# Supplementary material for: NAL8 encodes a prohibitin that contributes to leaf and spikelet development by regulating mitochondria and chloroplasts stability in rice
Source: BMC Plant Biol. 2019 Sep 11;19:395. doi: 10.1186/s12870-019-2007-4 (PMC6737680; doi:10.1186/s12870-019-2007-4)
Supplement: Supplementary file 17 — Table S1. All DEGs between TQ and nal8 in RNA-seq. The numbers are log2FC values. (XLSX 780 kb) [file 12870_2019_2007_MOESM17_ESM.xlsx]

## Sheet: All.DEG_final
#ID	TQ-1	TQ-2	TQ-3	nal8-1	nal8-2	nal8-3
Oryza_sativa_newGene_1011	0.437634	0.683624	0.646775	2.81819	2.46344	1.68504
Oryza_sativa_newGene_1045	23.1911	23.5906	22.9624	6.44965	8.61578	6.6695
Oryza_sativa_newGene_1066	1.12021	1.09883	1.4374	2.59949	3.46639	3.36551
Oryza_sativa_newGene_1090	2.81938	4.49597	3.46176	0.479059	0.924944	1.02971
Oryza_sativa_newGene_1109	8.39922	7.66767	6.1	2.30465	2.12743	2.65571
Oryza_sativa_newGene_1125	4.98315	5.26192	5.93141	1.15784	0.966374	0.672102
Oryza_sativa_newGene_1138	6.69156	7.22433	9.3216	3.09269	2.56849	3.51959
Oryza_sativa_newGene_1151	1.51107	2.28242	0.940403	0	0.124784	0.105636
Oryza_sativa_newGene_1163	0.363066	0.43129	0.335697	1.3182	1.04126	1.04302
Oryza_sativa_newGene_1205	2.67238	1.90862	1.85689	0.201605	0.226368	0.15928
Oryza_sativa_newGene_1251	0.471512	0.236889	0.222547	1.6199	1.19982	0.820556
Oryza_sativa_newGene_1253	1.44042	0.867532	0	5.58193	6.07076	6.9616
Oryza_sativa_newGene_1261	5.60954	3.7877	4.38071	7.96007	9.3961	9.86237
Oryza_sativa_newGene_1286	1.27519	1.73272	1.68762	0	0.343241	0
Oryza_sativa_newGene_1288	0.119712	0.119125	0	13.2177	15.812	14.5815
Oryza_sativa_newGene_1310	2.62672	3.24863	3.30045	7.7448	16.3388	8.04719
Oryza_sativa_newGene_1343	0	1.94033	1.17729	11.9616	1.99318	11.6272
Oryza_sativa_newGene_1348	10.5641	15.3513	13.3198	4.6828	4.22115	5.22401
Oryza_sativa_newGene_1356	0.162057	0.215965	0	4.60027	4.52855	4.69037
Oryza_sativa_newGene_139	0.119181	0.314319	0.131979	1.90641	1.71678	1.15374
Oryza_sativa_newGene_140	2.82127	0	0	5.07295	8.35488	3.2741
Oryza_sativa_newGene_1426	9.77942	9.0143	8.21528	1.89725	2.23939	2.20672
Oryza_sativa_newGene_143	3.50197	0.893334	2.02458	5.57393	4.60426	9.0044
Oryza_sativa_newGene_1442	2.56953	2.1602	2.02688	0.758129	0.724562	0.583381
Oryza_sativa_newGene_1471	105.611	104.036	97.1677	44.6003	44.1418	37.6661
Oryza_sativa_newGene_1494	1.43958	2.1931	1.65763	0.790038	0.718996	0.840265
Oryza_sativa_newGene_1499	0.53157	0.115462	0.523206	2.45941	2.30793	1.73043
Oryza_sativa_newGene_1523	4.41378	2.0014	2.31869	0	0	0
Oryza_sativa_newGene_154	0.467392	0.684995	0.658122	12.7502	12.135	15.3648
Oryza_sativa_newGene_1564	1.95596	1.48079	1.43648	0.632282	0.697588	0
Oryza_sativa_newGene_1602	8.43864	9.44067	6.99185	3.2736	3.10402	1.79544
Oryza_sativa_newGene_1610	4.2746	4.88024	4.34186	0.731265	0.112005	0.190868
Oryza_sativa_newGene_162	26.4261	11.2714	11.037	30.0905	50.0529	35.5124
Oryza_sativa_newGene_1766	3.4021	2.55684	3.13109	0.724192	1.06277	1.26098
Oryza_sativa_newGene_1775	14.0587	8.6766	12.7042	6.40032	2.87271	1.48424
Oryza_sativa_newGene_1785	1.49741	0.763354	0.760156	0.01723	0.072012	0.15669
Oryza_sativa_newGene_1810	0	0	0	0.626717	0.467756	0.855924
Oryza_sativa_newGene_1835	15.6833	16.8184	19.6719	7.33038	8.13055	6.44327
Oryza_sativa_newGene_1877	4.0542	4.16028	3.3011	13.4494	13.9416	11.4601
Oryza_sativa_newGene_1883	0.106221	0.318072	0.342547	0.708917	0.766494	0.540625
Oryza_sativa_newGene_1902	3.49752	5.32558	4.06306	1.15487	1.79818	1.13244
Oryza_sativa_newGene_1916	2.68594	3.08473	2.70946	5.98635	5.94234	5.68637
Oryza_sativa_newGene_1996	3.41707	3.19634	4.62436	0.150944	0	0.054876
Oryza_sativa_newGene_1998	0	0	0	1.09467	0.964033	0.710131
Oryza_sativa_newGene_204	42.6832	39.6495	36.9936	18.0573	16.4688	17.2394
Oryza_sativa_newGene_2048	12.557	6.86819	6.11705	2.34146	2.45571	0.491265
Oryza_sativa_newGene_2058	4.51883	2.896	4.00509	0.527524	0.262939	1.21894
Oryza_sativa_newGene_2062	1.41536	1.11313	1.32006	0.417451	0.481502	0.64366
Oryza_sativa_newGene_2078	2.56107	1.78384	3.38125	0	0.133209	0
Oryza_sativa_newGene_2095	3.3422	4.90051	5.36935	27.7646	26.411	27.3586
Oryza_sativa_newGene_2112	34.4176	32.7977	35.8033	11.9345	14.3939	12.3318
Oryza_sativa_newGene_2159	25.5225	31.4068	45.2262	0.32474	5.99892	0.239889
Oryza_sativa_newGene_2184	12.6346	16.7097	13.0933	4.22708	5.89326	3.33496
Oryza_sativa_newGene_2197	32.1981	34.5839	25.5533	12.369	14.073	12.9118
Oryza_sativa_newGene_220	1.49224	2.0993	1.53812	6.83484	7.65165	8.23593
Oryza_sativa_newGene_2258	0.060211	0.042966	0	0.910494	1.09812	1.11495
Oryza_sativa_newGene_2283	2.17665	2.22274	2.38405	0.756081	1.18037	0.688622
Oryza_sativa_newGene_2303	1.03707	0.964865	1.12892	0.257877	0.271313	0.232749
Oryza_sativa_newGene_231	0	0	0.697085	8.42071	3.33917	5.38614
Oryza_sativa_newGene_2321	0.977915	1.26057	0.901621	6.83444	6.21368	6.11518
Oryza_sativa_newGene_2329	0.150092	0	0	1.22336	2.4812	2.15772
Oryza_sativa_newGene_2348	2.84931	1.70334	2.31016	0.04638	0.22702	0.226793
Oryza_sativa_newGene_2349	2.66714	2.75631	1.16817	0.197435	0.485227	0.142144
Oryza_sativa_newGene_2473	0	0.985637	0	4.33095	2.41857	4.94738
Oryza_sativa_newGene_2477	0	0	0.404876	0.956888	0.569261	1.21971
Oryza_sativa_newGene_2493	2.03663	1.81896	0.818014	0.458536	0.441994	0.390225
Oryza_sativa_newGene_2504	4.57826	3.44168	4.60224	7.78038	7.76981	7.96427
Oryza_sativa_newGene_2520	6.02488	5.60588	4.58154	1.86809	2.20082	2.7006
Oryza_sativa_newGene_2549	0.845889	1.50381	0.726174	3.99302	2.96901	2.43577
Oryza_sativa_newGene_2559	1.11432	1.13781	1.46639	0.496165	0.182955	0.32749
Oryza_sativa_newGene_2592	0	0.081949	0.075995	0.835238	0.895717	0.906081
Oryza_sativa_newGene_2619	0.23391	0.390072	0.184857	1.16447	0.796525	0.479132
Oryza_sativa_newGene_2685	1.34406	2.02331	1.66907	3.79312	3.03296	4.11043
Oryza_sativa_newGene_2695	4.22897	4.35388	3.93395	1.63908	1.68645	1.42555
Oryza_sativa_newGene_2784	1.45861	1.52626	1.00983	0.0876	0	0.144218
Oryza_sativa_newGene_2788	2.44242	3.05352	1.79395	0.451203	0.769017	0.159009
Oryza_sativa_newGene_2823	2.60628	0.934057	1.22653	7.4923	6.6372	7.96627
Oryza_sativa_newGene_2846	2.79971	2.18151	2.66073	0.560016	0.268988	0.325875
Oryza_sativa_newGene_2853	0.580255	0.815831	0.998716	2.72453	1.6403	2.22027
Oryza_sativa_newGene_290	2.46535	2.76015	4.13699	1.02941	1.27569	0.997158
Oryza_sativa_newGene_2905	1.42582	0.652546	1.30682	0.101036	0.400095	0.081141
Oryza_sativa_newGene_2929	7.59662	8.36665	8.85664	2.90709	3.49741	2.48479
Oryza_sativa_newGene_2992	6.44908	6.06872	5.31123	0.828361	1.12403	0.232359
Oryza_sativa_newGene_2993	2.96173	2.47054	2.01252	0	0	0
Oryza_sativa_newGene_30	0.312486	0.104808	0.505374	0.99265	1.56548	1.55244
Oryza_sativa_newGene_3006	0.182564	0.179724	0.159021	0.917788	0.75577	0.919728
Oryza_sativa_newGene_303	1.67067	1.49936	1.27473	1.10578	0.414864	0.326152
Oryza_sativa_newGene_3058	0.194882	0.184859	0.098233	2.42953	2.4203	2.53098
Oryza_sativa_newGene_3063	2.94699	1.56649	2.72884	1.14579	0.709921	1.35575
Oryza_sativa_newGene_3078	143.812	165.688	156.594	46.484	52.3564	45.7021
Oryza_sativa_newGene_3079	1.72064	3.23212	3.49824	6.54436	5.23734	5.20124
Oryza_sativa_newGene_3086	1.16324	0.904248	1.05616	0.325318	0.299417	0.352662
Oryza_sativa_newGene_3143	3.90771	6.09541	3.44448	1.12355	1.29798	1.8564
Oryza_sativa_newGene_3150	8.45613	7.92437	9.07203	1.97584	1.01733	1.67906
Oryza_sativa_newGene_3151	1.04217	1.0081	1.10919	0.135069	0.528329	0.147156
Oryza_sativa_newGene_3187	12.1223	11.4722	9.83807	21.5219	22.2485	21.5752
Oryza_sativa_newGene_3219	8.90582	5.5438	6.5624	30.8273	29.1493	30.4102
Oryza_sativa_newGene_3235	9.97306	11.0989	10.9668	2.06436	2.2653	3.02996
Oryza_sativa_newGene_3260	0	0.647802	0.337925	2.63408	2.91253	2.55422
Oryza_sativa_newGene_3263	0.516886	0	0	1.42346	2.07813	2.0621
Oryza_sativa_newGene_3268	43.6776	41.8266	42.9391	0	0	0
Oryza_sativa_newGene_3304	6.63414	8.13407	5.99381	3.72395	1.31385	3.61912
Oryza_sativa_newGene_3324	3.81155	3.53928	3.49111	0	0	0
Oryza_sativa_newGene_3336	0.872308	0.610818	0.797037	4.59565	7.29336	7.80714
Oryza_sativa_newGene_3338	1.31086	2.19726	1.27848	0	0.168831	0.831852
Oryza_sativa_newGene_3339	1.13694	2.35163	1.9353	0.648823	0.819355	0.436794
Oryza_sativa_newGene_3373	6.62226	7.53163	6.49195	1.19009	0.954742	1.12787
Oryza_sativa_newGene_3375	93.0759	116.729	98.9746	30.9209	28.738	33.3287
Oryza_sativa_newGene_3380	6.32713	6.69632	4.10242	2.0551	2.13373	2.48279
Oryza_sativa_newGene_3385	46.2872	51.654	46.4158	6.55982	6.25472	5.88936
Oryza_sativa_newGene_3424	0	0.265708	0.095339	0.728057	0.82002	0.595359
Oryza_sativa_newGene_3431	0.688226	0.728366	0.487654	2.51408	2.43423	2.35684
Oryza_sativa_newGene_3443	0.995175	0	0	1.0612	0.744832	1.48896
Oryza_sativa_newGene_3519	14.1837	12.5599	12.0134	4.10454	3.27725	3.51213
Oryza_sativa_newGene_3540	1.1841	1.02673	1.13397	0	0	0
Oryza_sativa_newGene_357	1.98347	1.61688	2.83864	0.774297	0.751621	0.683129
Oryza_sativa_newGene_364	0	0	0	5.41166	5.79163	3.58294
Oryza_sativa_newGene_3649	1.16199	0.825677	1.06927	0.32571	0.346705	0.436631
Oryza_sativa_newGene_366	25.6157	24.0273	30.7691	5.22175	4.72156	3.98719
Oryza_sativa_newGene_3683	6.97461	4.82121	4.48795	0.929484	0.763941	0.630763
Oryza_sativa_newGene_3699	3.08611	3.02818	3.16655	9.70099	9.21783	10.2056
Oryza_sativa_newGene_3708	0.846846	1.86308	2.43431	4.3391	4.54756	3.6667
Oryza_sativa_newGene_3743	8.66589	4.75465	4.64204	0	0	0
Oryza_sativa_newGene_378	2.96833	5.26268	3.86277	0.608429	0.23001	0.278914
Oryza_sativa_newGene_3787	0.37688	0.160002	0.254676	2.5631	2.56774	2.45759
Oryza_sativa_newGene_3816	0.892593	1.62201	1.27451	0.561945	0.386694	0.428332
Oryza_sativa_newGene_3836	11.6036	12.5611	9.95909	1.90824	2.22213	2.64019
Oryza_sativa_newGene_3841	3.40547	4.12399	5.61929	1.79952	1.7832	1.93599
Oryza_sativa_newGene_3845	0.557133	0.863904	0.567985	3.99203	3.76318	3.66972
Oryza_sativa_newGene_385	0.200229	0.471624	0.324481	3.35038	2.89569	2.47004
Oryza_sativa_newGene_3893	1.82305	0.704724	1.97296	0.071889	0.242662	0.508469
Oryza_sativa_newGene_3903	0	0.261292	0	1.49451	7.75673	4.5993
Oryza_sativa_newGene_391	6.54286	6.16161	6.80196	1.97335	2.33041	1.56743
Oryza_sativa_newGene_3938	4.35086	6.7198	5.09817	0.491288	0.66996	0.503944
Oryza_sativa_newGene_3955	2.69873	1.97625	3.81577	0.911179	0.345188	1.48396
Oryza_sativa_newGene_3991	0.407564	0.86665	0.515294	2.7041	2.98986	2.25768
Oryza_sativa_newGene_3995	0.262576	0.093722	0.164218	1.58666	2.16022	1.86083
Oryza_sativa_newGene_4020	2.73848	2.81224	3.84593	0.865945	0.896494	1.11279
Oryza_sativa_newGene_4023	0.044325	0.015815	0.02666	1.33094	1.05985	1.08393
Oryza_sativa_newGene_4048	0.43354	0.847484	1.30863	2.43068	2.38383	2.04905
Oryza_sativa_newGene_4077	6.05676	6.42745	5.78883	2.20343	2.81331	3.87031
Oryza_sativa_newGene_4101	5.73929	5.93861	4.39288	1.80938	2.30075	1.53421
Oryza_sativa_newGene_4146	0	0.147355	0.038225	5.42137	5.78456	4.51736
Oryza_sativa_newGene_4148	247.253	251.405	242.107	62.5961	69.2139	65.1127
Oryza_sativa_newGene_4153	0	0.170962	0.066523	1.25379	1.33462	0.925817
Oryza_sativa_newGene_4154	2.41667	2.92441	2.22024	0.874297	0.85782	0.500731
Oryza_sativa_newGene_4166	1.59472	1.16013	1.87417	0.491834	0.367723	0.034256
Oryza_sativa_newGene_4196	486.58	496.394	473.865	178.935	168.195	173.483
Oryza_sativa_newGene_4203	2.10922	1.10526	0.758952	0.496331	0	0
Oryza_sativa_newGene_4301	0.01923	0	0	1.46966	1.45932	0.648047
Oryza_sativa_newGene_4302	0.716228	1.53174	2.34181	0.313809	0.00015	0.023456
Oryza_sativa_newGene_4307	10.6603	10.2178	11.4881	1.15563	1.2338	1.79137
Oryza_sativa_newGene_4325	2.49112	1.79766	2.63219	0.170268	0.306401	0.2475
Oryza_sativa_newGene_4367	6.33413	6.92125	6.78489	1.43858	2.4957	2.54129
Oryza_sativa_newGene_4380	2.23917	1.2792	1.01669	3.11599	2.64757	2.57431
Oryza_sativa_newGene_445	15.1134	9.43863	11.8479	5.15051	5.30521	5.49029
Oryza_sativa_newGene_4488	1.32125	1.62144	1.34059	0	0	0
Oryza_sativa_newGene_451	0	0.176241	0.137154	2.31626	1.73914	2.1671
Oryza_sativa_newGene_453	2.71874	1.18465	2.2527	5.40308	6.27483	5.6116
Oryza_sativa_newGene_454	2.49552	1.4241	1.85268	0.484898	0.503143	0.722684
Oryza_sativa_newGene_4564	5.97962	6.22778	6.16706	0.955825	1.63642	1.63964
Oryza_sativa_newGene_457	2.00848	2.83928	4.08392	0.806607	0.27268	1.17241
Oryza_sativa_newGene_4617	3.21412	2.81788	4.51125	0	1.41665	0
Oryza_sativa_newGene_4636	1.03072	0.48976	0.720763	1.88994	1.77614	2.09597
Oryza_sativa_newGene_464	0.570131	0.928173	0.97437	0.252339	0.164982	0.710589
Oryza_sativa_newGene_4640	1.8332	2.07827	2.06572	6.09732	6.58154	8.09422
Oryza_sativa_newGene_466	0	0	0.091641	1.14017	1.14413	1.20399
Oryza_sativa_newGene_4678	2.23515	1.88098	1.82316	3.88524	2.36699	3.71487
Oryza_sativa_newGene_4700	0.24389	0.159712	0.069587	6.401	7.61517	5.56851
Oryza_sativa_newGene_4705	2.14197	2.11997	2.98148	0.711823	0.528793	0.645475
Oryza_sativa_newGene_4721	0	0	0	6.42481	7.06208	6.25073
Oryza_sativa_newGene_4731	1.26639	1.48269	1.02422	5.64896	5.38983	5.0412
Oryza_sativa_newGene_4732	0.246989	0.257249	0	1.52846	1.95523	1.18327
Oryza_sativa_newGene_4737	2.03797	0.75749	2.31535	0.060386	0.160219	0.088308
Oryza_sativa_newGene_4749	1.6843	1.69059	1.99952	0.565403	0.312898	0.571524
Oryza_sativa_newGene_4753	97.149	96.3062	92.1051	30.4668	32.954	31.3573
Oryza_sativa_newGene_4774	2.64682	3.85669	1.63525	5.15501	5.68026	5.5461
Oryza_sativa_newGene_4788	0.55163	0.497191	0.257083	5.29539	6.03675	4.52343
Oryza_sativa_newGene_4819	0.815161	1.40045	2.15871	3.44306	2.59523	2.96555
Oryza_sativa_newGene_482	2.60236	2.08773	2.37068	0.273854	0.382007	0.082674
Oryza_sativa_newGene_4824	0.131048	0.219014	0.492462	1.17284	1.36919	1.0824
Oryza_sativa_newGene_4825	80.1049	89.4645	83.6242	21.5647	26.6387	24.542
Oryza_sativa_newGene_4852	0.757378	1.32315	1.04361	0.429624	0.25146	0.415331
Oryza_sativa_newGene_4873	9.09677	8.09688	8.28512	3.5385	2.89731	3.52011
Oryza_sativa_newGene_4887	10.2375	9.80704	6.00507	2.5359	3.43443	2.41765
Oryza_sativa_newGene_4914	1.19514	1.62104	1.25021	0.632855	0.356262	0.160826
Oryza_sativa_newGene_492	0.51989	1.25318	0.788327	2.5264	1.73019	1.36442
Oryza_sativa_newGene_495	0.57217	0.110046	0.220218	1.42003	1.2163	1.62131
Oryza_sativa_newGene_4950	4.60536	5.96953	7.3223	14.6395	21.6738	15.1525
Oryza_sativa_newGene_5007	0.726636	1.53947	0.733652	0.060944	0.164622	0.147324
Oryza_sativa_newGene_501	4.69925	4.87779	3.48352	1.97852	0.883973	1.74711
Oryza_sativa_newGene_5010	1.22741	1.70109	1.15302	0.085528	0.181876	0
Oryza_sativa_newGene_503	2.6095	3.18905	3.06787	0.69926	0.169895	0.453023
Oryza_sativa_newGene_5075	1.74138	1.65523	2.04224	2.85876	2.8641	3.6283
Oryza_sativa_newGene_5091	2.32691	1.97786	2.83782	0.818464	0.495504	1.4859
Oryza_sativa_newGene_5094	3.9816	1.61292	4.08132	15.2659	13.3197	13.8284
Oryza_sativa_newGene_5117	0.082495	0.15042	0.31789	1.35598	1.6065	1.49056
Oryza_sativa_newGene_5119	0.628078	0.881685	0.775254	0.42006	0.199443	0.299664
Oryza_sativa_newGene_5120	0.523683	0.526206	1.08071	0.161965	0.262698	0.028041
Oryza_sativa_newGene_5136	2.85237	3.42081	2.55787	11.2518	9.83015	8.81092
Oryza_sativa_newGene_514	2.82092	3.58496	3.17677	1.53666	1.7074	1.48497
Oryza_sativa_newGene_5144	14.304	9.77964	12.0753	52.3938	52.9631	53.658
Oryza_sativa_newGene_515	1.35031	1.04829	1.24391	0.410267	0.085026	0.448928
Oryza_sativa_newGene_5151	2.00523	1.0656	0.903188	0.13192	0.24214	0
Oryza_sativa_newGene_5164	0.577709	0.729177	0.326331	0.818566	1.09823	1.62886
Oryza_sativa_newGene_5170	74.1899	71.9728	171.015	18.1568	10.9117	14.9611
Oryza_sativa_newGene_5191	6.5642	12.4083	10.0956	5.66521	2.22639	0
Oryza_sativa_newGene_5219	8.55184	10.5178	9.34328	1.16166	0.734029	1.78723
Oryza_sativa_newGene_5244	0.17112	0	0	1.5127	0.981025	1.24917
Oryza_sativa_newGene_5261	0.975545	0.926297	0.975994	2.49757	2.53847	2.21884
Oryza_sativa_newGene_5333	1.58284	0.725889	1.34086	3.45682	2.03358	3.36606
Oryza_sativa_newGene_5349	1.90901	1.56765	1.77281	0.63483	0.542715	0.420235
Oryza_sativa_newGene_539	0.319675	0.453963	0.495124	4.80923	6.31334	6.96864
Oryza_sativa_newGene_5419	2.66107	1.85936	2.67103	4.88822	6.30579	5.60305
Oryza_sativa_newGene_5432	3.88944	6.39285	4.48032	1.45571	1.45818	1.26954
Oryza_sativa_newGene_5449	2.6314	2.16228	3.24613	0	0	0
Oryza_sativa_newGene_5487	1.33135	1.34668	1.2726	2.97634	2.74566	2.56383
Oryza_sativa_newGene_5497	43.3606	39.5516	1.21143	0	0	0
Oryza_sativa_newGene_5528	5.29622	6.84787	7.23506	0	0	0
Oryza_sativa_newGene_5530	21.6397	25.5464	19.1044	0.074747	0.072432	0.019287
Oryza_sativa_newGene_5534	1.96372	1.46714	1.77752	0.727038	0.439371	0.912829
Oryza_sativa_newGene_5540	0	0	0	2.07377	2.59273	1.63327
Oryza_sativa_newGene_5551	1.50376	3.16454	1.89302	7.4944	7.4802	6.76391
Oryza_sativa_newGene_5585	0.219597	0.902328	0.414975	2.66868	1.67626	1.70212
Oryza_sativa_newGene_5592	10.6141	14.6931	11.2958	4.28994	4.15372	4.23066
Oryza_sativa_newGene_5619	1.26035	1.09066	1.16881	0.40323	0.61624	0.613934
Oryza_sativa_newGene_5656	201.044	184.114	195.606	47.3598	51.3627	45.6525
Oryza_sativa_newGene_5657	3.07952	2.80186	3.74504	0.567886	0.267321	1.54763
Oryza_sativa_newGene_566	3.75975	2.52086	2.91975	1.0632	1.4294	0.962768
Oryza_sativa_newGene_5675	9.70668	9.27565	8.85041	43.1627	41.9027	43.6448
Oryza_sativa_newGene_5680	1.17023	2.13503	1.0174	0.570812	0.50189	0.235304
Oryza_sativa_newGene_5706	2.89572	2.9124	2.46115	12.6566	12.5061	11.5053
Oryza_sativa_newGene_5711	5.90556	5.73986	5.39918	13.3116	10.0254	14.0129
Oryza_sativa_newGene_5739	7.54284	8.28644	8.47124	24.92	22.6013	23.6176
Oryza_sativa_newGene_5741	11.4983	10.9178	11.4885	25.5043	24.7048	23.2852
Oryza_sativa_newGene_5755	4.04693	6.98733	3.953	18.2105	17.9471	16.8576
Oryza_sativa_newGene_584	2.9112	2.56512	2.75403	0.735049	1.07925	0.552224
Oryza_sativa_newGene_5874	8.29635	5.57285	7.72905	3.12686	2.91211	3.34422
Oryza_sativa_newGene_5882	3.18794	3.48989	1.97631	1.09458	0.298436	1.53074
Oryza_sativa_newGene_5886	5.48667	4.65539	4.75636	8.23675	9.74459	9.67871
Oryza_sativa_newGene_5887	6.61017	10.1302	9.56578	16.7101	16.6579	17.0307
Oryza_sativa_newGene_5903	0.289726	0	0.050783	2.32473	2.84624	2.09427
Oryza_sativa_newGene_5909	5.14689	5.55628	3.80189	0.344707	1.50795	1.25535
Oryza_sativa_newGene_592	4.21251	4.60277	3.24313	0.868258	1.11511	0.857749
Oryza_sativa_newGene_5954	4.63262	4.82314	3.49043	1.11983	0.593148	1.12205
Oryza_sativa_newGene_5957	1.11871	1.35028	1.31547	0.291998	0.255668	0.207463
Oryza_sativa_newGene_5988	20.3852	29.3979	38.5916	13.8662	11.7088	11.5506
Oryza_sativa_newGene_5997	0.677419	1.10862	0.672058	0.222886	0.126911	0.281683
Oryza_sativa_newGene_60	0.095046	0.035586	0.055111	1.1163	1.446	1.54912
Oryza_sativa_newGene_6004	1.37115	0.988326	1.27284	0.2239	0.346152	0.214447
Oryza_sativa_newGene_6005	4.71921	3.03326	2.20708	0.695726	0.239591	1.29439
Oryza_sativa_newGene_6006	1.3666	2.62699	1.81358	0.074196	0.547788	0.074303
Oryza_sativa_newGene_6024	0.704694	0.964567	1.38494	3.97557	2.84168	3.17007
Oryza_sativa_newGene_6042	1.11983	1.02054	0.799589	2.11021	2.2775	3.27615
Oryza_sativa_newGene_6061	6.58051	6.80125	6.67061	2.2047	1.65503	0
Oryza_sativa_newGene_6107	11.9806	11.203	10.5328	3.09446	4.27725	4.09907
Oryza_sativa_newGene_615	0.690175	0.477597	0.548551	0.235026	0.109096	0.19272
Oryza_sativa_newGene_6167	4.26659	3.44152	3.71821	8.99926	7.08936	7.32544
Oryza_sativa_newGene_6171	6.29131	4.47966	4.62563	1.52652	1.73713	2.50349
Oryza_sativa_newGene_6172	1.73549	1.0499	1.2937	0.840049	0.4159	0.354632
Oryza_sativa_newGene_6212	0.735001	1.24724	1.00296	5.11299	6.22648	7.90435
Oryza_sativa_newGene_6225	3.7955	5.35644	3.08178	1.04277	1.29535	1.46734
Oryza_sativa_newGene_6241	0.032446	0	0.056723	1.94919	2.28304	1.29336
Oryza_sativa_newGene_6310	4.84497	4.43976	4.46209	1.38735	0.89896	0.376141
Oryza_sativa_newGene_6334	3.44665	3.91971	2.89574	1.33808	0.915129	1.30687
Oryza_sativa_newGene_6344	0	0.375751	0	7.07471	8.07376	6.52891
Oryza_sativa_newGene_635	0.449962	0.370835	0.239916	1.15322	1.49942	1.73768
Oryza_sativa_newGene_6350	1.29123	1.16616	0.716376	0.433771	0.137421	0.399679
Oryza_sativa_newGene_6351	2.79796	3.15533	3.19314	1.58516	1.37887	1.50813
Oryza_sativa_newGene_6372	3.20687	5.67079	4.03174	1.51901	1.14814	1.89219
Oryza_sativa_newGene_6394	1.41869	1.83495	2.38516	3.85851	4.17946	3.97848
Oryza_sativa_newGene_640	2.7669	1.98283	1.95995	1.01108	0.551025	1.04912
Oryza_sativa_newGene_6411	9.00024	9.73682	9.01691	3.27118	3.27384	2.78379
Oryza_sativa_newGene_6417	17.8712	20.5196	15.3224	31.4945	40.4257	34.0286
Oryza_sativa_newGene_6422	0.291471	0.198509	0.259408	0.586467	0.69807	0.412448
Oryza_sativa_newGene_6426	1.08132	0.792228	1.11705	2.19501	2.17809	1.90204
Oryza_sativa_newGene_643	3.78552	5.94029	5.87499	0.9853	0.648864	0.674507
Oryza_sativa_newGene_6433	2.32285	1.68185	2.77754	0.164937	0.04663	0.056405
Oryza_sativa_newGene_6437	4.35788	4.15706	3.26178	1.16374	1.85975	1.26191
Oryza_sativa_newGene_6439	2.29243	3.01536	2.58987	0.108222	0.421971	0.439294
Oryza_sativa_newGene_644	1.8413	1.98161	1.28431	0.728824	0.551065	0.131541
Oryza_sativa_newGene_6499	1.40751	3.48385	1.63878	0.94054	0	0.287653
Oryza_sativa_newGene_65	0.632339	0.475789	0.762487	7.91137	7.72615	6.70864
Oryza_sativa_newGene_6500	12.092	13.1959	12.0609	4.32398	5.2585	3.59739
Oryza_sativa_newGene_6508	0.260003	0.068716	0.258558	1.12809	1.16124	1.66658
Oryza_sativa_newGene_6564	0.989728	0.598771	0.542771	0.225614	0.247984	0.18009
Oryza_sativa_newGene_6574	0.478579	0.490776	0.678447	1.82419	2.07675	2.18202
Oryza_sativa_newGene_662	1.89404	1.47373	1.70743	0.428504	0.270667	0.569249
Oryza_sativa_newGene_6633	2.88125	2.70652	2.97612	0.944331	1.19156	1.05597
Oryza_sativa_newGene_6669	2.3823	1.3711	2.35534	0.678489	0.638697	0.406772
Oryza_sativa_newGene_6688	0.341859	0.510026	0.609622	1.94104	1.03307	1.22151
Oryza_sativa_newGene_6728	2.3257	6.6267	4.72343	2.21583	1.97485	2.08975
Oryza_sativa_newGene_6738	0	0	0.106562	2.61775	3.16412	3.04088
Oryza_sativa_newGene_6740	18.7788	17.4139	17.3513	4.69943	3.80176	4.20398
Oryza_sativa_newGene_6741	1.96012	1.49602	1.12176	0.233393	0.454475	0.058521
Oryza_sativa_newGene_6743	0.125839	0.342059	0.089067	7.42018	4.62646	4.57371
Oryza_sativa_newGene_676	44.2345	44.0186	39.3795	20.4663	18.5132	17.8086
Oryza_sativa_newGene_6763	19.2286	20.8903	19.8658	7.58936	9.42731	6.85481
Oryza_sativa_newGene_6767	3.00746	3.02139	1.80249	0.823718	0.668041	1.21433
Oryza_sativa_newGene_6781	0.198098	0.111518	0	0.499035	0.652844	0.774314
Oryza_sativa_newGene_6790	21.6588	27.1821	19.3684	45.1202	42.2049	46.9976
Oryza_sativa_newGene_6820	1.04945	0.651894	0.880693	1.17511	1.08304	1.02429
Oryza_sativa_newGene_6906	2.245	1.76538	1.75996	0.578382	0.295572	0.385242
Oryza_sativa_newGene_6922	15.9435	14.084	11.7882	4.40333	3.90575	3.39466
Oryza_sativa_newGene_6992	4.69871	5.53168	4.77737	1.57746	0.897803	1.67644
Oryza_sativa_newGene_6993	5.81781	4.04922	5.77748	2.28871	1.9044	1.75598
Oryza_sativa_newGene_7000	2.72607	3.18513	2.30957	0	0.657151	0.60785
Oryza_sativa_newGene_7005	27.4203	26.2262	27.9077	10.9634	11.8769	11.8556
Oryza_sativa_newGene_711	0.161319	0.094786	0.161525	0.831292	1.13999	1.26085
Oryza_sativa_newGene_713	2.5774	3.88731	2.93492	0.56669	0.532198	0.516525
Oryza_sativa_newGene_72	16.5344	16.3183	14.3515	6.59887	4.08915	4.73907
Oryza_sativa_newGene_801	7.53916	18.322	11.0186	2.48152	1.51623	2.44016
Oryza_sativa_newGene_829	2.19017	1.55036	1.38807	0.253843	0.101857	0
Oryza_sativa_newGene_846	1.49183	0.88063	1.19426	0.349898	0.438788	0.415315
Oryza_sativa_newGene_851	3.54879	3.10798	3.37897	1.10121	1.01723	1.0851
Oryza_sativa_newGene_899	9.51077	9.99249	9.22354	4.80223	2.94173	4.91409
Oryza_sativa_newGene_921	3.92422	3.55931	5.51744	1.19705	0.793625	1.7717
Oryza_sativa_newGene_955	0.801095	2.74172	2.42328	0.405042	0.670753	0
Oryza_sativa_newGene_960	6.65163	4.6462	5.24673	2.4936	2.66556	2.1427
Oryza_sativa_newGene_970	5.99786	6.034	5.35366	1.54647	1.93422	2.3146
Oryza_sativa_newGene_985	5.03945	6.30732	4.34968	2.21842	2.13095	2.03135
Oryza_sativa_newGene_986	5.09256	5.68615	4.5234	1.83818	0.644671	1.11615
Oryza_sativa_newGene_987	0.141215	0.422977	0.082293	3.41553	2.90949	2.3383
Oryza_sativa_newGene_992	1.30459	2.20752	2.31563	0.594428	1.00628	0.504125
Os01g0100400	17.4169	18.9484	15.8894	7.12558	6.58374	6.51658
Os01g0100700	275.937	262.606	262.649	113.917	107.326	114.224
Os01g0101200	9.48105	13.8057	10.3491	30.1983	37.7473	39.3818
Os01g0101700	4.87659	4.55858	5.21449	1.39861	2.18263	2.03899
Os01g0101800	2.90647	2.31428	2.3969	0.583446	0.825437	0.651699
Os01g0102300	6.35254	5.93196	5.4605	14.4639	12.5176	17.0019
Os01g0102600	20.6066	25.3502	22.6975	44.2882	46.6821	43.4069
Os01g0102850	19.19	21.5677	14.4266	23.1006	37.0704	38.2913
Os01g0102900	379.904	415.333	369.945	3749.8	3845.4	3721.37
Os01g0103000	50.7506	46.9968	45.8822	18.4677	18.2412	16.9753
Os01g0103800	21.5338	21.1114	18.9098	8.8939	8.73719	8.99034
Os01g0103900	2.208	2.9638	2.50014	0.684299	0.504451	0.556268
Os01g0105700	2.533	2.86209	2.62875	1.28249	0.745843	1.00183
Os01g0105900	15.4393	14.4352	13.3995	30.2015	32.7512	31.9142
Os01g0106300	4.02835	3.62393	4.13037	10.7076	10.3581	11.2458
Os01g0106500	69.9697	71.688	66.3658	20.308	17.3031	18.8816
Os01g0106600	3.14822	3.18827	3.63169	5.13066	7.23243	5.80712
Os01g0106900	16.3079	17.4018	12.6621	35.1038	34.1142	33.7123
Os01g0107900	19.4078	21.3401	18.0184	36.8959	36.6919	34.3006
Os01g0108800	25.8758	26.272	30.7543	10.8877	9.07487	10.5042
Os01g0110200	5.85837	8.47682	7.26314	15.9761	14.7675	16.0543
Os01g0111100	9.25076	8.94601	10.1613	25.206	23.7887	22.9757
Os01g0111800	20.3829	18.947	16.9518	40.0246	40.3787	30.7968
Os01g0111900	76.3225	79.6202	80.2703	147.963	143.419	159.568
Os01g0112100	5.46021	4.95709	5.70894	1.51254	1.14485	1.28817
Os01g0113300	3.12067	2.91234	3.0057	1.05526	1.63472	1.16088
Os01g0113600	34.2693	38.0592	36.2361	10.1354	9.2039	10.145
Os01g0114300	1.24402	0.715532	0.618131	3.03923	1.72292	3.34493
Os01g0115700	0.602375	0.01992	0.965564	1.14718	1.94875	2.33718
Os01g0116900	1.24013	1.29565	1.44816	2.41149	1.5797	1.87285
Os01g0117900	10.632	13.2613	9.97059	39.727	43.1487	41.4473
Os01g0118300	11.2047	14.529	12.9308	2.11923	1.23963	2.59094
Os01g0118700	3.61077	3.85473	3.0527	20.9611	24.441	24.4382
Os01g0119000	0.620108	0.560648	0.458937	1.66667	1.718	1.6482
Os01g0119500	1.61004	1.84157	1.32004	4.14642	5.41977	5.0774
Os01g0120300	10.2146	9.40511	5.86333	17.3658	15.4507	15.733
Os01g0120500	6.27097	6.67296	7.20146	18.5778	22.9089	17.5304
Os01g0121500	0.38495	0.454006	0.418821	4.15401	3.17664	1.86873
Os01g0121950	0.995216	0.993874	1.13112	0	0	0.049091
Os01g0122000	21.0177	21.7998	20.1177	7.6155	6.02848	6.79561
Os01g0122200	5.90391	8.01953	9.87762	0.44255	1.2334	1.13321
Os01g0122367	8.89197	4.86566	4.08539	0.798737	0.655331	0.142471
Os01g0123700	0.302951	0	0.399166	2.89045	3.16977	3.03251
Os01g0123900	8.25243	13.6963	14.5161	197.178	201.609	195.566
Os01g0124000	2.36485	1.0306	1.45758	12.7946	13.4042	13.4624
Os01g0124100	40.9027	42.3959	39.8085	94.2587	87.2488	93.2763
Os01g0124650	62.1262	65.217	58.9864	278.993	291.431	314.204
Os01g0124700	3.45308	1.06386	1.34089	28.8258	25.2222	16.9789
Os01g0125600	56.7868	54.8268	49.3451	23.7844	20.9928	20.6916
Os01g0127600	629.161	647.033	624.413	66.2691	69.3026	62.6862
Os01g0128100	1.18372	1.67942	1.49622	2.93701	2.23552	2.86071
Os01g0128200	3.39772	4.83797	5.07042	17.0498	18.1015	19.5664
Os01g0128700	0.544321	0.78519	0.940965	1.66587	1.97801	2.73809
Os01g0128800	5.42169	6.62566	6.75154	17.0376	15.6123	16.1223
Os01g0129200	2.55566	2.54719	2.30401	0.324129	1.12668	0.379959
Os01g0130000	9.95248	13.7944	12.7821	34.531	42.7178	35.112
Os01g0130100	3.39769	3.1048	2.47002	11.3027	7.83216	10.2259
Os01g0130200	4.71559	6.66797	5.17366	13.0389	14.7856	17.8434
Os01g0130900	72.765	69.931	72.9277	150.598	148.987	143.413
Os01g0131300	73.9915	74.8569	66.5488	160.922	158.901	157.893
Os01g0132000	137.366	137.318	141.694	420.699	408.919	395.169
Os01g0132800	16.863	14.5512	13.3249	30.9452	29.6964	30.5262
Os01g0133100	6.3105	5.35171	5.86002	1.63819	3.5098	1.72325
Os01g0133200	49.5086	58.737	55.4643	10.7348	10.1347	9.84176
Os01g0134200	2.82352	1.93499	2.29949	1.18954	1.55862	1.36898
Os01g0134700	0.29267	0.198679	0.433449	6.01824	4.62749	6.51789
Os01g0134900	0.651404	1.09706	0.679697	4.85496	4.61468	4.65176
Os01g0135600	0.908224	0.67348	1.62113	2.71572	2.94158	7.18757
Os01g0135700	5.81742	5.68534	6.07083	49.8486	45.7123	49.9388
Os01g0135900	48.9405	53.0615	45.1821	289.924	307.302	302.124
Os01g0136400	10.2476	9.79003	7.53973	18.9914	16.6488	17.6928
Os01g0136450	0.691798	0.604839	0.636724	1.75187	1.9817	2.31162
Os01g0137300	2.42424	4.27941	4.36039	1.43931	1.58959	1.70593
Os01g0137500	0.171048	0.329285	0.127684	0.633693	0.67304	0.462153
Os01g0138300	0.312809	0.801176	0.449013	2.3013	2.8584	1.86831
Os01g0138400	0.79675	0.80684	0.607828	10.5913	12.7418	11.9703
Os01g0138500	2.63507	3.36483	2.60462	10.6448	9.47676	10.6786
Os01g0138600	7.70767	7.44646	8.41358	2.33401	3.40146	2.97659
Os01g0138800	5.66635	6.03779	6.11225	176.402	168.724	181.186
Os01g0138900	22.207	23.2009	23.6759	63.6779	63.7315	59.5738
Os01g0139000	10.272	8.47754	9.57055	30.0633	25.5099	31.7258
Os01g0139200	44.5577	41.7448	43.5695	82.6263	90.5127	91.7259
Os01g0140500	870.307	907.38	809.728	265.018	278.253	272.03
Os01g0140700	7.09536	7.04298	5.92327	13.4036	14.071	14.6557
Os01g0141000	116.426	120.237	115.391	292.123	291.607	306.295
Os01g0142100	12.8585	15.2121	13.7102	27.701	26.8555	29.4577
Os01g0143300	38.6107	37.9764	37.757	13.097	9.73628	10.3763
Os01g0143800	45.169	41.2076	49.2277	84.0385	85.9143	83.326
Os01g0143900	6.05032	5.45158	5.56557	24.6272	27.8953	21.1582
Os01g0144100	4.40824	7.42132	4.26995	22.4103	23.3662	25.3731
Os01g0144700	56.3409	50.3898	50.8146	16.1177	18.109	15.0086
Os01g0145200	13.6044	13.5005	13.7317	3.61	3.4878	3.81632
Os01g0147250	1.78589	1.95457	1.88854	0.499572	0.90554	0.759146
Os01g0147300	9.92309	13.295	11.4354	2.39822	2.1471	3.40255
Os01g0147600	5.32148	3.75502	3.0869	1.01044	1.07442	1.47681
Os01g0148500	0.971643	1.30183	1.21711	3.01105	2.2964	2.3128
Os01g0149200	2.95031	0.822741	0.712611	7.69424	1.39702	7.94128
Os01g0149800	41.0202	39.9155	39.2046	101.594	109.008	102.113
Os01g0151200	36.1513	33.3448	36.1709	74.7197	75.7871	72.4554
Os01g0151400	4.52844	6.5681	6.65841	16.8445	16.3928	19.4314
Os01g0151500	7.1675	6.44341	6.88909	13.663	15.3604	13.4595
Os01g0151900	2.59698	2.7867	3.12669	0.99736	1.07226	1.50283
Os01g0153700	3.90032	3.97528	3.53295	1.00962	0.859299	1.31841
Os01g0153800	0.694089	0.812526	0.228167	1.69434	1.22437	1.66614
Os01g0155000	0.139481	0.220426	0.04995	8.61083	7.63691	8.60778
Os01g0155500	0.399051	0.326769	0.64457	9.87018	10.4172	1.5972
Os01g0159000	21.3257	21.7107	17.6794	4.62741	4.67222	5.44581
Os01g0159300	6.11543	7.42839	7.09978	22.7716	22.0609	19.1358
Os01g0160100	2.87095	3.30214	2.76729	6.8287	6.63497	5.51876
Os01g0162001	1.52669	0.929085	1.62785	0.230339	0.372929	0.402183
Os01g0162500	1.49774	0.292009	1.67315	0.16705	0.057058	0.094531
Os01g0164600	4.38729	4.1635	4.33696	19.5626	17.6403	16.9432
Os01g0164800	4.92765	5.09861	4.39653	1.05876	1.29816	1.51302
Os01g0165200	5.80411	5.72147	4.84326	0.997111	0.961663	1.03444
Os01g0165800	9.29491	10.7894	9.50942	3.24671	2.6525	3.06332
Os01g0166200	4.89964	7.76301	5.81632	1.92173	3.45545	2.89136
Os01g0166300	20.0362	25.117	23.8001	7.6243	8.45424	7.35373
Os01g0166400	7.5324	8.43745	6.30578	2.3284	1.16583	2.72139
Os01g0166700	1.86591	2.08599	2.56259	6.32058	6.22392	4.76002
Os01g0167400	14.9784	14.8261	15.6679	42.3594	42.3043	37.8696
Os01g0167600	13.4011	10.5369	11.5236	3.97652	2.83106	3.99438
Os01g0167700	3.4065	4.27564	3.09476	2.27507	0.89252	2.12463
Os01g0167750	2.96761	3.75737	3.82514	1.44902	1.27411	1.25016
Os01g0168400	15.4376	16.0433	14.9986	39.386	38.4741	38.4468
Os01g0168800	3.99114	3.31507	4.63491	7.51089	8.76323	8.96102
Os01g0169400	6.05337	4.1757	5.73437	1.12431	1.72661	1.31403
Os01g0170000	3.27083	3.01986	2.44026	29.7185	29.3954	37.615
Os01g0170051	0.109886	0.283869	0.115264	3.90568	6.27605	5.04634
Os01g0170500	46.1922	46.26	45.9686	15.919	16.6413	17.8297
Os01g0170900	4.54307	6.61921	3.91799	1.60083	1.24185	0.989802
Os01g0171000	22.3111	23.0245	24.0871	10.695	10.5485	9.64832
Os01g0172100	3.98352	3.78182	3.57336	13.8999	11.6096	13.7179
Os01g0172200	27.7299	27.3053	27.8707	10.5864	11.3916	10.7043
Os01g0172600	2.22003	2.00788	2.69215	10.816	10.6485	9.45699
Os01g0172800	11.4889	12.5855	12.9127	21.995	22.5763	23.9448
Os01g0173000	0.53491	0.598942	0.664397	2.49019	2.57129	1.82775
Os01g0173600	5.48037	7.23321	5.06046	27.8086	28.2403	29.2533
Os01g0173900	3.88472	4.63947	4.65786	15.7687	15.7375	17.2432
Os01g0174000	8.55522	12.2839	9.27915	4.72769	4.07261	3.7407
Os01g0174500	7.1351	7.33834	6.35185	1.45728	2.66461	2.04285
Os01g0175100	151.441	135.141	135.639	332.765	353.32	375.845
Os01g0175850	0.244635	0.298316	0.540648	2.24384	1.48058	1.7535
Os01g0176000	0.393735	1.97498	1.1	2.44949	2.35331	3.25911
Os01g0176400	66.8132	61.884	61.2605	114.52	119.558	123.595
Os01g0176500	22.9504	23.378	21.7898	9.0785	8.63754	7.65691
Os01g0176800	0.010086	0.045315	0.186464	0.491424	0.52833	0.47121
Os01g0177100	15.3951	14.7913	14.5593	2.41276	2.61433	2.64059
Os01g0178000	12.3559	10.9649	13.4581	26.3694	30.3503	29.7769
Os01g0178400	39.039	35.6766	35.2635	14.5985	14.8689	16.1965
Os01g0178500	32.7579	35.2348	31.7628	64.2193	68.5077	66.7816
Os01g0178700	1.3615	1.83832	3.65466	2.00149	2.05778	1.13374
Os01g0179000	33.5008	34.2752	31.6688	125.689	130.205	135.185
Os01g0180400	34.2225	32.9385	35.2797	10.4693	10.7815	10.9259
Os01g0180600	4.61937	4.59294	6.54694	1.33393	2.26489	1.84915
Os01g0180700	5.68426	5.87848	5.25602	1.58793	1.1236	1.20871
Os01g0181166	3.85737	4.79458	3.75337	1.42952	1.38773	0.597712
Os01g0182700	6.17748	7.88581	6.33206	0.62506	2.09191	1.8264
Os01g0183400	3.52682	2.61648	3.82492	0.419484	0.951464	1.04929
Os01g0183600	0.709104	0.993647	0.3729	3.96724	3.29271	3.18389
Os01g0184000	15.6237	13.5322	17.1116	6.73598	6.19757	7.16515
Os01g0184050	0.048388	0.054351	0.06133	3.43023	2.35192	1.42067
Os01g0185250	1.23908	1.53356	1.02645	5.35952	4.0077	4.76126
Os01g0185300	83.2041	86.5763	83.7152	232.318	240.553	240.796
Os01g0185500	34.3671	32.2991	33.1331	10.8284	12.1071	12.4378
Os01g0185900	0.591589	0.841371	0.493778	26.1287	24.8695	26.8798
Os01g0186200	25.681	28.5904	26.8392	73.8347	78.1704	83.6561
Os01g0186600	0	0	0.033973	1.38033	1.08331	1.91001
Os01g0186900	0.85445	0.954461	1.23193	7.18634	9.20841	8.32945
Os01g0187300	3.17769	3.09876	2.72228	1.41048	1.41052	1.1422
Os01g0187600	0.934521	0.916977	1.16354	0.519845	0.374086	0.301723
Os01g0187900	3.60628	3.13179	3.47515	8.89934	7.99481	10.0228
Os01g0190400	6.22243	8.05437	6.09208	2.76159	2.2073	1.80308
Os01g0190500	22.7821	21.2506	20.1511	6.45572	6.50294	5.62415
Os01g0191000	1.71199	1.84552	1.45372	0.468766	0.381821	0.767145
Os01g0191100	858.358	883.052	875.407	235.086	219.471	224.033
Os01g0191200	75.0937	70.5437	68.8474	261.617	262.368	257.083
Os01g0191300	2.82601	2.61556	1.66457	5.1191	5.25917	4.17971
Os01g0191800	42.4817	40.9086	39.4775	12.7301	13.6928	10.4536
Os01g0191900	10.2297	8.6917	6.72956	38.5376	42.5667	46.1285
Os01g0192900	0.265265	0.949423	0.511512	13.001	12.7641	14.2441
Os01g0193500	0.736586	0.969002	1.02791	0.409659	0	0.30632
Os01g0194000	1.09962	4.16894	4.49713	12.6894	11.3054	11.1615
Os01g0194200	33.1046	31.6901	28.707	6.29142	5.88204	5.59323
Os01g0194300	18.5659	16.982	16.7826	50.0496	52.2449	53.8256
Os01g0194600	38.629	44.6326	45.1261	82.5819	88.9898	95.7308
Os01g0195200	27.4549	27.6779	27.8056	13.28	7.52911	13.2125
Os01g0196600	11.7416	12.9882	11.8364	5.00604	5.85054	5.29354
Os01g0198000	6.69408	6.75007	6.80751	0.635024	0.633087	0.688474
Os01g0198500	8.04768	6.80215	6.52232	11.5467	13.974	15.238
Os01g0198900	11.6888	9.95837	8.17647	39.5422	47.735	48.9445
Os01g0200700	296.458	298.255	292.154	922.626	934.846	909.099
Os01g0201100	1.91416	1.86142	1.00521	24.8795	24.0047	26.4063
Os01g0201250	19.6187	18.0011	18.9576	6.3411	5.35708	4.36868
Os01g0202500	26.1305	23.8157	23.0345	133.174	128.91	133.872
Os01g0203300	4.5236	4.56113	3.19748	1.40702	1.07347	1.45271
Os01g0203400	2.69128	2.03588	1.8354	5.956	5.95351	8.25006
Os01g0205300	0.286289	1.19785	0.851659	2.95932	2.66756	2.90938
Os01g0206200	24.6066	30.2471	28.7118	13.7227	10.8828	11.1317
Os01g0206600	47.1464	50.8522	42.3381	12.3062	11.5381	13.9804
Os01g0207200	5.19384	4.20188	4.80292	1.91133	2.12034	1.59713
Os01g0207400	76.1379	80.5747	70.2702	157.201	160.712	151.167
Os01g0208000	5.02956	4.3057	3.99001	12.9538	13.7296	13.0362
Os01g0208700	7.69941	6.71372	5.36312	38.761	37.3852	37.9042
Os01g0209700	10.9862	8.86332	10.7516	4.45848	4.80104	3.63769
Os01g0209800	7.40125	7.48095	6.61843	33.2573	32.6513	37.7485
Os01g0209901	0.383747	1.87343	1.71987	19.6638	18.2572	4.01807
Os01g0210600	45.2216	48.3363	48.9565	140.265	138.644	136.341
Os01g0211800	14.2608	15.8194	14.0058	30.317	29.5201	27.8462
Os01g0213400	5.97244	5.713	5.01309	34.0591	33.8917	33.6634
Os01g0214500	4.96928	2.7786	6.35004	15.4262	14.284	14.9435
Os01g0214600	2.81314	2.17885	2.65133	7.60018	6.57093	9.40371
Os01g0214800	3.36051	5.66828	4.31219	22.7093	23.929	25.8999
Os01g0214901	0.445186	0.126948	0.618906	3.17589	3.16822	4.32052
Os01g0215500	0.740876	0.754787	0.619827	1.71864	1.84598	1.72194
Os01g0215700	98.3305	102.527	96.0907	37.4112	35.8673	38.2743
Os01g0216000	0.082917	0.339122	0.39822	1.39877	1.63094	1.93921
Os01g0216300	0.250629	0.370279	0.196249	1.91426	1.7264	2.43915
Os01g0216400	3.37974	2.76895	4.10468	13.998	14.1391	15.6925
Os01g0217500	0.291723	1.21754	0.505422	1.73866	2.77286	2.623
Os01g0218100	1.42839	1.53176	1.91776	8.51206	9.58685	7.94958
Os01g0219300	10.5312	6.6093	10.1196	21.5273	23.1556	23.7538
Os01g0220300	59.381	59.0095	53.8101	26.3624	22.8882	24.1202
Os01g0221000	16.6189	15.702	19.5904	68.5404	71.772	73.7319
Os01g0221100	7.26019	5.35495	6.62768	30.2654	24.1376	32.1251
Os01g0221500	6.60044	4.88429	6.79562	29.2123	17.3613	17.3014
Os01g0221700	13.4766	14.9183	12.7352	28.9557	28.3249	29.4795
Os01g0221900	4.69662	4.05987	4.55145	7.56584	8.99464	8.51817
Os01g0222001	2.56253	1.84113	1.91821	1.03004	0.903609	0.537975
Os01g0222300	2.34948	3.23189	3.58526	0.467036	0.743137	0.693289
Os01g0222600	19.9345	51.3791	57.1437	337.809	334.896	332.129
Os01g0222700	14.8053	9.20568	8.04091	2.32738	3.12558	2.76325
Os01g0222800	8.49192	7.08616	6.3363	0.965457	1.88082	1.51398
Os01g0224200	5.75261	5.39766	5.78814	2.22448	1.84205	2.2877
Os01g0224300	13.4021	13.918	14.5031	3.3618	3.43981	3.15212
Os01g0225200	11.234	12.6824	11.6879	5.46069	5.37091	4.76834
Os01g0225700	2.9385	4.23522	2.46231	1.53489	0.843799	1.01671
Os01g0226200	56.5151	56.0919	59.6705	19.4369	22.6233	20.6157
Os01g0226300	211.002	213.743	196.967	74.3986	71.172	70.2826
Os01g0226400	1.89044	3.18738	1.39808	0.478393	0.154838	0.423298
Os01g0226666	55.0089	56.4161	54.1814	13.9467	17.7957	17.5376
Os01g0226700	37.9547	35.905	45.8224	5.60575	8.23293	6.37593
Os01g0227100	18.5424	17.9164	19.0395	50.3573	51.279	46.6854
Os01g0227350	0.028795	0.117348	0.017071	0.987773	0.992282	1.05182
Os01g0227400	0.66661	0.572882	0.135811	2.61507	3.12703	2.01682
Os01g0227500	0.275496	0.55922	1.04735	5.68589	4.08733	4.65473
Os01g0227700	0.191589	0	0.072662	0.800988	1.31549	1.07911
Os01g0227800	0.527106	1.28464	0.767581	7.33336	8.11917	9.10591
Os01g0228300	23.6305	25.3213	25.2948	11.1123	9.70008	9.589
Os01g0229000	23.4689	25.7706	29.338	4.54294	4.2818	3.80947
Os01g0229700	0.859991	0.723327	0.736815	2.0774	2.88618	2.90786
Os01g0231500	4.83527	2.69057	5.12896	12.0139	9.41971	9.28098
Os01g0231700	245.586	250.728	238.657	65.383	68.7185	69.7125
Os01g0233000	17.4091	18.7136	19.0877	128.435	132.869	128.504
Os01g0233100	9.21438	8.88557	10.883	2.40566	1.89363	3.32092
Os01g0234100	2.35136	1.54384	2.00251	0.405376	0.129616	0.158637
Os01g0234433	1.67082	0.345352	0.598251	4.0009	1.92111	4.27119
Os01g0235200	3.07657	5.10098	3.81684	1.67199	1.97965	1.53022
Os01g0235350	1.29861	1.32504	1.76539	0.427541	0.272182	0.189159
Os01g0235400	39.6673	45.4583	37.5789	17.1871	17.542	15.722
Os01g0235900	0.878508	0.124488	0.98176	4.46105	5.59198	6.63173
Os01g0236000	9.51246	9.30904	8.61866	3.89787	3.85509	4.74504
Os01g0237000	0.111429	0.122727	0.123503	1.94653	2.33236	1.85469
Os01g0237100	5.61968	3.8708	4.03013	29.7259	32.7227	31.3578
Os01g0238500	12.9081	11.9026	12.7158	55.628	53.1967	50.7063
Os01g0238600	58.3433	60.3449	59.3109	25.5517	21.8878	29.8119
Os01g0238800	36.2293	37.424	40.4626	11.2359	8.81268	11.07
Os01g0238900	49.736	46.2125	44.6632	20.2107	20.0779	19.5029
Os01g0239000	39.7675	36.6623	35.0382	78.1444	81.7586	78.7712
Os01g0239200	104.037	99.6737	103.168	335.704	343.488	335.199
Os01g0239300	0.282407	0	0.078175	2.784	1.85965	1.38982
Os01g0242600	12.2626	12.0314	12.2192	43.7182	43.3043	43.3356
Os01g0243000	0.769704	0.791211	1.08519	2.54581	2.11155	1.91073
Os01g0243100	27.1661	26.0965	24.8227	4.2998	3.96177	5.1298
Os01g0243600	3.21794	2.34188	2.36589	0.515888	0.886214	1.41471
Os01g0243800	0.022712	0.280619	0.331603	0.637191	0.70752	1.42339
Os01g0246400	0	0	0	2.36321	2.23302	2.28236
Os01g0246700	2.94492	3.04203	3.04101	63.307	64.4412	69.4076
Os01g0247500	0.529107	0.573672	0.86002	2.25412	1.96179	1.64447
Os01g0247700	1.88748	1.79098	1.25852	5.10386	5.4145	4.98273
Os01g0248300	1.54052	2.19838	1.34734	9.7429	7.89106	9.54014
Os01g0248500	1.20016	1.03123	0.647867	9.02934	9.66938	8.53991
Os01g0248701	1.52974	1.54217	1.88123	7.44871	7.45719	5.99477
Os01g0248900	0.400288	0.181501	0.531787	3.89255	5.62862	5.55885
Os01g0249200	35.3262	38.0092	38.0212	99.2285	108.245	112.457
Os01g0249800	0.365109	0.566227	0.219481	2.21397	2.9547	2.96394
Os01g0249900	0.795316	1.09724	1.03554	0.40002	0.25485	0
Os01g0250600	46.9232	54.0294	50.7049	23.7681	21.0749	22.0222
Os01g0251000	34.6328	14.092	30.8242	7.63947	9.44695	8.03489
Os01g0251100	30.3918	29.3318	31.3469	13.1948	13.3795	11.7904
Os01g0252600	2.77375	0.902272	1.94704	12.544	12.4715	11.14
Os01g0252900	5.96791	8.64306	8.25722	2.34982	4.3736	2.46335
Os01g0253500	9.42786	11.39	6.58565	17.3361	25.5631	25.6777
Os01g0253600	34.6141	30.8382	36.747	10.1844	11.8365	13.9757
Os01g0253900	1.5415	1.67888	1.8712	17.216	13.8014	14.5723
Os01g0256600	71.0501	82.3704	76.1978	30.9537	28.0935	28.5328
Os01g0257100	8.43867	10.313	5.91474	16.7554	18.0363	21.501
Os01g0258600	27.8687	27.0314	25.6145	8.68822	10.046	9.33375
Os01g0259200	10.0062	9.49979	11.2663	25.1383	27.0452	26.6883
Os01g0259400	12.3633	12.4479	11.5571	3.63163	3.48108	3.28926
Os01g0259600	19.2773	18.288	19.0379	38.0575	33.9176	33.4839
Os01g0259900	64.8576	60.6867	57.58	13.9612	14.0939	14.5887
Os01g0260500	0.475786	0.385978	0.306866	0.925115	1.09873	0.923937
Os01g0260800	39.1304	35.7884	36.3139	14.5078	14.725	16.0963
Os01g0261200	7.73537	6.80529	7.5998	33.1689	32.4031	32.1219
Os01g0262600	22.1476	19.4227	24.662	7.604	7.74956	7.54413
Os01g0262700	15.2819	16.489	17.4966	7.56964	4.96426	4.99068
Os01g0264000	0.761277	0.999275	0.460625	1.66877	1.17448	1.56168
Os01g0264100	3.13011	3.06685	2.99663	0.475456	1.63526	1.42059
Os01g0264600	0.631891	0.956626	1.46104	0.101329	0.065044	0.129158
Os01g0267300	0.195496	0.085768	0.523853	1.72508	1.85915	3.12326
Os01g0267600	12.0271	11.8295	11.9204	5.72167	4.98262	5.38619
Os01g0267900	286.183	298.621	279.143	125.004	119.525	117.9
Os01g0268600	0.499086	0.539253	0.594308	5.24382	7.0506	5.79943
Os01g0269500	0.510026	0.933555	0.708764	0.074443	0.145058	0.018379
Os01g0269800	0.301997	0.086918	0.393909	0.839179	0.993193	1.0908
Os01g0272800	22.9496	17.253	21.688	45.696	49.424	49.2792
Os01g0272850	3.10841	3.15066	3.8507	16.6996	16.555	17.6469
Os01g0273100	198.454	204.914	231.486	56.7593	50.8981	53.362
Os01g0273150	10.0388	9.6201	7.59622	1.9591	1.90003	1.80461
Os01g0275950	0.885865	0.529897	0.590239	2.61428	2.508	2.52576
Os01g0276000	611.342	600.053	576.61	182.078	195.857	191.909
Os01g0276200	45.6614	44.0017	44.25	13.8864	12.6391	13.1746
Os01g0276900	3.18779	4.72672	4.45307	24.3577	17.4163	21.0288
Os01g0278200	2.98923	4.65968	2.87053	5.45477	4.8847	4.94277
Os01g0279100	51.4337	53.6513	47.5306	119.391	120.643	122.071
Os01g0279400	1.12623	1.30196	2.04479	4.29647	3.49874	4.59176
Os01g0279700	24.6713	30.592	23.5504	123.088	120.66	114.078
Os01g0279800	78.2224	82.2852	65.2995	30.2045	34.1751	33.258
Os01g0280500	0.292456	0.058966	0.220553	2.21627	0.912561	1.21415
Os01g0281200	2.7158	4.2988	2.6777	0.273534	0.317732	0.418571
Os01g0281600	8.20134	10.1438	8.18734	23.2418	23.0114	22.4078
Os01g0283300	42.5833	44.8659	41.3652	143.654	139.536	136.255
Os01g0284500	61.3778	70.0343	65.731	251.495	274.756	280.826
Os01g0284900	0.165976	0.107556	0.376366	1.60863	1.68145	1.96291
Os01g0285300	3.36432	4.46065	3.78277	8.77822	9.10408	8.25012
Os01g0286900	0.922839	0.839815	1.31915	3.75262	3.84401	3.59228
Os01g0287600	1.49789	1.44311	0.521052	5.67055	6.19732	3.69781
Os01g0289600	2.44504	2.89217	3.62929	17.5687	23.7729	21.0959
Os01g0289900	1.99708	2.33556	2.12992	0.699406	0.120033	0.681741
Os01g0290000	33.4955	30.8513	31.6283	106.625	99.7274	96.5322
Os01g0290700	33.5376	30.8165	26.7154	85.4695	84.5529	78.6787
Os01g0290800	9.3849	7.6592	7.44066	64.6698	62.0079	64.3482
Os01g0291500	11.4696	10.8651	7.85132	62.7104	65.3707	71.8615
Os01g0294700	12.3693	14.7806	12.4376	66.3011	65.9217	68.8855
Os01g0295700	9.82342	10.5285	9.65636	27.6884	23.3454	22.4396
Os01g0296000	5.41488	6.52841	5.04708	2.25617	1.38607	1.99121
Os01g0296200	2.29049	1.78303	3.08979	5.76093	3.85941	6.76507
Os01g0297200	0.252216	0.294175	0.184957	1.88188	2.44573	2.14645
Os01g0297700	1.6139	1.21884	1.26181	0.256195	0.532372	0.276352
Os01g0298400	0.347507	0.424158	0.852754	1.83733	1.86889	1.79489
Os01g0299100	2.90621	4.85082	3.20604	0.369463	0.064868	0.056464
Os01g0299400	79.3541	87.397	73.5892	19.6345	21.5946	22.5574
Os01g0300900	8.97983	9.89653	8.01599	2.0346	2.21758	2.23896
Os01g0301000	16.7676	18.8191	15.2158	6.989	6.9492	6.81778
Os01g0301700	4.38556	3.97276	4.5673	1.75519	1.4503	1.10028
Os01g0301900	0.37498	0.353351	1.1508	3.87473	4.96708	5.16263
Os01g0302000	2.3897	0.910699	2.04654	7.38402	10.3692	7.6585
Os01g0302250	1.74022	1.98269	2.52916	3.63882	4.83243	3.95072
Os01g0302500	8.33822	7.65123	7.55939	0.38529	0.48729	0.402861
Os01g0303000	187.53	197.471	197.064	2427.74	2442.44	2375.41
Os01g0303600	6.82553	6.16364	6.56336	13.4673	12.4499	10.532
Os01g0304000	316.889	329.811	316.933	150.09	145.75	134.409
Os01g0305200	18.9454	14.9011	13.4492	96.5863	94.3168	94.8286
Os01g0305900	4.81881	5.76876	5.40061	10.8432	8.67177	10.4425
Os01g0306100	11.4718	13.3749	11.4513	2.17017	2.94246	3.18026
Os01g0307686	0.048975	0.180048	0.342384	4.11167	3.9751	3.22633
Os01g0309100	41.5992	41.0486	36.8544	14.9846	14.9103	13.9306
Os01g0309800	2.96786	2.07188	3.13849	25.2807	29.5179	24.7699
Os01g0311400	4.03181	4.84156	3.09899	7.21633	8.64549	7.27591
Os01g0311500	15.695	16.3728	16.3263	5.63083	5.65063	4.99387
Os01g0311800	0.9075	0.612549	0.715639	3.90397	4.25267	4.54084
Os01g0312800	37.8885	33.3304	31.0018	7.45964	8.28028	8.19509
Os01g0313050	8.90135	8.17643	10.6269	2.28222	2.97072	1.53714
Os01g0314800	18.0299	22.3808	18.8666	179.784	196.934	187.131
Os01g0315850	6.61624	5.50453	4.39243	11.1645	11.7743	10.5596
Os01g0318700	6.21902	7.91694	6.18133	2.2826	2.62466	2.65651
Os01g0323300	3.56729	5.01494	3.58548	11.132	11.2318	10.8547
Os01g0326000	92.564	94.8026	89.7408	27.4815	21.6206	24.3693
Os01g0326300	0.79128	0.542392	1.15115	18.8828	18.964	18.0842
Os01g0327100	4.33142	5.06959	3.83777	24.4396	30.5797	34.4912
Os01g0327400	49.361	44.0343	39.6244	89.6774	97.069	98.7787
Os01g0327500	61.9766	63.7632	71.8376	6.95796	7.82412	6.83685
Os01g0328700	41.7189	40.6344	38.9584	74.6026	73.1851	76.3379
Os01g0329000	0	0	0.032596	1.43451	2.20966	1.86915
Os01g0329300	4.38788	3.92136	4.32568	0.032722	0.08944	0.163223
Os01g0330100	33.6838	29.788	31.5388	13.8876	13.3001	12.7664
Os01g0330200	0.402174	0.693625	0.610497	31.2121	29.4096	35.5783
Os01g0331100	1.47844	0.711468	1.00192	2.97661	4.31276	2.88305
Os01g0332100	23.4399	21.642	22.3555	147.046	144.471	142.261
Os01g0332150	4.10587	3.09412	3.49658	21.1886	23.4534	20.0277
Os01g0332500	4.86104	4.24445	4.43856	0.588946	1.03496	0.852093
Os01g0332800	1.7589	2.08682	2.01388	17.998	16.9745	16.0715
Os01g0337500	0.188955	0.227759	0.320016	4.60105	4.26133	3.94058
Os01g0337700	1.12696	1.45497	1.23748	7.85401	7.423	10.2631
Os01g0338600	8.33644	10.7267	10.8654	20.1612	23.8437	19.2566
Os01g0339500	0.993185	1.13582	1.06285	4.1741	4.15921	4.63964
Os01g0339600	0.321627	1.20656	0.528456	0.729374	0.740173	0.729367
Os01g0343300	15.766	15.5543	14.442	42.9063	41.8409	41.6979
Os01g0343500	4.15749	5.30593	5.54832	12.4087	15.4981	14.305
Os01g0347000	0.294623	0.441591	0.812275	0.024816	0.135548	0.094519
Os01g0347500	0.12458	0	0.200221	3.4913	1.94458	4.09263
Os01g0347600	0.104101	0.234643	0.196813	13.6971	13.1961	10.2708
Os01g0348700	443.417	457.658	441.36	174.668	172.624	172.915
Os01g0351200	5.88229	7.86672	6.30424	2.50594	2.70322	2.62862
Os01g0356400	5.90281	6.03148	5.44701	14.5666	15.2889	14.7726
Os01g0356900	0.0202	0.214032	0.03914	1.23803	1.12023	1.42909
Os01g0357100	34.2593	32.7759	33.5274	280.147	274.676	281.599
Os01g0357200	2.98969	2.85405	3.25375	6.27214	5.4081	6.07306
Os01g0358100	19.2514	17.2476	22.6246	67.9465	73.9033	73.695
Os01g0358300	6.32847	7.09127	5.44989	18.1054	17.9298	17.6826
Os01g0358400	410.073	405.957	397.429	157.73	150.92	144.487
Os01g0360200	11.8701	11.9115	11.2098	52.6395	50.8619	53.7731
Os01g0361500	0.942197	0.681875	0.689299	3.81353	3.69632	3.40141
Os01g0364800	0.321914	0.37977	0.490295	1.04443	0.791297	1.21714
Os01g0367100	0.96744	3.01612	6.23745	7.7016	8.11069	9.14513
Os01g0368900	5.62215	5.18014	6.55798	16.3041	19.8309	19.3609
Os01g0369700	6.65772	6.97209	5.72839	72.6534	71.7368	70.0648
Os01g0369900	1.92425	4.08728	6.88487	10.2204	9.2691	10.1301
Os01g0371500	0.117572	0.726924	0.203701	4.32022	4.87285	5.81848
Os01g0372400	0.851015	0.706473	0.769684	4.62352	4.29596	3.62224
Os01g0374200	1.55214	1.49412	1.91541	0.555028	1.05808	0.90457
Os01g0377000	4.53385	3.429	3.18869	7.5271	8.73925	8.05436
Os01g0378100	11.1128	9.94102	10.1609	31.1744	30.9732	31.3949
Os01g0382400	3.9949	4.40609	3.05324	25.1062	23.9763	27.3608
Os01g0382700	5.4132	4.64706	6.38956	15.2147	13.4225	15.3581
Os01g0383700	8.07071	8.72544	9.51262	22.925	23.6462	22.1374
Os01g0383900	5.18918	5.67478	4.08036	2.24658	1.83579	2.20429
Os01g0384800	68.7502	71.768	65.8972	141.361	139.751	138.928
Os01g0385400	0.047378	0.133042	0.117019	1.58722	0.714801	0.760658
Os01g0387566	5.65028	5.89799	4.22266	1.31253	1.18709	1.47597
Os01g0388200	10.0693	11.7459	16.6572	4.56933	6.47767	5.78623
Os01g0389200	0.037579	0.017447	0.065698	1.21351	1.47112	1.46688
Os01g0389700	0.922883	0.499174	0.155203	14.355	16.3797	15.0497
Os01g0495701	0.106494	0	0.084029	1.37106	1.30294	0.62035
Os01g0495900	10.2279	10.9512	10.5731	22.4527	19.8588	21.7344
Os01g0498300	0.18126	0.203747	0.070471	1.20325	1.23863	2.1255
Os01g0500400	9.95811	7.98534	8.82918	17.9521	16.4646	15.119
Os01g0500900	5.2429	7.33022	6.54429	11.6857	11.4477	12.7767
Os01g0501700	26.6699	34.1246	30.3681	65.7935	64.6977	50.1948
Os01g0501800	299.332	312.922	286.535	1360.23	1372.24	1346.29
Os01g0503400	4.0698	2.53825	3.04318	20.6278	18.7884	19.6823
Os01g0505400	60.1774	68.4081	64.7568	164.597	171.867	175.482
Os01g0507000	20.0004	22.347	21.5752	6.30814	6.82473	5.37114
Os01g0507700	16.5789	17.8375	15.6082	78.6689	84.0477	82.7703
Os01g0508000	3.58949	5.09131	4.55275	9.56281	8.87686	8.17392
Os01g0508100	1.8717	2.37446	1.90923	6.80334	5.74438	8.37997
Os01g0508300	1.00231	1.93438	0.823769	2.23563	3.59994	4.04452
Os01g0509400	3.96994	2.92657	4.53099	0.462985	0.388021	0.884719
Os01g0510200	0.41847	0.802001	0.417602	6.55344	4.56408	7.14985
Os01g0511100	9.33555	6.50726	7.16381	13.5096	15.6287	14.0148
Os01g0511600	4.42852	3.93083	2.92526	22.5399	12.0177	10.9946
Os01g0512400	2.73676	3.94291	3.16695	0.659367	0.642605	0.781775
Os01g0513500	11.1452	7.80322	6.93865	3.46169	3.90586	3.8129
Os01g0513900	15.0189	13.0008	14.3619	5.29726	4.58546	5.26134
Os01g0514000	133.055	131.46	175.605	43.522	46.8932	47.0925
Os01g0519050	0.72097	0.81521	0.698009	0.064904	0.046244	0.236846
Os01g0524500	21.1728	19.8596	17.1606	53.7604	50.7042	56.142
Os01g0529800	24.0624	23.2318	26.3729	56.5577	59.8664	63.7713
Os01g0530300	9.40804	9.9045	9.92745	1.71728	2.24731	2.30291
Os01g0530366	118.549	115.213	123.853	36.3794	41.9943	38.7586
Os01g0532300	0.818404	0.628053	0.988995	1.62101	2.16006	2.58821
Os01g0532600	0.06684	0.039325	0.022978	0.584495	0.548983	0.809312
Os01g0536400	1.45174	1.06089	1.45378	2.56335	2.63502	2.0535
Os01g0541800	6.42771	4.95408	7.72013	20.374	19.4385	20.516
Os01g0541900	4.29731	3.94206	5.10744	10.7275	10.3042	9.51453
Os01g0542700	0.858954	1.09828	0.594825	1.72386	2.12557	3.12717
Os01g0543100	14.8979	16.2329	15.2979	7.5296	5.83001	5.95992
Os01g0544450	16.3739	14.8914	17.7416	5.37042	6.18192	6.05773
Os01g0545100	4.9088	6.27584	5.18974	10.1882	9.03736	13.4425
Os01g0546400	3.81354	4.72685	3.60504	0.751351	0.628507	0.686078
Os01g0547133	20.3531	20.5973	18.4731	8.74476	9.19572	8.84656
Os01g0550300	58.5405	57.3097	54.4548	283.263	296.157	305.008
Os01g0550600	3.2266	2.60854	1.8641	0.913334	0.892755	0.701653
Os01g0550800	0.280974	0.206361	0.182976	1.34556	1.1866	1.29127
Os01g0551000	1.20762	0.853904	1.19571	7.73818	5.97439	6.06655
Os01g0551100	2.12203	1.97397	2.05102	18.6646	17.5524	17.2891
Os01g0551400	19.6047	20.1926	19.3443	3.74811	5.33376	5.39688
Os01g0551900	11.893	11.3509	12.497	2.37093	4.79199	2.26508
Os01g0552000	0.718682	0.674621	0.540036	2.29076	0.976707	1.84783
Os01g0552300	8.48351	11.8841	9.21683	22.1033	23.1951	20.1017
Os01g0555100	0.480647	1.0159	0.73017	7.27621	6.27091	6.58459
Os01g0556400	29.1564	33.3424	41.4006	67.1685	76.8382	70.0587
Os01g0556650	5.88882	2.68763	3.6013	44.2876	44.2877	46.6276
Os01g0556700	2.28715	1.04135	2.68141	8.41165	7.43449	5.47101
Os01g0557100	0.622121	1.02074	0.880425	11.2738	11.7941	14.6117
Os01g0558100	1.47084	2.93578	1.55686	9.24562	8.08294	10.5364
Os01g0558700	0.543348	1.22226	0.239639	1.72508	2.31633	1.50821
Os01g0559600	29.0574	24.607	32.0536	118.085	115.153	120.584
Os01g0563000	3.4742	1.11071	4.36764	18.3072	19.6317	15.8868
Os01g0565800	31.6582	28.9706	25.6478	8.43062	8.77363	7.4848
Os01g0565900	14.6602	16.422	13.8488	28.1809	26.2478	32.4277
Os01g0566050	21.9171	16.0168	16.5848	28.9666	31.7128	39.877
Os01g0566100	3.92169	7.03604	6.16514	16.0707	15.7573	11.3426
Os01g0566800	7.77555	6.37471	7.65789	21.7996	20.9493	23.6197
Os01g0567400	6.83659	9.6903	7.11653	30.8067	36.7872	29.8534
Os01g0570800	4.3159	5.25899	4.68001	28.8086	25.5951	26.115
Os01g0571133	0.091435	0.055464	0.156392	0.808616	0.593066	0.613845
Os01g0571166	2.09808	1.1512	0	13.5672	8.59023	14.2022
Os01g0571200	62.4704	56.8109	63.3847	22.0687	20.3031	23.3025
Os01g0572700	17.1955	19.4795	16.3469	8.12954	7.41554	8.10845
Os01g0574600	12.6404	15.9421	13.569	35.321	33.35	35.7721
Os01g0575200	1.23693	1.80957	0.948266	11.8675	13.2431	12.652
Os01g0577450	15.9926	14.8846	14.5289	5.60906	4.46014	4.39691
Os01g0578200	2.15896	2.86157	2.56992	1.02264	0.879345	0.442057
Os01g0579800	11.847	13.5129	13.1028	5.03162	5.58089	5.06776
Os01g0581300	7.73311	8.69033	7.49594	29.1499	30.6153	29.2703
Os01g0581400	0.45099	0.384793	0.477752	1.5066	1.71629	2.02953
Os01g0582600	23.3552	22.7059	22.2048	51.5901	51.1379	55.5672
Os01g0583200	24.3421	30.1613	24.0683	8.66146	9.03369	9.64017
Os01g0584200	1.17166	0.935917	0.926367	2.93233	3.66516	3.628
Os01g0584900	0.049962	0	0.115685	1.37788	1.03834	0.932922
Os01g0585300	15.286	21.7678	16.7898	57.3667	66.7502	66.355
Os01g0586800	0	0	0	1.87396	1.9727	1.28429
Os01g0587300	5.86195	3.82629	3.27486	9.75783	10.2854	10.4886
Os01g0587400	0.295347	0.433134	0.568945	2.39992	2.46459	2.59516
Os01g0588000	4.10495	4.61972	4.24068	7.40404	9.3806	9.528
Os01g0588100	0.248434	0.442001	0.359325	1.99339	2.09276	2.23839
Os01g0588500	61.1624	62.1697	60.6139	27.5728	26.9531	26.3581
Os01g0588900	18.3365	17.7155	18.2533	139.285	141.015	132.669
Os01g0589100	55.1187	50.7674	49.2811	18.0113	22.4909	24.1846
Os01g0589200	4.08713	5.09211	4.15876	9.38533	9.39758	5.87801
Os01g0589700	41.9497	41.4346	37.8895	14.9564	14.0005	12.7542
Os01g0589800	25.2913	23.6235	25.8696	60.3001	61.2522	58.3836
Os01g0589900	3.12788	3.78509	4.05115	6.6742	7.33239	6.94908
Os01g0590700	7.76692	10.2623	8.9173	2.05673	2.88127	2.27545
Os01g0591300	0.927488	0.890484	1.30753	21.9833	23.9615	23.609
Os01g0593500	28.3913	27.3761	27.4808	10.4245	9.5695	10.3995
Os01g0595400	44.7725	41.1777	45.476	100.561	99.4684	100.336
Os01g0595600	3.37627	3.00023	3.18519	58.0662	62.111	60.9358
Os01g0597600	0.109378	0.160036	0.124054	1.76965	1.6139	2.43677
Os01g0597800	0.166694	0.243129	0.129521	1.83002	3.03862	2.65086
Os01g0598600	87.5661	86.2343	80.6137	31.0521	37.2663	35.2011
Os01g0600300	38.3794	36.0268	40.4156	13.8045	14.5524	10.6041
Os01g0600900	1233.83	1307.34	1214.94	4336.6	4134.96	3809.44
Os01g0602400	3.15142	2.14199	3.60343	8.5631	14.3909	13.6589
Os01g0602466	0.120735	0.161709	0.237103	2.18141	2.38381	1.79279
Os01g0602500	0.107972	0	0.046132	6.81419	5.14894	3.58732
Os01g0603200	0.484198	0	0.281273	1.64853	2.10865	0.742422
Os01g0605100	0.482156	0.909274	0.558806	3.95669	1.67657	2.50455
Os01g0605300	3.79365	3.59723	2.37149	0.605928	0.907991	0.840888
Os01g0605500	20.8376	20.7162	17.5532	8.84605	9.48431	8.18961
Os01g0605650	16.9858	14.3813	14.0159	7.20482	6.80371	6.45284
Os01g0605700	0.220016	0.082376	0.430495	2.25043	1.8262	1.88719
Os01g0606900	10.3819	12.7038	10.3623	81.9673	81.5823	85.6987
Os01g0607000	5.94415	5.41902	6.39028	9.68426	11.0546	12.007
Os01g0607100	6.23923	5.14479	4.74864	1.26845	1.46884	1.45898
Os01g0607200	3.41722	4.39877	2.43184	21.7108	20.0554	22.6919
Os01g0607250	0.125381	0.534569	0.296486	1.84	1.83496	2.31761
Os01g0607300	6.24414	8.4929	5.66452	1.94325	1.88923	3.54469
Os01g0607800	1.16162	1.2593	1.47916	6.89052	5.13759	5.63889
Os01g0608000	0.208214	0.038671	0.098184	2.6395	1.45167	1.42898
Os01g0608101	0.876807	0.474041	0.684106	5.7419	5.75954	5.95704
Os01g0608300	0	0	0	1.37066	2.29052	1.85534
Os01g0609200	1.55497	1.75868	1.51136	4.78246	4.6335	4.15373
Os01g0609300	1.27495	0.63515	0.583557	34.0915	29.0576	31.229
Os01g0609501	0	0	0	1.80229	2.52354	2.98425
Os01g0609900	6.61489	3.75733	3.55931	20.6985	20.055	19.7655
Os01g0610800	10.058	10.8058	7.39016	4.4388	3.66995	2.47471
Os01g0613100	0.112435	0.146052	0.164039	2.76627	1.37346	1.81693
Os01g0613500	0.209496	0	0.243073	3.51239	4.97585	3.91551
Os01g0613800	0.377406	0.648906	0.206713	1.34719	1.2047	1.21849
Os01g0615050	9.55837	7.67195	8.77815	120.559	123.461	61.6898
Os01g0615100	4.94767	5.20323	4.12116	76.4908	78.7829	70.9569
Os01g0615500	2.34708	2.02703	1.83414	4.04502	5.04882	4.64593
Os01g0616500	53.6674	57.1876	53.3193	21.7187	23.1068	20.702
Os01g0616600	27.6429	25.6962	23.5609	7.55041	8.06248	8.90835
Os01g0617600	8.26062	8.52957	8.71337	3.55715	3.99894	3.12886
Os01g0617700	24.9369	25.6104	23.2633	8.22208	7.74938	9.24846
Os01g0618000	0.767056	1.942	1.10309	2.7535	3.35053	2.54388
Os01g0618400	20.9814	21.6659	19.9903	49.6794	46.6547	50.9056
Os01g0619900	3.02493	2.01919	3.71801	18.7905	19.8471	20.2872
Os01g0620301	1.2086	0.930897	0.869477	9.70838	11.3904	11.8222
Os01g0620900	5.99382	4.93452	7.1545	2.37756	2.76954	2.13236
Os01g0621200	7.10165	7.34952	8.26123	18.1305	14.4931	16.235
Os01g0621600	1.12692	0.737578	1.89162	4.75194	3.82433	4.43976
Os01g0623000	15.119	13.7875	17.6182	3.50089	3.79696	3.47333
Os01g0623200	3.27421	3.45605	2.91244	7.56339	8.61866	9.27733
Os01g0623500	9.96629	11.7843	9.50059	20.8477	21.1698	18.4895
Os01g0623550	1.79693	1.50881	0.780527	4.88364	1.37894	2.49609
Os01g0623900	9.03905	9.11733	7.68175	1.95645	1.79917	1.69229
Os01g0624700	1.68943	1.42806	1.48978	4.70943	3.58922	4.59698
Os01g0625200	83.3797	81.2201	77.3405	31.1036	28.3289	29.8223
Os01g0625900	66.9754	66.2609	62.4949	19.7099	20.6419	21.2431
Os01g0626300	138.064	148.556	132.591	52.2733	49.1084	52.0097
Os01g0626400	0.573712	0.411629	0.954295	1.79315	2.00758	2.74265
Os01g0627500	2.13102	2.54947	1.74318	14.3744	15.3997	15.6187
Os01g0627900	0.102875	0.283679	0.450724	1.21395	0.733213	0.984493
Os01g0627933	0.934542	1.33107	1.3408	4.83209	3.12284	3.55285
Os01g0628700	6.57807	6.07869	6.35878	22.1152	22.5964	22.0698
Os01g0629000	2.81723	2.8651	5.54267	0.393575	0.778004	0.86968
Os01g0629600	0.150243	0.077613	0.431795	1.02768	0.895355	1.40186
Os01g0631400	6.01662	4.83877	3.14091	12.7913	13.0136	13.4936
Os01g0632000	0.692507	1.04449	1.32234	0.196109	0.192174	0.176108
Os01g0632100	0.68614	1.03489	1.31018	0.194306	0.190407	0.174489
Os01g0633200	69.3564	68.0656	63.7585	46.792	24.3625	23.824
Os01g0635200	5.89141	2.81363	3.78449	23.1124	26.7025	24.6922
Os01g0635400	21.0029	23.8669	21.4074	7.65201	6.65463	8.30107
Os01g0635550	2.79504	2.81388	2.15643	43.4174	46.9452	42.4008
Os01g0636400	3.74128	4.99458	4.70133	18.2397	17.6727	18.4578
Os01g0637600	16.7452	13.8024	17.2153	28.6238	29.1112	29.2505
Os01g0638000	0	0	0.049896	4.5504	5.02864	5.22051
Os01g0638600	0.301253	0.196969	0.235467	0.609513	0.936519	0.81529
Os01g0639200	4.40162	4.87555	4.18329	10.8329	13.0863	13.2814
Os01g0639600	1.77871	1.28486	1.10522	46.6096	53.7711	51.9051
Os01g0639900	34.7765	48.4837	43.5404	706.895	706.704	713.832
Os01g0640700	4.01652	3.15955	4.14736	17.3009	19.6369	17.4302
Os01g0641750	0.492497	0	0.741489	1.71825	1.09694	0.989216
Os01g0641800	0.464634	1.31927	0.903103	2.99303	2.92043	2.53348
Os01g0642600	3.02274	5.47442	4.52769	1.0667	1.26656	1.23113
Os01g0642900	27.6726	29.0824	27.6254	10.7259	10.4795	10.7195
Os01g0643600	9.88887	9.19836	10.0279	1.30548	1.22663	1.51385
Os01g0644600	14.8932	13.9146	17.0591	33.5083	41.295	39.6049
Os01g0644900	0.795664	0.757988	0.677341	13.2203	10.5489	10.0755
Os01g0645000	3.72741	3.7967	3.92466	9.51377	10.997	10.66
Os01g0645900	3.93469	4.12472	4.12843	29.124	30.8367	31.7774
Os01g0646000	0.754445	0.514702	0.585631	1.20892	1.39724	1.4973
Os01g0647000	3.52557	3.16314	2.62096	5.09438	6.46353	7.76867
Os01g0647150	7.89128	9.03826	9.76399	3.15538	3.93507	3.36461
Os01g0647200	74.4121	83.4752	67.7396	164.14	164.892	162.847
Os01g0648000	3.79104	3.43123	4.13235	17.8655	17.7827	16.9992
Os01g0648600	0.490098	0.213971	0.176263	1.95672	1.23449	1.63893
Os01g0649000	14.3969	15.5304	16.0371	5.63457	5.94614	4.89203
Os01g0649200	2.90166	3.26259	3.95862	11.8999	11.9551	13.409
Os01g0649900	7.22337	4.8235	4.2145	13.1654	11.8335	12.0808
Os01g0650200	3.90311	4.73258	2.94821	8.37298	5.26368	9.84304
Os01g0651100	3.46769	3.20846	3.32679	1.24573	1.69849	1.42428
Os01g0651800	12.5324	8.99943	9.36197	4.29053	4.46024	4.37858
Os01g0651932	36.6206	41.1423	36.2598	86.8185	85.7772	84.0955
Os01g0652200	1.21766	1.41499	2.33934	4.12649	2.59277	3.12759
Os01g0652600	248.955	255.179	250.21	103.372	97.7287	101.378
Os01g0652800	166.385	159.092	157.355	70.5898	65.8377	69.8711
Os01g0654400	8.30898	8.12058	11.884	36.0471	29.7091	28.6741
Os01g0654450	2.14033	1.16076	0.540772	5.14946	5.21439	2.99735
Os01g0655500	6.32116	6.61387	5.78576	41.5791	37.1547	40.1022
Os01g0656400	0	0.135489	0.336453	2.24526	2.04044	2.74002
Os01g0656900	7.61168	7.06868	7.02807	2.79911	2.12671	2.2143
Os01g0657400	46.8339	46.4179	41.5111	6.02493	4.78569	6.41202
Os01g0657801	8.20883	9.91998	9.17462	2.59734	2.45378	3.03032
Os01g0659800	22.6615	18.2631	22.1683	3.43767	4.80122	5.58706
Os01g0659900	13.035	11.7814	12.1722	1.59892	1.68857	1.48725
Os01g0660100	1.75079	2.54449	3.4045	0.08507	0.291304	0.571095
Os01g0660200	3.97507	4.59195	2.70876	16.5821	17.8839	18.7256
Os01g0660800	12.9803	10.4073	11.0624	0.594491	1.16691	0.805107
Os01g0660900	6.06812	6.21007	4.83409	22.7864	20.4104	22.9289
Os01g0661601	9.74981	11.6911	9.60406	45.4416	43.8457	46.5445
Os01g0661650	2.14986	2.44388	2.25043	0.656637	0.822383	0.527099
Os01g0662800	13.1129	10.9395	11.9839	2.16721	0.999633	1.31051
Os01g0664200	1.60569	1.8858	1.77069	3.26042	3.78002	3.31265
Os01g0665750	4.43578	1.90822	2.29468	16.5822	21.3201	21.1557
Os01g0665900	3.82847	3.18054	4.19885	53.8052	55.5555	56.2793
Os01g0666000	0.508567	0	0.03061	1.63793	1.13229	1.58743
Os01g0666600	0.042353	0.987766	0.259154	3.62452	2.66045	3.41977
Os01g0667100	5.35403	6.92661	5.22163	14.8031	15.8605	15.315
Os01g0667550	2.83427	1.23279	3.4142	14.4833	13.628	14.6525
Os01g0667600	13.5706	11.421	13.1544	49.4459	39.4248	41.1121
Os01g0667900	32.6407	33.6828	33.2681	150.159	149.423	149.813
Os01g0668600	4.07137	3.15763	5.42612	1.02604	1.17893	0.446439
Os01g0669100	0.181673	0.409524	0.61742	4.68818	4.59987	6.65229
Os01g0670100	4.23238	3.42417	3.90443	8.83274	7.59622	8.70369
Os01g0670600	0.527852	0.449278	0.455759	0.451092	0.09543	0.055501
Os01g0672100	2.57381	2.47977	2.33356	5.78275	5.98131	6.73137
Os01g0672166	2.3773	2.23918	2.21566	1.01735	0.537747	1.27225
Os01g0672300	12.7305	11.5055	9.77885	4.42096	4.55874	4.72263
Os01g0673800	32.6791	32.9781	34.9012	89.069	87.6261	81.8145
Os01g0674400	1.24105	2.07909	1.04818	3.56871	3.80819	3.30319
Os01g0674700	18.2218	16.5257	17.4653	37.0686	38.1669	37.2015
Os01g0674800	10.7842	6.96535	11.7946	27.1434	26.6029	26.6095
Os01g0676200	23.1523	26.3391	26.0393	72.4364	75.4731	74.7055
Os01g0676900	0.083327	0.179551	0.114422	2.30668	1.92223	2.71292
Os01g0677100	1.41768	1.94863	1.19409	0.260718	0.162007	0.258162
Os01g0677900	0.538491	0.496489	0.584819	3.20485	2.75505	2.5362
Os01g0678000	0.115798	0.16641	0.115363	0.992465	1.36323	0.891658
Os01g0678100	0.195224	0.190811	0.168357	0.509558	0.922698	0.969446
Os01g0678600	187.178	171.578	159.102	328.199	310.291	307.544
Os01g0678700	22.8156	17.98	20.3271	5.58799	6.45024	5.68874
Os01g0678800	1.98775	2.04939	2.39039	6.43849	6.56482	5.76025
Os01g0679000	32.3463	33.9938	31.8086	11.0659	11.0913	9.3795
Os01g0679500	56.2681	49.4712	54.5355	10.5511	15.4659	14.2909
Os01g0679550	8.00986	6.72247	4.53577	0.931728	0.164344	0.448065
Os01g0679700	1096.51	1082.79	1068.03	340.266	358.072	344.301
Os01g0681000	1.49208	0.96961	1.87431	16.2593	17.7076	20.2267
Os01g0681100	0.011122	0.073693	0.078839	2.02883	1.55599	1.84474
Os01g0681700	4.56087	5.26858	4.68069	43.7226	45.1243	42.9197
Os01g0681800	0.78205	0.058561	0.453915	3.42403	5.22528	3.82307
Os01g0682001	21.1717	21.3202	18.5254	55.9295	53.8689	50.2791
Os01g0682500	12.8599	14.9368	12.9497	57.9372	53.4481	57.8368
Os01g0683800	0.71573	2.04546	1.70113	4.0068	3.42425	3.52288
Os01g0684800	17.0793	17.9395	13.4798	6.32041	5.78824	5.55771
Os01g0684900	3.33933	2.91259	2.18735	7.98599	7.2462	8.39152
Os01g0685200	2.5587	2.13494	2.01348	0.168294	0.704761	0.313048
Os01g0685900	35.0175	43.8742	34.4901	11.5467	12.6254	11.6459
Os01g0686200	0.223359	0.438851	0	1.38926	1.04384	1.07664
Os01g0686400	38.3118	30.2053	45.4488	14.0856	13.2544	14.7068
Os01g0686500	2.8123	2.47569	2.59541	0.477015	0.737288	0.455641
Os01g0687400	1.16596	1.32123	1.85536	8.99976	12.3445	11.5753
Os01g0688000	5.53444	8.527	11.7307	0.7407	0.709219	0.600018
Os01g0688200	14.1434	11.6966	11.8349	5.84798	4.97041	5.66486
Os01g0689451	7.40614	6.25525	6.05687	13.0729	13.359	12.0508
Os01g0689900	14.3157	18.4153	17.5722	35.6847	40.4517	39.314
Os01g0692300	2.40528	3.29959	2.74939	16.923	15.5569	13.2213
Os01g0693300	0.325622	0.375622	0.241857	5.57882	4.39439	4.77318
Os01g0693400	148.542	134.021	142.877	249.009	263.935	275.927
Os01g0694400	8.29529	10.4616	14.0195	2.05929	3.92451	3.80051
Os01g0694800	6.31132	8.39044	6.56691	3.10958	3.11221	3.25538
Os01g0695300	2.3344	2.50239	1.80928	5.13003	5.06286	6.18877
Os01g0695800	1.50007	2.21225	0.811278	21.4513	25.3562	21.002
Os01g0696600	0.899295	0.757194	0.590483	13.6795	12.1158	14.054
Os01g0696701	6.96006	4.94494	4.2251	1.34691	1.23173	0.900786
Os01g0696800	0.374458	0.261012	0.019345	2.08628	1.88132	1.71833
Os01g0697100	2.90714	2.58194	2.30353	6.51685	6.88818	6.8827
Os01g0698900	3.77287	4.1838	5.54048	1.06177	1.41558	0.999994
Os01g0699600	4.68867	4.83708	2.96923	10.6725	10.3136	10.727
Os01g0700100	0.157157	0.176523	0.245631	0.984967	1.21106	1.50284
Os01g0701900	0.855472	0.324474	0.575664	1.08303	2.00041	1.71982
Os01g0702000	20.9032	22.8538	23.8157	186.397	190.373	189.152
Os01g0703300	0.702982	0.58057	0.684063	2.50065	2.93276	1.72255
Os01g0705200	11.5002	9.87891	10.5307	4.04645	2.78455	4.1678
Os01g0705400	18.6126	13.4154	17.4999	1.73555	1.70624	1.75772
Os01g0705500	112.391	114.485	101.416	32.6876	38.8304	32.8046
Os01g0706000	32.0501	39.3681	56.0509	16.2531	20.4532	19.5814
Os01g0706400	4.04044	4.46618	3.04962	7.95604	9.30094	9.08717
Os01g0706500	12.2528	12.8224	11.0688	3.37737	3.31572	2.81688
Os01g0706700	3.74258	2.57319	4.71368	1.41592	1.24346	0.814107
Os01g0707500	4.8337	5.63279	3.18683	8.06307	6.64101	8.06232
Os01g0708500	12.8999	14.6529	15.6491	28.7057	32.0795	28.549
Os01g0708700	11.6093	14.9023	13.7201	2.85028	2.50754	2.24062
Os01g0709750	1.09878	1.23674	0.88444	2.966	1.84022	2.09326
Os01g0712501	0.587606	0.3212	0.540573	1.37284	1.75482	1.07855
Os01g0712600	7.29169	4.77477	5.5483	13.9352	12.4835	13.1221
Os01g0712700	6.43271	8.19982	6.78122	14.4623	14.2928	12.0092
Os01g0713200	4.64346	4.37618	6.97892	18.4217	19.9341	19.9733
Os01g0715700	2.49275	1.42871	2.01117	0.472059	0.468745	0.525609
Os01g0715900	2.35917	2.3122	2.05025	0.8456	0.799682	0.839097
Os01g0716400	0.359245	0.685748	0.432654	1.00917	1.45408	0.978915
Os01g0716500	3.86132	2.61594	4.30372	6.34123	8.79494	9.14565
Os01g0717000	14.0966	12.8555	12.6333	79.6936	74.0421	72.8866
Os01g0717400	2.07092	1.54548	1.78625	16.0192	18.1218	16.4691
Os01g0717501	0.241978	0.097665	0	1.84289	1.53296	2.87715
Os01g0718000	1.88577	1.64997	1.45975	2.88479	3.71928	3.42387
Os01g0718300	19.4491	18.7674	17.3734	34.0656	32.4527	35.2852
Os01g0719000	13.2975	14.0655	13.8811	1.03079	1.62086	2.2924
Os01g0719100	19.924	24.1615	21.3597	208.615	106.884	118.856
Os01g0719125	0.401326	0.605511	0.563003	5.28242	3.84989	3.74622
Os01g0719300	2.80056	3.01499	3.01301	5.14997	5.3184	6.12039
Os01g0720400	1.73922	2.7809	2.6774	4.52029	6.07222	7.51859
Os01g0720500	144.325	149.397	143.088	420.776	445.872	435.583
Os01g0720600	8.23859	7.02368	7.0175	2.47114	2.54373	2.11639
Os01g0721100	2.26107	2.33319	2.46696	0.964059	0.943831	0.630623
Os01g0721500	2.37702	1.73225	1.38173	0.60773	0.535593	0.684229
Os01g0722300	0	0.019962	0.042792	2.2602	1.41808	1.71505
Os01g0723200	202.777	212.469	209.713	65.4107	63.6126	64.8897
Os01g0723400	64.1758	62.0421	56.1086	170.16	163.632	176.487
Os01g0723500	15.688	18.4244	18.0264	2.77347	3.79717	3.04042
Os01g0723800	9.92959	11.5718	10.5417	29.3246	28.4305	28.7459
Os01g0726400	12.3454	17.2949	14.7563	1.60379	1.712	0.514278
Os01g0726700	10.3505	10.69	10.6738	2.40175	2.83284	3.15479
Os01g0727100	5.90822	3.74627	6.03253	9.79265	11.7748	9.65628
Os01g0727800	3.72339	5.13174	5.69118	15.2928	15.9401	16.583
Os01g0727820	0.309358	0.505155	0.244062	2.04091	2.2956	2.18585
Os01g0727840	0.3906	0.089416	0.138469	2.71263	2.35127	3.2834
Os01g0727900	9.05974	8.51178	8.2057	2.59485	2.96993	2.84309
Os01g0728200	11.0349	10.7377	10.4925	2.44843	1.31049	1.68997
Os01g0728300	0.907471	0.67672	0.807378	2.53542	2.58043	2.46349
Os01g0728900	15.7054	13.936	14.0077	7.56367	5.25774	6.53428
Os01g0729400	21.9237	24.2476	20.9778	1.32102	1.69597	1.86255
Os01g0729500	33.985	36.2421	36.2632	16.5103	11.6129	12.5963
Os01g0729900	35.7022	33.8524	32.2999	79.2642	79.5067	73.3682
Os01g0729950	0.792116	1.0491	1.11636	6.02694	3.85886	3.89612
Os01g0730200	0.247708	0.241605	0.488075	1.117	1.74155	0.983294
Os01g0730500	1.44349	1.68075	1.2819	41.317	40.3492	38.746
Os01g0730600	4.11282	6.28797	4.01565	1.15741	0.880141	0.357515
Os01g0730700	1.07144	0.820603	0.759068	5.3377	4.09135	5.65034
Os01g0731100	1.18322	1.75311	1.58366	21.1368	24.3424	20.4762
Os01g0731150	0.440763	0.170565	0	1.98156	2.93279	1.97968
Os01g0731201	1.88732	1.79775	2.64043	7.32294	7.09457	6.23543
Os01g0732100	33.7596	36.2279	35.6383	4.28322	2.86709	3.38617
Os01g0733200	32.1531	30.1759	33.387	125.117	125.767	125.821
Os01g0734000	0.129321	0.290394	0.237954	0.913129	1.0373	1.26049
Os01g0734150	1.27912	0.639762	0.495594	2.37486	1.43927	1.73814
Os01g0734600	2.59628	2.32881	2.1577	6.09431	6.54289	4.93307
Os01g0735500	1.05154	1.06584	1.27848	3.81399	4.12466	4.05187
Os01g0735900	2.12383	1.94623	1.52239	3.83879	4.23162	4.92436
Os01g0736300	4.36528	4.39787	5.42315	0.831188	1.16989	1.26568
Os01g0738000	68.0405	72.8695	74.8302	22.8549	22.6439	18.2185
Os01g0738600	0.708082	0.473141	0.536542	6.12702	5.57128	4.9745
Os01g0739700	76.9535	74.9737	71.9641	8.60729	9.21423	10.1155
Os01g0740350	1.19099	2.2483	2.75471	4.08725	4.5589	3.46627
Os01g0740500	2.14492	2.01694	3.01218	4.54451	3.6186	4.53494
Os01g0741900	9.48497	9.90734	12.2212	27.8819	25.1997	26.1022
Os01g0742100	2.99897	3.29494	2.61519	6.82812	6.47604	6.98266
Os01g0742200	1.17339	0.683576	1.03412	0.356076	0.471328	0.311212
Os01g0742300	16.1328	19.8259	19.3055	35.9278	41.464	42.347
Os01g0742400	1.24924	0.933258	0.852603	10.8759	12.5053	11.4283
Os01g0743200	26.3899	25.5796	25.3326	10.2883	10.9926	10.7135
Os01g0743500	0.261526	0.286696	0.663197	1.68842	1.37391	0.807886
Os01g0745400	52.0234	43.2207	45.7015	11.3716	11.8975	11.3292
Os01g0747300	76.424	75.6224	78.3396	243.155	255.14	247.258
Os01g0747400	1.77585	1.54499	1.09153	14.6952	13.0279	12.2797
Os01g0747800	23.3216	21.1463	20.2675	43.7547	38.4422	42.5521
Os01g0748000	10.9353	11.6813	13.4386	3.84722	4.49769	3.48313
Os01g0748100	1.44161	1.43093	1.43493	0.378853	0.202332	0.509865
Os01g0748500	7.63249	6.93171	8.16285	3.60283	3.24346	3.41721
Os01g0748600	12.4397	13.1326	15.0929	57.7442	57.3442	55.4196
Os01g0748900	13.7329	12.7802	12.4976	24.4886	26.983	22.9841
Os01g0749200	84.8579	93.0877	81.8759	166.849	155.665	160.908
Os01g0750100	72.5008	115.367	123.479	234.935	238.616	251.411
Os01g0750400	11.1457	12.7506	10.0827	1.24233	0.828755	1.39315
Os01g0750500	18.0362	16.5544	17.9835	45.8751	47.9847	43.1105
Os01g0750600	4.23662	5.83913	4.20713	29.1524	24.7229	26.9474
Os01g0751400	5.89908	4.62562	6.09728	1.45792	1.31319	1.37152
Os01g0751600	13.9492	13.105	12.0227	4.29888	4.42856	4.25374
Os01g0752200	7.27555	6.9202	6.98752	16.3606	16.039	15.6851
Os01g0752300	385.54	392.338	375.654	148.749	150.492	138.114
Os01g0752500	2.53379	1.90834	3.12516	16.2772	16.0229	16.2384
Os01g0753100	11.93	12.0367	12.6559	5.32038	3.82254	4.57557
Os01g0753150	0.349176	0.098434	0.293647	1.09761	1.01879	1.0851
Os01g0754000	36.0453	39.0481	41.4365	9.17332	8.72033	8.36174
Os01g0755600	4.85775	3.82518	2.84423	0.720223	1.33753	1.12538
Os01g0755700	45.4646	39.9602	37.988	74.7098	74.7872	78.6979
Os01g0756000	0.861903	0.701477	1.04103	0.267189	0.104652	0.297721
Os01g0756300	158.522	160.504	151.729	59.7076	59.7389	62.0046
Os01g0756900	480.746	459.607	476.813	83.8882	83.7749	89.6085
Os01g0757400	24.8205	22.8917	22.9854	5.77305	5.33958	6.05243
Os01g0757600	83.668	78.6906	73.2529	29.4909	30.4383	31.7141
Os01g0757900	1.1235	0.955711	0.580492	2.7674	2.23443	2.67783
Os01g0758300	0.642727	0.645996	0.539224	0.139424	0.054591	0.101657
Os01g0758900	4.48264	6.22991	4.59593	9.74999	9.79857	9.16224
Os01g0759000	18.7346	16.7388	16.9266	2.90142	3.91595	3.33637
Os01g0759400	3.97244	3.44769	3.57037	1.16955	1.0905	0.979599
Os01g0759800	8.3958	7.09996	6.82006	1.5483	2.24222	1.21229
Os01g0759900	47.0936	46.0503	44.1186	10.4927	10.7774	11.5078
Os01g0760000	15.0644	13.9256	15.0814	53.7036	59.3208	44.2603
Os01g0760900	7.74672	8.3448	8.89476	1.97729	1.52839	1.56774
Os01g0761000	17.32	23.3586	19.5364	75.8052	75.946	72.3131
Os01g0761500	1.78825	1.46902	1.2587	7.18147	7.07182	7.0215
Os01g0762300	8.02967	9.62457	7.1663	30.2177	30.0604	31.3737
Os01g0762900	230.256	240.106	241.323	50.01	59.9296	58.1026
Os01g0763100	19.2878	20.671	19.0846	5.50201	5.00239	5.518
Os01g0763750	3.40963	3.52887	3.55394	8.46198	7.97132	8.03824
Os01g0763900	5.41191	4.25801	5.60947	1.9568	1.61102	1.77754
Os01g0764400	7.26576	5.96554	8.21523	15.4082	11.8177	13.5697
Os01g0764700	5.00952	4.84352	4.78613	1.10476	1.1886	0.8463
Os01g0764900	3.34524	3.02356	2.8123	10.8704	7.00383	8.27099
Os01g0765000	19.123	19.797	20.283	5.07044	5.50893	4.51644
Os01g0765500	9.1234	9.72929	9.22334	4.12423	3.13945	3.92843
Os01g0765600	3.08143	2.27016	2.62032	7.8131	7.24124	8.74929
Os01g0766300	0.707071	0.961079	0.185118	5.55572	8.00919	6.17537
Os01g0766400	22.0726	19.7482	19.598	5.04789	4.03487	3.48568
Os01g0767900	16.6794	16.6479	17.0648	36.3008	40.1236	37.3374
Os01g0767966	0.27115	0.356731	1.3904	5.96874	3.57225	4.90468
Os01g0768200	4.36981	5.21108	5.387	10.3137	10.4248	12.4112
Os01g0768600	2.96657	1.895	2.79659	3.86888	4.13099	2.70329
Os01g0770700	52.6798	45.2309	53.0211	139.179	156.39	167.637
Os01g0771000	2.37651	1.72842	2.21472	6.86202	8.11165	5.86602
Os01g0771100	16.4314	18.6183	16.994	5.23337	3.92029	3.51599
Os01g0773500	1.92722	3.00139	1.6361	1.27995	0.770497	0.628061
Os01g0773700	295.535	291.428	285.925	1099.03	1095.19	1050.24
Os01g0773800	0.489237	0.055162	0.758023	9.4259	9.51972	8.87829
Os01g0775500	0.614859	1.39585	1.38255	2.46685	2.44597	2.41201
Os01g0777200	21.5131	22.7307	20.7028	53.6744	52.4551	52.4976
Os01g0777400	3.83476	3.74548	3.63048	1.13121	1.52748	1.70573
Os01g0777600	19.1702	14.9586	21.7345	8.81182	9.80207	4.2716
Os01g0778100	0.226335	0.772467	0.110353	2.97989	2.26388	1.7226
Os01g0778400	3.64831	4.99077	3.88027	17.2757	14.2396	16.3993
Os01g0778800	8.23023	7.4166	8.79148	19.5965	24.0173	20.0755
Os01g0779800	33.019	32.0301	31.4767	12.2837	11.574	12.5537
Os01g0780600	0.493228	0.756866	0.632405	0.242981	0.106886	0.280275
Os01g0782200	3.68503	3.53565	3.53837	11.3228	13.6334	14.0898
Os01g0782800	1.11134	0.84079	1.30346	0	0.083263	0.144743
Os01g0783100	3.08197	2.70247	2.43391	5.37019	5.95179	5.62804
Os01g0784700	0.608719	0.247862	0.453502	2.99641	4.13852	3.54557
Os01g0784800	108.69	111.534	107.578	286.468	286.215	289.981
Os01g0784833	0.405727	0.536659	1.16436	2.9564	2.11309	3.44005
Os01g0784900	1.92754	2.11809	2.17102	3.96982	3.7586	3.62302
Os01g0786000	9.77397	11.3041	7.41595	3.41375	2.40683	4.2027
Os01g0786800	0.773505	1.33594	1.94293	7.58124	6.31654	5.27617
Os01g0787000	0.109858	0.228833	0.23661	7.20456	6.51943	7.0476
Os01g0787300	0.849203	1.18101	1.33032	0.313656	0.299011	0.6021
Os01g0787400	5.13959	4.17415	2.08947	7.20893	8.19373	8.68813
Os01g0788900	2.14943	1.13756	1.78122	0.441937	0.512023	0.691698
Os01g0789000	2.82078	3.95994	3.08388	1.12065	1.00165	1.64654
Os01g0789100	7.84997	7.05365	10.6497	3.65612	2.51948	3.93575
Os01g0789200	0.216649	0.278057	0.342491	0.819511	0.523428	0.588838
Os01g0791033	166.834	119.305	227.577	39.2905	29.4065	28.7123
Os01g0793200	12.6313	13.5543	13.7475	5.5365	6.60646	2.79657
Os01g0793550	1.97145	1.82322	0	4.21385	4.65263	4.43144
Os01g0793800	3.26104	3.62697	1.27432	10.9838	10.7048	10.3536
Os01g0793900	3.47794	2.07197	1.7583	2.69762	3.43539	3.67908
Os01g0794500	24.5019	23.5567	23.5381	63.5698	66.9807	63.8718
Os01g0794600	0.342898	0.19456	0.255077	1.39291	1.47713	1.02251
Os01g0794800	0.334402	0	0	5.3616	3.20478	4.43282
Os01g0795050	4.0717	5.05788	5.88112	1.94996	1.50462	2.14128
Os01g0795250	15.361	9.87155	14.1602	2.30081	1.54339	1.58051
Os01g0795600	0.622024	1.68442	0.689862	5.87174	9.68774	7.59285
Os01g0796000	0.970747	0.856447	1.83289	13.191	16.312	11.995
Os01g0798500	25.6137	26.1153	25.9788	50.5741	50.4646	50.1499
Os01g0799000	0.53084	0.868812	0.189301	1.32404	0.973903	0.871233
Os01g0800266	0.715615	1.8941	1.85529	0.252203	0.4577	0.417983
Os01g0800500	0.125437	0.360078	0.218094	0.428325	0.549961	0.825484
Os01g0800900	0.030735	0.663898	0.253871	9.73521	8.61905	13.0207
Os01g0801000	14.4767	15.7525	13.7001	6.26377	6.23947	6.64165
Os01g0801700	31.6582	31.0255	31.4217	14.4896	13.4382	11.5966
Os01g0801800	4.17626	5.56502	4.61968	2.38498	1.90785	1.36583
Os01g0801901	1.26931	1.30963	1.1909	2.47458	2.19258	2.34206
Os01g0803200	64.8479	71.3541	70.5881	616.709	622.716	609.942
Os01g0803300	6.54416	5.83585	7.0559	23.9847	25.1154	27.1285
Os01g0803900	0.021401	0	0	0.734597	0.761984	0.637436
Os01g0805200	111.319	113.824	107.28	243.764	248.561	234.106
Os01g0805300	18.5627	18.7356	20.1401	76.0149	76.2855	78.0769
Os01g0805975	1.31157	1.44977	2.22171	0.536471	0.550957	0.731063
Os01g0807532	2.25078	3.11076	1.44915	5.29356	5.36241	6.97235
Os01g0808100	9.79358	10.3016	8.96413	3.55944	2.8579	3.18558
Os01g0810100	18.5475	20.4025	18.2463	36.8499	34.3747	35.9662
Os01g0810300	16.3062	13.2724	12.5759	164.406	175.731	164.765
Os01g0810866	6.53275	8.44504	7.96287	2.58557	1.39184	2.26082
Os01g0811001	7.4622	5.66094	5.58028	1.75591	1.3468	1.37251
Os01g0811400	9.29859	9.98324	11.518	3.65042	3.5315	3.57512
Os01g0812100	0	0	0.080865	0.913509	0.790549	0.915188
Os01g0812200	16.4115	16.7835	15.3506	44.6106	43.3839	44.0778
Os01g0812800	7.71741	7.06789	9.6498	3.16651	1.92171	3.84044
Os01g0813700	0.957934	1.52321	1.18541	5.21519	5.80546	5.91488
Os01g0813800	7.9944	5.67952	8.09041	17.3198	14.9945	17.6319
Os01g0814400	10.7562	13.5383	12.2984	27.5703	24.9095	26.717
Os01g0815400	11.1594	11.3587	11.423	26.7931	27.7665	27.5769
Os01g0815800	878.752	835.865	815.354	311.3	301.426	287.738
Os01g0815850	2.92183	2.36693	1.5967	0.58146	1.33431	0.771746
Os01g0817100	1.05935	1.70908	1.27532	2.34448	3.04519	1.45823
Os01g0818300	18.0557	16.7143	14.6546	6.00444	8.00613	7.80893
Os01g0818600	10.7843	10.8537	11.8971	39.4597	40.0011	34.7666
Os01g0818700	1.30723	0.426215	0.658594	10.1608	10.3085	10.295
Os01g0819000	4.66743	4.47292	3.70446	10.6723	10.1609	9.8462
Os01g0819200	1.02406	1.29802	0.48959	1.79254	1.37986	1.89881
Os01g0819700	1.16043	0.754114	1.26797	4.21943	5.70397	1.84302
Os01g0821300	2.21601	3.1269	1.97277	8.14881	8.66011	9.76231
Os01g0821900	24.3976	23.4007	22.463	9.54096	10.2236	8.76092
Os01g0822800	22.899	29.5273	26.5602	75.248	73.0854	71.821
Os01g0822900	1138.77	1123.66	1133.02	233.034	229.737	234.601
Os01g0823700	0.306961	0.305572	0.210364	1.6259	1.38385	1.61834
Os01g0823900	44.4679	43.3852	42.4573	91.0049	86.73	89.3715
Os01g0824500	34.9671	51.9483	45.0001	8.75173	9.52919	10.815
Os01g0824800	2.26984	2.09152	1.30843	9.98347	9.84296	8.59584
Os01g0825000	0.258076	0.333619	0.614537	1.20026	1.581	1.02763
Os01g0825800	31.1745	25.4412	28.8142	71.5372	95.3398	88.4477
Os01g0825900	0.982589	1.31021	0.83566	2.57181	3.29611	3.44159
Os01g0826400	1.78081	1.75011	1.45282	19.3371	18.9873	19.3357
Os01g0827300	2.98095	3.23706	2.55989	11.7913	11.2693	9.59785
Os01g0827800	0.1858	0.068588	0.195242	0.962724	1.663	1.4416
Os01g0828200	1.33612	1.67728	1.83233	0.410295	0.793888	0.205985
Os01g0828300	5.99039	5.3383	4.60081	2.62362	2.83581	1.90086
Os01g0828900	18.7438	17.506	20.5539	6.34198	6.83859	7.15775
Os01g0829400	40.9364	43.249	41.6367	15.6045	16.2388	17.7872
Os01g0829600	0.62895	0.504551	1.04859	1.42596	1.88844	2.01398
Os01g0830700	5.40653	6.66578	4.60555	27.4761	28.1168	29.6101
Os01g0831250	0.210438	0.140847	0.244357	2.21496	2.33598	2.10572
Os01g0831300	0.070701	0.11317	0.027864	5.38633	4.63611	4.78189
Os01g0833000	3.43138	3.37401	3.57319	9.80553	10.334	11.7249
Os01g0833150	1.70566	1.97646	0.658072	4.54496	5.13368	4.78585
Os01g0833400	8.34598	7.59836	7.3206	26.8659	27.8759	27.1173
Os01g0834500	568.716	583.244	560.674	218.471	226.751	228.109
Os01g0834600	355.481	354.425	332.136	84.8287	89.2692	77.3024
Os01g0835500	3.48016	3.33961	2.40609	18.402	17.0671	17.979
Os01g0836600	1.58565	1.5451	1.23361	5.49344	6.70622	6.89707
Os01g0837000	5.01989	5.49909	3.5939	10.2109	9.23832	9.97185
Os01g0837600	1.51344	1.42721	1.01632	9.0509	9.43273	9.60198
Os01g0837800	11.4796	9.54033	10.8166	26.213	25.7157	24.2626
Os01g0838600	1.72831	1.48865	1.46908	15.0115	15.4266	15.677
Os01g0839100	0.845099	0.821092	0.295488	11.2941	9.52366	9.51619
Os01g0839300	45.5501	50.9957	41.4504	14.865	17.6851	16.0621
Os01g0839900	671.818	665.371	654.426	108.635	113.954	105.135
Os01g0840700	214.832	209.542	217.41	70.0927	67.7682	68.5279
Os01g0840900	8.03751	10.2853	9.95454	15.848	17.2621	16.6998
Os01g0841700	0.219892	0.544314	0.542328	11.4373	13.4352	11.8521
Os01g0842200	17.3863	17.9897	16.1606	47.855	45.7592	49.3618
Os01g0842400	2.41132	1.85268	4.08686	3.12714	3.65306	3.23141
Os01g0842500	2.88648	3.17175	2.74405	9.68449	8.98372	8.82532
Os01g0842600	4.87706	5.1416	3.93368	1.39344	1.13282	1.23494
Os01g0843300	0.756003	0.845029	1.02184	3.5497	2.51261	5.20019
Os01g0843700	26.6452	31.022	23.8136	3.01001	3.69225	3.25857
Os01g0844200	14.6678	13.5382	13.1128	0.759805	0.666155	1.50708
Os01g0845000	0.199099	0.299622	0.501067	4.10683	3.89398	3.62498
Os01g0845100	0.951767	0.544121	0.710932	2.83498	2.27268	2.28759
Os01g0846600	9.0697	7.91568	8.18496	3.57404	5.5505	4.97699
Os01g0847100	3.74347	3.27908	2.101	6.71434	7.23451	6.50606
Os01g0847600	12.0529	13.1157	11.094	2.51441	3.01566	3.18097
Os01g0847900	17.704	14.7568	15.5881	5.37926	5.14335	4.10243
Os01g0848900	2.95068	4.02258	2.45526	9.46739	11.3842	9.49233
Os01g0849000	15.3205	19.37	19.0618	37.9529	36.5092	34.6054
Os01g0850050	2.06444	1.74977	2.32833	0.009361	0.171662	0.072466
Os01g0850100	16.8969	14.3682	13.2877	36.7286	37.3078	37.8099
Os01g0850200	9.21704	8.42229	8.36757	16.7498	15.7243	16.7389
Os01g0850550	0.125543	0.068667	0	2.70672	3.44749	2.62112
Os01g0850700	20.2573	17.124	18.9379	45.0998	40.3871	40.9248
Os01g0850800	0	0.157977	0	6.42584	8.31754	6.71042
Os01g0850900	0.156673	0	0.307255	3.35719	2.2726	4.88741
Os01g0851100	1.12025	1.36785	1.37076	5.31363	3.77643	4.79477
Os01g0852100	0.190043	0.66333	0.573881	6.95768	7.18351	5.75862
Os01g0852400	95.1442	97.2102	95.0459	11.9206	10.7887	10.5241
Os01g0853000	5.55218	4.94901	4.40485	42.4522	43.2197	42.6127
Os01g0853600	2.5611	2.47292	3.02071	0.973982	1.5553	1.06329
Os01g0854400	11.226	10.4361	10.5844	2.5715	1.86684	1.67072
Os01g0854800	0.802032	0.713335	0.459017	1.55757	2.81948	2.97194
Os01g0855200	11.862	12.0826	10.6787	43.0509	42.2765	44.9371
Os01g0856000	1.53834	1.79127	2.81423	0.839424	0.470739	1.36802
Os01g0856900	0.899262	1.48014	1.05663	3.52035	3.72686	2.50138
Os01g0857300	18.8374	17.9709	14.3146	6.92998	5.56914	6.44411
Os01g0857400	3.66042	4.11113	4.40056	33.0378	31.2823	26.6281
Os01g0857500	10.881	10.7875	10.0658	4.62131	4.89005	4.01228
Os01g0857650	3.40109	2.05922	2.49651	5.85825	4.62636	4.6298
Os01g0859100	0.927232	1.19506	0.691129	1.5282	1.79177	1.95822
Os01g0860300	98.8396	91.3	91.0366	40.2983	42.463	37.2857
Os01g0860450	9.40147	10.411	4.87001	32.1076	32.8244	35.1823
Os01g0860500	0	0	0	4.08246	4.57923	3.79289
Os01g0860601	0	0	0	6.60471	6.26859	5.42929
Os01g0860800	64.6536	67.2024	68.2151	284.805	282.609	293.998
Os01g0860900	24.1009	24.7635	21.9185	8.60321	8.61076	9.4839
Os01g0861000	61.5804	57.8079	55.311	20.4028	22.1676	24.0932
Os01g0861400	6.62661	11.066	5.32966	1.18322	0.907343	1.49696
Os01g0862200	11.3445	12.6534	12.5023	45.9752	48.3108	46.5655
Os01g0862800	1.83863	1.40828	0.804331	10.6295	9.60475	11.012
Os01g0863300	6.261	4.59589	1.98568	13.3372	12.5587	12.5129
Os01g0863800	6.40869	6.97046	5.19289	1.24557	1.66162	1.90949
Os01g0864000	18.2998	23.987	18.9984	7.63077	9.97066	6.83194
Os01g0864200	0.090622	0.407155	0.197772	2.68646	1.19267	1.73793
Os01g0864500	0.196194	0.274935	0.259825	1.88925	3.2163	2.7128
Os01g0865400	1.33511	1.1223	0.448495	3.74333	6.42908	5.83349
Os01g0865700	0.322448	0.163743	0.91326	4.75396	5.02287	3.9641
Os01g0866100	51.332	53.6898	47.7761	162.969	148.93	150.451
Os01g0866400	1.71259	3.43953	3.64438	23.7524	22.4147	24.2103
Os01g0866600	10.8616	7.09674	11.9031	3.12941	4.14755	3.565
Os01g0867200	40.2725	42.8122	35.7226	16.8929	17.0619	17.7472
Os01g0868000	76.3674	73.7947	76.3833	137.122	149.242	155.383
Os01g0868400	2.74205	3.42666	3.11742	0.271068	0.641416	0.283209
Os01g0868600	0	0	0	0.598674	0.885779	0.61329
Os01g0869200	0.749357	1.30529	0.626013	2.61612	3.08943	2.88951
Os01g0869300	6.96104	6.49158	5.1699	1.78105	1.70498	2.36802
Os01g0869800	24.4036	27.3462	21.7	116.253	117.938	116.789
Os01g0870500	0.207542	0	0.084545	1.83515	1.19185	1.52613
Os01g0871200	16.0759	18.9099	20.2435	73.6524	71.1233	66.9332
Os01g0871600	9.6859	3.27218	8.99672	9.11965	10.8939	16.3569
Os01g0871800	13.0528	14.0123	11.3409	54.6662	54.2989	57.5203
Os01g0872000	4.58057	4.71612	4.9838	19.3745	18.1899	22.4261
Os01g0872100	5.19919	5.86164	4.70024	45.1069	45.3852	50.6502
Os01g0872566	0.343577	0.584501	1.60073	5.38146	2.26862	4.54904
Os01g0872600	1.79718	0.859956	1.50372	6.40041	5.10401	6.61147
Os01g0873100	38.7897	42.4346	43.369	16.7745	15.881	15.3377
Os01g0873900	12.099	12.0882	11.0382	23.3443	21.3395	21.5614
Os01g0874100	4.19829	4.41948	4.46611	7.7649	8.67449	8.44317
Os01g0875000	17.389	18.0287	18.1	8.13624	7.90755	8.1025
Os01g0875400	19.9509	21.5384	19.1925	9.23463	9.45931	8.30721
Os01g0875500	24.4014	25.6673	22.9914	9.16708	9.39035	8.74434
Os01g0876300	1.5008	1.34271	0.616062	1.78405	3.48556	2.12141
Os01g0876400	6.36937	9.61492	7.49624	16.6375	16.6581	14.0194
Os01g0876650	0.391938	0.370203	0.336692	2.25691	2.82619	2.11599
Os01g0876800	56.4472	58.073	53.4098	25.214	22.6665	22.9178
Os01g0877450	0	0.816215	0.794832	1.24447	1.48905	1.27472
Os01g0878800	17.5881	13.0349	15.1225	48.6441	50.9401	48.013
Os01g0878900	4.22877	4.81003	5.97886	20.5833	19.2351	16.8368
Os01g0879500	9.24833	10.9718	9.78188	3.12972	2.64387	2.92843
Os01g0879600	1.37822	2.64371	1.4209	0.050836	0.248083	0.024245
Os01g0880800	50.5775	45.9779	47.5741	21.4673	21.4788	20.9958
Os01g0880900	0.826226	1.3977	1.22606	0.255219	0.13523	0.345714
Os01g0881300	150.591	154.333	150.586	334.774	333.82	337.509
Os01g0882500	32.4186	31.6397	30.6622	155.47	163.279	149.579
Os01g0882800	19.0613	19.3341	16.6348	5.23059	5.16773	5.87569
Os01g0883000	1.20808	0.551069	0.925285	4.04386	4.66954	4.2688
Os01g0883100	10.9096	11.9759	11.0362	5.85581	4.10515	4.39621
Os01g0884300	57.1728	52.8133	54.0589	175.321	186.335	184.75
Os01g0884350	4.25464	5.34267	6.69533	27.7885	26.7118	28.1137
Os01g0884800	3.3571	4.32814	3.70025	1.31415	1.27474	1.81456
Os01g0885000	36.1756	30.9973	30.6832	11.0062	10.9397	11.316
Os01g0885300	28.5183	30.2784	28.6197	57.727	56.8517	58.7699
Os01g0885700	0.80599	0.73653	0.919828	1.73011	2.24138	1.85601
Os01g0886350	12.0943	11.9744	12.1928	4.92107	4.97391	4.50954
Os01g0888300	4.36164	5.44358	4.67589	12.0063	11.6246	11.38
Os01g0888900	6.08971	5.02346	5.87444	35.5044	39.3456	37.7671
Os01g0889800	16.6114	14.5401	15.3617	29.7158	30.7436	30.0388
Os01g0889900	9.80987	8.43309	7.44221	25.4333	25.2765	25.4883
Os01g0890300	1.28155	1.0588	0.768118	0.093364	0	0
Os01g0890400	1.95724	1.27099	2.09526	0.03317	0.126796	0.071378
Os01g0890900	0.7939	0.755078	0.755044	0.310167	0.155998	0.365992
Os01g0891400	9.70966	10.7098	9.82024	3.11253	3.50811	2.97993
Os01g0891700	0.1703	0.358853	0.287377	3.74433	3.74114	2.89676
Os01g0892500	0.274174	0.332186	0.08807	2.61845	2.81243	2.26534
Os01g0892600	2.33077	2.86965	2.44411	4.43183	5.24946	4.53795
Os01g0892800	2.24346	0.731587	1.98076	17.662	20.494	20.5218
Os01g0893400	0.448324	0.198743	0.295643	0.815625	0.932903	1.09444
Os01g0894700	14.065	15.1009	12.8503	41.4888	41.7519	43.786
Os01g0895100	26.435	23.3643	25.5581	52.3374	56.1786	52.0373
Os01g0895200	0.973294	0.746862	1.51208	3.55829	4.47344	3.89251
Os01g0895300	1.30795	0.985945	0.342048	6.77029	7.80828	6.327
Os01g0896400	209.383	197.312	199.625	45.3724	44.8482	50.9484
Os01g0896500	8.13829	7.69069	6.74481	38.2152	39.3358	31.637
Os01g0896700	665.064	657.562	631.527	293.027	277.405	287.399
Os01g0897000	38.9805	33.8962	31.3797	12.7428	11.7431	11.5871
Os01g0898500	2.85917	2.0805	2.20046	0.931133	0.920694	0.812425
Os01g0899200	3.23689	6.13352	5.51444	11.8829	11.3588	12.0447
Os01g0899700	3.59983	4.90545	4.25323	1.13083	0.908185	0.943237
Os01g0900800	179.837	168.94	176.043	493.953	553.928	564.59
Os01g0900900	8.33032	8.31991	7.18481	15.185	14.3843	17.7666
Os01g0901200	18.4434	21.0602	17.5798	4.61113	5.96035	5.66177
Os01g0901300	7.3435	7.35352	5.55578	2.46033	2.91444	2.34675
Os01g0901600	1.16487	0.3569	0.778323	2.66734	3.25927	2.77894
Os01g0901700	7.57191	5.31479	5.32962	1.2285	1.4646	1.36364
Os01g0902000	9.93694	9.45448	10.3116	2.60781	3.23077	3.33284
Os01g0905200	0.678716	0.584376	0.467633	4.0663	3.22836	3.8552
Os01g0907200	64.4445	63.8053	59.8538	131.569	128.432	129.167
Os01g0907600	94.9607	99.0788	87.5383	0	0	0
Os01g0907900	1.95397	1.53967	1.83231	0.233785	0.066735	0.200074
Os01g0908200	40.057	47.043	45.7834	335.547	328.944	331.624
Os01g0908400	144.297	130.385	146.761	63.7499	60.2294	62.6527
Os01g0909100	21.3464	22.9264	20.9425	7.15653	7.36383	8.52327
Os01g0910200	8.94986	7.42623	7.4626	2.46149	2.81756	3.50037
Os01g0910900	114.311	114.174	116.007	229.04	224.991	213.047
Os01g0911900	17.242	18.5085	13.822	7.52555	6.62162	7.39229
Os01g0912700	8.34358	6.9567	6.36787	37.4859	41.6367	40.6923
Os01g0912850	0.521921	0.262409	0.566542	3.12006	3.12002	4.50285
Os01g0913000	8.33707	9.90322	10.4036	55.5583	57.8591	55.2136
Os01g0913400	13.1665	16.0433	16.3745	3.65843	4.26998	3.14974
Os01g0913900	1.49001	1.30507	0.915615	0.544958	0.183533	0.623664
Os01g0914000	29.5314	28.8788	27.5309	7.21962	7.07199	8.65159
Os01g0915400	1.97432	2.58565	2.62213	4.94827	5.08934	4.99287
Os01g0915900	0.097327	0.095815	0.07208	2.5521	2.97735	2.70029
Os01g0916000	0.89203	1.20016	1.1218	34.2125	34.8271	33.3965
Os01g0916100	2.02667	1.51715	0.701991	31.7269	25.697	32.3152
Os01g0916350	9.32149	8.249	8.4576	20.4265	19.0956	23.5427
Os01g0916400	56.9308	55.8511	51.5274	139.034	140.258	125.883
Os01g0917500	3.02549	3.70853	3.44558	1.23458	1.25544	1.2246
Os01g0917900	3.61568	3.80719	3.86054	13.1474	11.8761	13.2542
Os01g0919100	0.784123	0.581619	1.35082	0.197136	0.019382	0
Os01g0919600	3.33724	5.29948	4.46371	21.6311	23.0422	21.0979
Os01g0919700	4.15469	4.71171	4.62049	9.50148	9.48109	9.75168
Os01g0919800	0.444422	0.336749	0.815606	2.68083	1.73825	3.0204
Os01g0920100	16.8111	19.0081	14.8021	48.3925	47.4145	49.0461
Os01g0920300	12.8497	12.046	12.1907	34.6382	32.642	34.6441
Os01g0920700	0.335388	0.0381	0.068722	1.719	2.66299	1.93251
Os01g0921600	144.224	143.9	136.036	63.947	63.9335	62.1835
Os01g0922700	8.75033	6.8042	7.50189	75.3235	73.8118	77.2135
Os01g0923000	61.0488	63.0936	66.7611	150.53	159.528	161.07
Os01g0924900	64.2503	61.2373	58.8133	24.9669	24.0978	25.4486
Os01g0924933	2.05474	1.46622	1.8721	4.48536	6.31032	6.59848
Os01g0925100	7.11233	7.0497	5.96761	23.9741	24.5281	22.9089
Os01g0925300	49.2262	48.8895	45.9332	19.0415	20.3437	19.0849
Os01g0925700	4.08094	2.88205	4.40481	15.2047	15.6584	16.548
Os01g0926800	0.976603	0.97508	1.24315	9.04765	8.25095	9.13839
Os01g0927000	14.415	12.8679	12.9241	5.57376	4.10115	4.8701
Os01g0927300	2.52467	3.72445	4.97482	15.4144	15.7854	13.4393
Os01g0927500	11.5758	13.1222	11.6018	2.43222	2.23178	2.31378
Os01g0928400	1.41316	1.47493	1.27829	0.254807	0.212392	0.084172
Os01g0929100	47.9753	44.8781	40.8747	171.087	167.075	164.056
Os01g0929500	8.61209	10.6266	8.34609	3.73501	4.33045	4.06193
Os01g0929800	2.70989	3.61108	3.17786	0.674287	0.979171	1.05644
Os01g0930200	43.6205	42.019	42.9045	106.197	109.325	111.538
Os01g0930400	0.100039	0.028775	0.380351	1.61747	2.32614	1.725
Os01g0930800	6.20854	6.54433	6.79392	24.673	24.7168	18.2672
Os01g0931000	0.922803	0.763487	0.613511	3.29399	4.08115	1.44231
Os01g0931100	12.3828	13.4716	13.7258	40.0036	34.9329	34.8838
Os01g0931200	82.5506	85.1149	75.8413	23.695	25.8782	24.6469
Os01g0934100	12.6071	13.0611	11.6612	42.3921	42.5354	43.4403
Os01g0934400	9.68462	12.5103	10.4326	19.8934	21.5999	19.0554
Os01g0935000	0.946523	0.679501	0.991421	0.064749	0.276359	0.30351
Os01g0935200	4.73346	5.01921	2.78682	0.59391	1.00788	0.835011
Os01g0935400	3.98137	3.86691	3.87397	8.67234	9.99338	9.34214
Os01g0937200	1.07292	4.67121	4.33042	5.45727	5.57935	6.35606
Os01g0937800	0.783777	0.777562	0.691526	1.58305	2.64601	1.94381
Os01g0938100	22.7534	21.2819	16.385	54.7701	59.3033	48.1404
Os01g0938900	232.194	219.653	208.355	82.6364	80.8985	90.3023
Os01g0940600	10.4	11.3546	11.9979	26.811	32.7707	26.5368
Os01g0940700	1.80023	2.88916	2.73368	9.17015	9.5603	7.72352
Os01g0940800	9.21223	11.0744	11.0087	41.2913	45.9351	44.3272
Os01g0942200	4.30118	5.43307	4.75758	1.12057	1.17738	1.09123
Os01g0942300	6.25731	5.62426	5.27467	11.8883	15.1317	13.2025
Os01g0943000	30.1786	27.4452	27.2203	10.038	10.0653	9.915
Os01g0943900	27.6982	25.7937	25.2882	9.00309	9.17516	9.107
Os01g0944100	0.348678	0.238288	0.274785	4.81829	3.95939	1.19279
Os01g0944700	4.76085	4.78102	5.2866	26.7351	27.1049	27.2278
Os01g0944900	0.376306	0.269292	0.070822	2.21395	2.19092	1.96281
Os01g0945001	14.3381	16.1001	13.7345	5.04337	6.27039	5.80382
Os01g0945300	0.622454	0.564232	1.44899	20.8959	21.2253	20.2207
Os01g0946100	8.96539	8.1923	8.38405	1.39649	1.79379	1.87491
Os01g0946700	2.5412	2.11721	3.06197	27.7523	29.2246	22.1591
Os01g0947000	0.91407	0.905538	1.28208	1.73209	2.43924	2.60553
Os01g0947833	4.09359	3.35214	3.26641	1.20539	1.29792	1.4648
Os01g0948500	2.36717	1.65433	2.35822	5.35503	5.42586	5.16869
Os01g0949300	42.811	39.5324	40.9616	95.9999	94.986	89.8084
Os01g0949500	10.4662	11.1224	9.53403	22.0961	22.298	22.071
Os01g0949700	0.158126	0.035499	0.15245	2.41355	2.80152	1.67376
Os01g0949750	0.199441	0.543857	0.974649	15.0856	14.2504	13.7545
Os01g0949800	0.141764	0.047297	0.322468	22.7	19.3916	20.5726
Os01g0949900	0	0.190512	0.185326	6.14818	5.24305	5.29539
Os01g0950300	2.22988	1.66335	1.77247	4.9688	6.05041	7.60666
Os01g0950833	1.70252	0.685622	0.490197	2.47301	2.66056	2.17684
Os01g0950866	3.93819	4.39671	2.85902	10.8864	11.018	12.6164
Os01g0951200	27.3471	24.6204	27.8366	11.4207	11.8359	11.3645
Os01g0951500	3.56492	3.48941	3.18469	9.30389	8.98298	9.15309
Os01g0952800	25.4518	25.4308	26.0793	82.2436	79.6907	74.3858
Os01g0952900	0.067242	0.42518	0.293576	4.35402	4.0546	3.45321
Os01g0953100	9.42296	9.34159	7.36813	15.9524	16.5692	16.9731
Os01g0953500	3.51854	2.94808	2.64796	11.6621	13.0876	11.6313
Os01g0953600	32.2669	34.8852	31.4736	78.866	92.9143	88.122
Os01g0953801	4.38105	5.34495	3.65257	0.276761	0.498793	0.541646
Os01g0954000	1.412	0.912067	1.72322	5.31728	4.77223	3.86076
Os01g0954100	21.5127	17.9295	17.7621	2.69279	2.1633	2.26293
Os01g0954400	26.5054	27.6505	24.2879	11.8815	11.2487	10.5819
Os01g0954900	4.99606	6.23873	6.09264	2.39253	2.2035	2.28677
Os01g0955100	1.1756	0.330368	0.457415	16.3917	18.3238	17.0209
Os01g0956075	3.92609	5.64811	4.35369	8.7604	12.4612	10.7887
Os01g0956200	7.48804	8.91174	8.55829	58.6867	59.8665	65.544
Os01g0956600	1.34726	1.92771	0.794274	0.041099	0.100964	0.112983
Os01g0956700	0.213619	0.310804	0.894055	0.934732	1.49736	1.73638
Os01g0957000	7.33448	6.53027	9.67005	13.4048	13.5772	14.0545
Os01g0957200	10.0133	8.27151	8.89715	3.55057	2.57371	2.2112
Os01g0957500	0.827257	0.221995	0.24452	2.57363	0.839582	1.67022
Os01g0957800	0.030032	0.269866	0.28708	0.963595	0.567183	1.16462
Os01g0958100	27.8792	30.1691	25.3727	57.7046	53.9598	52.0216
Os01g0958500	4.19653	4.58732	4.70647	16.1375	15.759	16.4548
Os01g0959100	0.318687	0	0	2.49509	3.67378	3.78983
Os01g0959200	0.193588	0.372554	0.23668	2.61585	3.34115	3.26444
Os01g0959750	1.38139	0.274614	1.25914	16.3371	15.1425	13.3533
Os01g0959800	4.3556	4.63176	5.39588	12.8813	13.7041	12.3615
Os01g0959900	25.6692	29.0275	24.442	86.7783	91.8424	79.5737
Os01g0960200	0.820789	1.18981	0.993625	1.65659	1.96628	2.08893
Os01g0961000	9.99472	7.64933	6.59567	16.8572	17.7675	17.0188
Os01g0962600	292.009	287.539	266.886	69.0854	69.1927	67.2943
Os01g0962700	19.5325	19.0785	18.3977	127.989	124.798	129.989
Os01g0963000	15.8122	15.0293	14.1965	87.175	85.7142	84.3724
Os01g0963800	25.5026	30.6024	22.1072	2.35104	2.08235	2.75381
Os01g0965800	6.28062	5.19562	5.6999	2.10341	2.00103	1.7385
Os01g0965900	0.026612	0.147765	0.230251	2.00955	4.5974	3.51268
Os01g0966000	4.64737	5.42101	5.19341	20.033	12.4491	13.0542
Os01g0966100	3.76805	4.1713	3.02729	7.22816	6.27123	7.32694
Os01g0966200	31.3211	26.4787	26.9546	66.0662	61.0568	64.8038
Os01g0966400	56.7479	57.2391	56.3255	18.8503	21.6672	21.7906
Os01g0966700	1.63458	2.52855	2.15332	6.04584	6.19751	6.25096
Os01g0967200	9.31045	7.33286	10.2361	23.6801	27.2934	28.842
Os01g0967800	4.36583	3.88101	2.75877	5.6187	7.69689	9.36712
Os01g0969700	17.549	14.9162	16.9209	4.8151	4.51213	4.1669
Os01g0970700	6.38942	4.43802	2.06357	18.5413	22.7559	21.1428
Os01g0970900	8.716	9.75888	9.73041	4.18898	4.11852	4.38653
Os01g0971000	114.67	119.785	118.515	226.68	229.26	236.543
Os01g0971200	11.4507	12.2197	12.7211	25.7949	24.3279	24.5489
Os01g0971800	47.6037	55.675	49.8988	272.099	305.404	306.502
Os01g0972200	1.1957	1.2198	1.64917	26.3557	26.9735	28.9165
Os01g0972300	6.62773	7.0304	6.45167	0.30455	0.36776	0.444887
Os01g0972800	1.16044	1.35301	0.665159	1.97977	1.9351	2.32114
Os01g0972900	18.1536	15.4986	15.2309	4.96248	6.1767	6.07351
Os01g0973000	12.161	11.3539	11.0836	3.86465	4.52326	3.97797
Os01g0973200	12.6918	11.7273	9.48324	3.53146	3.58594	3.8235
Os01g0974200	2766.5	2863.59	3101.27	365.358	400.258	323.848
Os01g0974400	3.10182	4.06719	3.60597	11.9951	9.19427	9.75994
Os01g0974500	7.79986	9.06219	6.97588	3.71985	3.5742	3.39402
Os01g0974701	9.47318	5.21436	5.90838	2.63164	2.64956	2.14381
Os01g0975300	36.2223	39.3831	34.2655	256.733	252.041	250.498
Os01g0975900	2.76361	2.92504	3.13625	23.7119	23.6294	29.4464
Os01g0976300	1.41108	1.25568	1.1179	3.2037	3.03763	2.88788
Os01g0976800	28.9615	32.7191	29.045	12.3899	13.0265	11.3937
Os01g0976900	4.61784	6.64589	5.96686	2.51749	3.02121	2.09141
Os01g0977400	5.22219	4.53143	4.64324	1.45954	1.60371	1.55677
Os01g0978400	17.5471	17.3062	17.6521	35.1381	41.9456	43.4969
Os02g0100100	36.0583	32.3038	33.1064	14.9495	13.9325	14.6854
Os02g0101300	20.7573	15.7175	19.4414	6.92875	7.67925	6.58886
Os02g0101400	10.1883	11.2232	16.3705	3.04894	3.75131	4.41249
Os02g0101500	20.7921	16.0061	14.7842	65.8143	62.9683	63.5414
Os02g0101750	4.32389	4.38793	4.19325	8.30696	9.52368	8.93446
Os02g0102000	6.60276	6.26737	5.68489	3.53796	1.72954	2.18806
Os02g0102200	3.61131	2.93649	3.08909	21.398	18.8348	22.3883
Os02g0102300	5.37497	4.74157	3.52827	17.0776	15.6587	15.6263
Os02g0102700	146.81	140.652	138.339	44.1444	44.3505	43.4327
Os02g0102900	25.0051	25.2477	24.1615	9.19484	8.87154	8.27153
Os02g0103700	218.802	224.187	203.241	86.4747	84.6194	80.5525
Os02g0103800	24.5554	19.9748	19.6752	214.245	211.641	218.414
Os02g0103850	3.30696	1.12879	1.2874	6.76719	7.96871	10.4142
Os02g0105500	54.3297	51.9732	47.4444	13.0424	13.5657	11.1585
Os02g0105800	3.12995	2.04075	2.91942	1.3743	1.19485	0.797912
Os02g0106001	360.678	346.192	264.829	83.0262	93.2171	86.3033
Os02g0106100	0.812996	0.231714	0.734288	1.59095	1.59706	1.96188
Os02g0106300	1.1706	1.25998	1.3104	0.385368	0.529853	0.388138
Os02g0106700	3.70438	4.98067	4.27437	1.46785	1.99371	1.97586
Os02g0106900	15.8183	14.0896	15.3717	29.1484	29.6936	27.5716
Os02g0107000	109.036	112.673	103.815	42.8826	41.3889	43.5403
Os02g0107251	3.19489	5.73022	5.39543	0.615574	0.711146	1.92955
Os02g0108800	0.584052	1.5012	1.17057	7.39834	6.251	7.57444
Os02g0109100	35.7242	37.9415	35.3554	14.351	16.6864	16.8779
Os02g0109200	3.77972	4.7196	3.17675	10.5027	10.5521	11.9629
Os02g0109501	6.31308	6.42696	5.29981	1.49893	1.89338	1.76004
Os02g0110200	2.40907	2.62406	1.65673	20.5552	20.1532	20.6352
Os02g0110600	19.0053	14.4607	2.99473	19.9412	21.6183	23.0795
Os02g0111500	5.29993	5.20939	6.24315	2.57147	1.75458	2.20091
Os02g0111600	0.628829	0.219326	0.391911	0.867172	1.15724	0.963813
Os02g0111700	280.98	281.223	274.754	123.049	118.843	126.602
Os02g0111800	0.445755	0.679023	0.61406	1.17387	1.25869	1.03386
Os02g0112100	0	0.01063	0	0.79453	1.44348	1.4024
Os02g0114200	24.0866	22.7501	23.2169	11.4032	13.1835	11.2929
Os02g0114300	3.74351	2.75275	4.01323	11.6505	9.9218	9.83746
Os02g0114400	1.76924	1.83078	1.60669	7.83818	6.63064	7.44575
Os02g0115700	76.1983	168.846	129.57	529.726	545.895	533.009
Os02g0115801	0.854793	0.346275	0.608628	4.49295	3.98427	4.99974
Os02g0116300	10.3536	8.34252	8.546	2.90791	3.2815	3.56297
Os02g0116800	43.4555	42.668	40.846	15.9771	16.5575	17.2634
Os02g0117100	16.323	17.7605	16.0375	35.2397	32.396	31.5488
Os02g0117600	6.44292	5.47394	5.52581	15.6033	14.4343	15.7324
Os02g0118200	5.66786	5.09265	5.37937	14.4951	15.725	14.4608
Os02g0118400	17.1559	16.0815	14.9429	5.74829	5.81761	5.70772
Os02g0120100	3.47487	4.00716	3.89619	37.7413	36.6443	40.2561
Os02g0120200	0.467691	0.4347	0.718062	0.960546	1.24442	1.67471
Os02g0120400	21.1575	20.1732	21.7289	8.57035	8.88581	8.93331
Os02g0121500	7.47999	4.8165	6.04071	14.6253	14.6386	17.3392
Os02g0121700	0.035679	0.10019	0.163737	1.70773	1.88989	1.80375
Os02g0122400	19.9216	17.1317	17.6068	7.13616	7.67357	7.71495
Os02g0122500	22.0207	19.8053	21.5401	53.8276	58.6287	57.7106
Os02g0122600	6.24685	3.92133	6.32055	14.6212	17.3513	17.7425
Os02g0122700	4.87806	3.81915	5.95895	1.87634	1.83323	1.89871
Os02g0123700	3.71153	3.97886	5.30175	0.976478	1.7171	1.03348
Os02g0124501	0.209509	0.374809	0.367416	1.35438	1.18717	2.18616
Os02g0124800	64.0089	87.6436	44.5503	102.071	161.728	105.935
Os02g0125200	0.715806	0.729749	0.405423	1.87884	1.65234	1.82029
Os02g0125400	7.46616	7.44166	8.43844	17.7737	16.6499	18.0771
Os02g0126000	1.6067	1.12341	2.07488	9.29147	11.2468	8.89105
Os02g0126300	0	0.071133	0.07228	0.444743	0.827654	0.758226
Os02g0126400	7.93625	7.59485	8.14329	37.2863	35.0083	35.7121
Os02g0126700	86.4163	89.8082	82.0886	31.5377	38.116	35.9438
Os02g0129300	6.81756	5.68674	5.51983	23.404	23.6817	25.5474
Os02g0129800	11.6019	7.10193	12.2323	37.8478	43.2741	40.9594
Os02g0129900	5.58397	5.50293	4.76459	14.4675	15.5539	16.5186
Os02g0130000	110.513	116.432	106.716	26.4808	24.7855	27.3161
Os02g0131000	1.43723	1.25684	0.465761	1.85338	2.92151	2.19861
Os02g0131050	2.9126	4.17801	4.576	3.43144	3.5137	2.33854
Os02g0131400	0.122456	0.105598	0.02455	6.94328	6.49938	6.8797
Os02g0131800	0.479199	0.302754	0.501369	1.02468	1.15736	1.23026
Os02g0132100	4.24397	4.27938	4.24573	1.68815	1.82192	1.5611
Os02g0132200	11.7699	10.017	12.2498	4.43913	3.84029	4.43656
Os02g0133000	6.68939	7.74054	5.75582	14.0023	15.5541	13.0033
Os02g0134000	0.929127	2.07288	1.99554	4.65599	5.11104	4.76334
Os02g0134100	7.64049	8.55679	6.9227	2.12454	3.22897	3.18755
Os02g0134200	5.26452	6.35218	5.19425	26.4566	26.1324	26.8402
Os02g0134300	2.52202	1.47821	2.95686	10.8912	11.4154	10.7349
Os02g0134400	0.275927	0.358445	0.432836	0.772879	1.29593	1.02302
Os02g0135300	9.70131	8.22505	7.95525	1.24521	2.33335	1.77827
Os02g0136900	0.371692	0.382609	0.459475	1.47914	1.39227	1.54491
Os02g0137200	162.519	175.054	158.195	312.64	325.767	326.506
Os02g0138000	18.9025	18.5906	18.4458	5.8293	6.15829	6.01898
Os02g0139000	1.5198	0.660413	0.987987	4.94465	5.27079	5.7936
Os02g0139300	24.5381	22.9361	24.0133	6.97807	6.15736	6.60217
Os02g0140400	2.44901	3.99003	3.12999	0.707176	1.04902	0.899323
Os02g0141300	2.32098	2.43317	2.33349	10.8589	10.8729	11.2828
Os02g0142060	3.08272	4.60658	5.67134	1.93556	1.75189	1.80269
Os02g0142250	0.981588	1.10228	0.849414	0.308264	0.509628	0.174742
Os02g0142400	1.70254	1.53697	1.27666	0.323579	0.559611	0.153358
Os02g0142500	14.3816	14.4583	13.8663	5.89123	6.203	6.9647
Os02g0142750	0.149037	0.601135	0.209487	0.785128	0.538154	0.889971
Os02g0145000	21.5504	20.7689	20.3953	7.51567	8.92367	9.814
Os02g0147700	24.3097	18.9234	30.1613	9.24625	11.2889	9.17606
Os02g0148000	31.0877	45.1991	41.7275	105.05	102.435	104.953
Os02g0148600	2.49132	1.65526	2.81482	1.07439	0.497273	0.831746
Os02g0149700	7.58872	7.82345	7.27147	1.63851	2.48646	2.74078
Os02g0149900	0.048647	0	0.568112	6.09583	3.65156	5.43293
Os02g0150900	9.12471	7.73928	7.54268	18.1921	18.4231	18.7723
Os02g0151100	2.09116	2.42675	2.66986	1.21135	0.863401	0.872101
Os02g0151300	1.18573	1.37384	0.948448	8.36326	10.3216	10.6474
Os02g0152300	0.836638	0.375362	0.365052	0.077452	0.115369	0.022591
Os02g0155000	2.24366	1.35722	1.47873	0.956045	0.427105	0.736574
Os02g0155400	1.14051	0.779253	0.935346	0.307934	0.287445	0.286869
Os02g0155600	0.815554	1.14735	1.38391	0.607404	0.358245	0.309412
Os02g0156400	5.86759	5.90992	7.40239	1.79875	4.64223	2.9389
Os02g0156500	6.49913	6.10823	4.7772	1.17728	0.564835	1.09299
Os02g0156633	0.50613	1.40929	1.22714	0.826992	0.117333	0.146349
Os02g0157600	11.5955	6.86845	11.7806	22.4412	26.0017	24.5104
Os02g0158100	60.6549	70.0245	65.082	11.0925	10.432	11.1624
Os02g0158400	75.2042	77.2433	68.2624	22.5954	25.981	25.5802
Os02g0158500	3.73065	5.25058	3.94281	6.60696	7.97254	8.98131
Os02g0158800	29.3778	32.7913	28.7764	8.30713	9.13085	9.46193
Os02g0160500	13.7548	13.3997	12.8399	45.5545	51.783	49.5868
Os02g0161100	0.882692	1.18278	1.04119	2.35123	2.15218	1.60668
Os02g0162500	642.362	654.82	622.3	235.706	251.928	240.66
Os02g0164400	2.41485	4.88009	4.12845	1.80395	1.37306	0.769229
Os02g0165100	1.19701	0.872736	0.856796	5.79827	7.0843	5.10263
Os02g0165500	34.3381	28.5986	28.603	4.74859	5.68956	5.65115
Os02g0165800	0.345109	0.331195	0.262942	3.15982	2.40803	2.20172
Os02g0166501	0.288316	0.121843	0.034241	2.27616	2.22032	1.9633
Os02g0166600	7.75965	8.74556	7.36062	29.0538	29.9455	30.9615
Os02g0166800	9.13893	5.33814	11.0241	1.48746	1.09929	0.747974
Os02g0167600	7.94644	9.76211	6.84805	14.3004	15.9692	18.4186
Os02g0168300	7.42521	6.1188	6.44752	1.84659	1.59364	1.74422
Os02g0168900	29.6918	31.3562	25.3564	8.24763	11.1872	7.56485
Os02g0169900	14.8405	13.7582	16.1328	31.1067	34.6267	32.4436
Os02g0170000	14.5446	15.4236	12.3526	47.7982	48.459	50.7955
Os02g0172800	11.17	10.3051	10.0942	0.964561	0.390975	0.923135
Os02g0173100	13.4177	17.1326	16.5183	29.2884	27.1599	25.788
Os02g0173200	5.71746	6.53231	6.45831	59.6191	64.2324	67.4392
Os02g0173800	8.73342	9.77984	8.18577	21.1396	20.3597	20.1504
Os02g0174300	33.0069	32.9671	28.255	9.32863	8.37222	8.14037
Os02g0174500	0.75418	0.516272	0.948629	0.264625	0.361626	0.214518
Os02g0175000	0.071506	0.016455	0.211123	0.612432	0.699754	0.826552
Os02g0175301	0.665278	1.03155	0.691084	1.60921	1.74946	1.52635
Os02g0175600	1551.62	1607.82	1572.04	569.077	596.944	589.671
Os02g0175750	2.69352	2.60966	2.96715	0.696552	0.814158	1.30434
Os02g0176000	9.72071	12.5405	13.8906	16.927	23.8336	25.4004
Os02g0177500	202.469	196.395	201.788	83.2099	86.2474	85.164
Os02g0177600	13.1304	13.251	13.0996	109.831	104.873	106.746
Os02g0177700	1.61829	1.0621	1.52462	19.1627	19.3016	19.2061
Os02g0178000	0.088684	0.363986	0.018672	2.3841	1.95075	2.12674
Os02g0178100	2.59441	2.60367	3.08313	96.1845	97.922	95.8754
Os02g0178500	18.1651	16.6106	17.9233	5.57243	5.28655	5.92819
Os02g0178800	10.1996	11.6418	8.73024	22.6116	22.3188	22.152
Os02g0179200	0.650167	1.00701	0.85854	8.04459	9.70041	6.02871
Os02g0179400	10.6416	10.111	9.66669	1.0998	2.05565	1.97599
Os02g0180000	18.9133	16.3708	15.3982	49.0489	46.5299	47.5303
Os02g0180500	10.1156	9.65264	10.558	4.7807	4.05061	4.14832
Os02g0181200	3.14424	4.23574	6.13011	51.3566	45.897	50.6281
Os02g0181300	87.9958	89.4672	91.0764	342.583	337.546	323.565
Os02g0182850	6.56598	7.58594	7.64949	20.8958	20.4033	21.9611
Os02g0183000	1.48468	1.55955	2.62328	0.737589	0.665395	0.262309
Os02g0183900	12.0596	11.7378	12.6239	4.51133	5.33844	4.14376
Os02g0184300	24.6281	32.7909	28.9475	75.7478	89.2118	87.1102
Os02g0185200	0.130326	0.302612	0.39847	1.57667	1.47911	1.59465
Os02g0185300	0.283135	0.312097	0.235131	1.69743	2.00647	1.71624
Os02g0185400	0.374278	0.196941	0.198761	1.77547	1.73758	2.22408
Os02g0186100	0.297713	0.109148	0.443121	10.6286	9.93096	9.04364
Os02g0186200	0.773346	1.43232	0.877399	5.65228	3.89592	3.88835
Os02g0186800	0.409255	0.571873	0.471484	2.8437	2.56799	2.80661
Os02g0186900	8.47888	5.69548	4.84033	17.595	15.9178	20.5371
Os02g0187300	2.74303	3.46628	2.37632	5.59309	5.10836	5.86523
Os02g0187700	19.2886	19.3519	17.3474	41.6047	41.0756	39.0744
Os02g0187800	27.7632	33.5594	33.4794	81.8999	88.7717	94.5437
Os02g0188000	4.98164	3.84734	4.62849	12.3941	15.0612	14.4341
Os02g0188500	20.8879	19.9521	17.1899	3.49369	4.50718	4.30277
Os02g0189200	0.639048	0.880749	0.403039	3.06184	2.67325	2.37843
Os02g0189400	10.0273	8.20599	9.11289	19.7511	18.8676	16.9244
Os02g0190200	0.77801	1.06661	1.18298	9.42824	9.69088	6.14909
Os02g0190300	6.0526	3.69667	4.43649	19.8866	19.5767	21.9474
Os02g0190950	6.65198	5.36118	4.87061	1.72661	1.24314	1.55941
Os02g0191300	7.71218	8.64794	6.7848	20.847	18.1992	19.7421
Os02g0191500	4.66721	4.35639	4.39393	1.70177	1.95238	2.18798
Os02g0192700	42.2493	45.4932	45.182	107.224	106.214	102.151
Os02g0193100	0.188936	0	0.112775	1.96836	1.12968	2.28051
Os02g0193200	0	0.021662	0.10392	1.21067	2.17343	1.59685
Os02g0193300	0	0.718007	0.754508	3.42605	2.37312	3.72979
Os02g0193600	20.7868	17.0245	18.3234	6.76422	7.02718	6.32756
Os02g0193732	1.76942	4.00442	1.99095	5.19453	8.34115	5.23881
Os02g0194700	0.784514	0.42425	0.849999	10.8732	10.8973	10.1603
Os02g0194900	0.849326	0.476561	0.644459	8.88037	8.82558	9.78971
Os02g0195800	23.526	23.5505	23.1727	8.14363	8.1085	8.12297
Os02g0197200	2.76607	3.06971	2.36449	26.0918	28.1836	28.3972
Os02g0197400	48.3901	52.2651	58.8432	18.4851	16.7617	19.0555
Os02g0197500	8.43271	8.7158	7.87738	3.423	3.37391	3.67302
Os02g0197600	125.159	133.363	131.933	1045.64	1060.39	1075.88
Os02g0197700	5.75928	3.072	2.87499	2.13835	1.90946	1.3312
Os02g0198400	10.8598	9.24698	7.74086	3.31801	3.74264	4.10314
Os02g0198500	24.5418	24.1687	26.0022	85.0995	88.7883	86.4243
Os02g0198700	2.53611	1.89174	2.54222	3.93889	3.562	3.88815
Os02g0198900	36.2666	29.3368	28.4231	12.5539	12.4988	10.2518
Os02g0199600	10.2522	12.0075	8.3958	37.9103	37.3435	35.9243
Os02g0199666	6.04123	5.4843	5.86485	30.0171	34.1167	35.7644
Os02g0199800	0.717245	0.497764	0.679378	2.08702	1.8381	2.23246
Os02g0200300	8.50409	9.5131	8.99187	23.7594	26.6701	27.8265
Os02g0201300	6.17777	7.37986	5.914	19.0764	24.2358	19.6883
Os02g0201500	5.3956	4.90596	4.91583	2.43602	1.98889	2.14842
Os02g0202000	2.54751	1.37059	0.690585	4.71115	3.75361	4.47136
Os02g0202200	1.53357	1.68175	1.45287	4.21412	4.72664	4.1098
Os02g0202500	359.089	356.403	346.889	147.464	152.315	146.678
Os02g0203200	3.80858	4.48368	5.28334	13.1453	11.9906	13.1834
Os02g0203300	4.37781	4.17742	3.43693	9.04209	9.64767	10.307
Os02g0203500	0.713094	0.599381	0.779108	3.00624	1.80368	2.76106
Os02g0203700	226.85	233.531	226.54	98.0873	97.793	105.42
Os02g0205000	53.6755	61.0821	51.5106	24.2994	22.4974	21.5523
Os02g0205100	7.90879	8.45994	8.59237	3.80222	3.24759	3.68328
Os02g0205200	376.479	387.847	372.092	159.177	158.852	167.843
Os02g0205400	7.01075	5.11436	4.57062	2.13599	1.59289	1.65506
Os02g0205500	6.95833	6.92774	8.49259	58.4119	59.0772	63.1272
Os02g0206100	2.90366	3.27032	1.56586	14.0593	13.3862	13.8102
Os02g0206400	0.669093	0.30877	1.07658	8.28764	12.497	13.0653
Os02g0206700	0.417445	0.164928	0.260172	0.899801	1.25054	0.90218
Os02g0207400	1.31184	0.770807	0.97551	3.46396	3.35494	4.59292
Os02g0207500	0.50825	0.6686	0.764105	3.52008	3.69524	3.75808
Os02g0207900	0.665674	1.83596	1.29711	6.68916	8.20795	7.59276
Os02g0208300	0.134713	0.146645	0.07034	1.32004	0.979611	1.22246
Os02g0208500	2.84213	3.57875	1.98619	34.7255	19.5592	33.2188
Os02g0208675	7.17328	8.49308	7.5346	29.3114	28.5841	28.3244
Os02g0209300	1.16144	1.30721	1.44401	7.30729	8.86497	10.9363
Os02g0209400	0.486067	0.283208	0.421779	3.08896	2.76379	2.20776
Os02g0210600	2.69913	2.90433	1.69687	0.490927	0.784378	0.668494
Os02g0211800	1.28764	1.11651	1.37222	1.98915	1.43708	1.76062
Os02g0215900	1.93443	1.14002	2.0956	0.431576	0.38696	0.329951
Os02g0216300	17.2084	16.6385	14.6047	39.5617	38.4243	38.8949
Os02g0218700	2.19619	2.95872	2.97216	8.63104	6.96734	8.0678
Os02g0218750	0.142693	0	0.036986	2.03076	2.85615	2.12224
Os02g0218800	0.52986	0.425843	0.717178	3.94237	3.86919	2.42359
Os02g0219900	15.0159	15.4435	14.3937	48.1671	53.9814	51.4279
Os02g0221100	0.081539	0.213652	0.248388	1.66423	1.13836	0.898188
Os02g0221900	2.56348	3.13605	2.15061	1.18354	0.645561	0.365429
Os02g0223700	90.1178	86.6489	84.6746	407.202	442.189	427.212
Os02g0224100	16.8548	14.9532	14.1953	97.309	106.73	117.996
Os02g0225000	5.76734	6.56622	7.0376	34.0018	27.1851	31.1561
Os02g0225100	0.099201	0.062491	0.193368	2.51908	3.14364	2.85143
Os02g0226400	3.72303	2.29415	1.6118	4.49423	6.3078	4.91267
Os02g0226600	26.4541	29.7167	28.6002	9.0383	8.82831	8.28136
Os02g0226801	0.901434	1.61504	1.14227	2.17597	2.90762	3.04494
Os02g0227100	9.56094	8.5278	8.13568	37.9268	35.0157	38.2109
Os02g0228300	3.35044	4.14996	3.92533	14.8678	15.3408	16.3563
Os02g0228400	1.44465	0.245909	1.03111	11.4102	7.60113	13.0084
Os02g0229000	482.618	466.092	456.504	204.9	210.805	207.392
Os02g0229600	2.63504	2.12663	1.6137	0.552374	0.321785	0.334156
Os02g0230000	76.6208	81.6671	76.133	20.6925	23.2872	21.9979
Os02g0230300	54.4472	55.1037	45.7415	130.013	131.371	136.596
Os02g0230875	5.54599	5.07065	4.62552	12.4189	10.5453	10.8284
Os02g0232000	0.764552	0	0.16139	0.665534	1.0462	1.31941
Os02g0232100	9.16066	8.74998	7.82395	3.56337	3.13411	3.16001
Os02g0234200	28.309	26.9692	26.5044	7.00991	7.33679	7.33429
Os02g0234300	14.0564	14.4684	13.6082	25.4497	26.7029	25.4663
Os02g0234500	4.08423	4.10272	3.66627	21.4524	23.8053	19.7409
Os02g0235600	404.658	420.418	400.938	122.2	124.599	115.012
Os02g0235701	1.59571	1.69439	1.56125	0.618005	0.616676	0.249698
Os02g0236000	58.3544	56.6369	56.0516	19.3007	17.9415	18.0511
Os02g0237000	5.98401	5.81476	6.37162	0	0.336177	0
Os02g0237801	0.05774	0.015815	0.111471	0.547051	0.394489	0.442282
Os02g0240100	0.05481	0.153091	0.082966	19.1646	20.9766	18.3984
Os02g0240300	6.5632	7.85296	6.77267	275.108	260.793	263.57
Os02g0241100	4.10347	3.81006	3.68205	15.7543	16.9652	15.9615
Os02g0241200	0.571576	1.12711	0.254815	2.09273	2.48319	3.51265
Os02g0242900	1.12588	1.84962	0.200181	1.9776	1.34248	1.26666
Os02g0243300	3.42477	2.39748	2.59982	7.79312	8.153	7.23822
Os02g0244000	2.37381	1.55185	1.37676	0.190483	0.513676	0.232677
Os02g0244850	4.02052	5.6759	3.99711	11.3574	8.92808	8.7436
Os02g0246900	2.72853	2.31013	2.53992	12.9967	13.817	12.8869
Os02g0247200	12.7289	13.4809	13.7496	5.14138	5.53653	5.60096
Os02g0249200	2.18323	2.52374	3.38089	17.0692	19.1862	18.6369
Os02g0249300	7.37366	4.74067	5.75994	31.8565	38.49	40.3727
Os02g0250400	24.1405	23.7082	19.0201	53.9379	53.0295	51.7274
Os02g0254550	0.380465	0.330347	0.243553	1.41232	1.44916	1.48605
Os02g0254600	26.1526	23.8422	24.104	186.256	197.706	198.948
Os02g0255200	74.7473	76.7844	71.2856	29.5438	30.2942	30.9312
Os02g0255700	22.0264	22.0417	21.2142	71.126	62.3788	68.9837
Os02g0256200	4.89975	4.33221	3.85937	12.1873	14.6637	15.4637
Os02g0257300	31.8002	30.5746	29.9427	118.527	112.045	113.271
Os02g0257500	3.26892	2.66436	3.03424	0.734842	0.966397	1.52442
Os02g0258200	286.516	302.682	283.746	83.6699	76.5533	78.8589
Os02g0258300	7.31021	8.12015	7.75226	2.8639	2.78902	2.46866
Os02g0258800	0.310796	0.716093	0.166255	5.89247	6.50411	6.76877
Os02g0258900	9.40602	9.14233	7.65862	18.3945	17.8948	17.2433
Os02g0261000	5.34364	4.68376	5.12204	9.43353	9.05701	9.30323
Os02g0265200	4.76629	5.26314	5.14174	10.5924	8.46861	8.52772
Os02g0265800	1.81157	1.92995	2.0462	5.43402	4.85785	3.02033
Os02g0265900	14.297	12.8312	11.7918	26.3263	27.9719	33.1856
Os02g0266100	24.9372	25.8458	25.3417	10.2166	12.064	9.70131
Os02g0267200	0	0.310792	0.134369	2.74465	2.08006	3.00928
Os02g0270200	0	0	0	2.54719	1.62686	1.33147
Os02g0271900	15.5859	12.6331	12.8847	5.97607	6.5453	5.69343
Os02g0272900	1.4788	1.55685	1.25978	6.19832	5.72754	7.14748
Os02g0273000	12.0248	16.6655	16.901	32.9778	47.045	33.7939
Os02g0273100	3.15291	3.57279	2.14042	11.5304	12.2615	11.8325
Os02g0273700	0.852783	0.249272	1.19199	5.84445	6.74658	6.23266
Os02g0273800	6.23752	5.29732	6.86	12.1809	10.9374	10.7582
Os02g0273900	19.1734	21.1987	22.7738	6.96056	6.00543	7.29677
Os02g0274100	47.8698	43.8014	47.2647	90.2616	87.1436	86.4233
Os02g0274600	2.98483	3.24344	4.54341	1.74454	1.16644	1.30611
Os02g0275100	16.7344	15.3737	15.7943	5.98729	6.41874	8.12407
Os02g0275200	0.979718	0.62855	0.488691	6.80495	6.91898	5.46564
Os02g0278400	0.479104	0.285961	0.801388	2.1903	2.86369	2.87356
Os02g0278700	0.812873	1.17379	0.72051	1.71588	1.79928	1.88546
Os02g0279800	31.2927	28.0113	29.6717	14.1499	13.0178	9.84111
Os02g0280000	22.2971	22.3231	20.5364	9.19392	7.99636	8.1215
Os02g0280200	0.836569	1.10202	0.824471	0	0.087051	0
Os02g0280500	11.6786	12.4031	9.93333	32.9323	38.2719	34.6711
Os02g0281150	20.4768	21.2992	17.4231	8.50243	7.72044	9.1287
Os02g0282100	99.5195	92.3543	91.6536	36.1953	42.6113	42.1538
Os02g0282900	0.498963	0.536413	0.286771	0.737856	1.37826	1.16246
Os02g0285300	93.6839	88.4269	90.945	33.3355	32.7145	31.4776
Os02g0285800	10.8904	11.4015	10.7714	24.6008	24.4808	24.8673
Os02g0286850	0.052358	0	0.018356	1.52492	0.954994	0.759928
Os02g0286891	0.452339	0.435555	0.619364	2.45099	1.55693	1.68643
Os02g0287000	455.404	447.223	422.651	130.436	132.976	129.344
Os02g0289500	20.3346	13.8646	23.8172	5.51102	4.07665	2.31884
Os02g0290500	37.6327	17.685	17.324	6.44028	5.16342	5.84847
Os02g0292600	2.99874	2.48603	2.62337	0.811754	0.445942	0.248955
Os02g0299200	7.107	8.82594	8.23383	13.8648	14.3157	17.0037
Os02g0299300	1.07278	0.500606	0.654103	13.9703	13.8093	12.8695
Os02g0301400	1.72634	1.69576	1.48057	0.349314	0.332922	0.454484
Os02g0301450	2.72878	3.13183	2.51877	6.9694	8.49041	7.63668
Os02g0306401	4.22034	5.78974	5.28114	30.0974	30.6491	28.5384
Os02g0307800	13.9846	14.1081	13.1426	29.2307	29.326	26.3485
Os02g0307900	1.3563	1.85977	0.877815	8.45117	9.6732	9.85849
Os02g0308400	27.4126	26.0676	26.9601	74.0383	80.1934	78.6758
Os02g0308800	60.2041	62.2157	52.908	107.653	107.328	118.06
Os02g0312700	22.2584	23.0853	24.1542	7.87288	8.21289	9.10943
Os02g0313700	2.38881	1.72046	1.19225	6.88649	7.76543	6.66598
Os02g0314300	0	0	0	1.03336	0.92472	0.913263
Os02g0314600	2.85911	2.24727	1.91042	8.09905	6.42525	7.16227
Os02g0318100	1.0352	1.5864	1.71986	13.0757	15.3967	12.5787
Os02g0318450	0.164364	0.081915	0.015884	1.8853	2.29423	2.07312
Os02g0318600	0	0.150644	0	2.18798	2.67778	2.81422
Os02g0321900	312.997	293.293	293.726	96.3393	93.6877	99.6682
Os02g0324400	1.91172	2.41286	1.82786	6.06355	6.94877	6.83996
Os02g0326700	4.32435	3.55103	2.20329	43.0184	46.2708	42.7713
Os02g0327500	3.54176	2.58635	3.55408	6.32772	6.03314	7.31803
Os02g0332200	42.8594	48.2803	41.5123	13.0274	17.2557	13.0369
Os02g0436500	11.7028	10.8717	9.61836	3.89298	1.80003	3.53286
Os02g0437200	7.46571	8.00401	7.11131	30.6504	26.967	29.6345
Os02g0438900	3.60846	1.9309	2.73157	0.864266	0.561144	0.653734
Os02g0439200	1.20908	1.16494	1.16625	0.607942	0.392046	0.250756
Os02g0448000	1.42119	2.36585	0.893947	5.8011	5.51848	5.75661
Os02g0450000	21.2832	19.5513	21.4211	5.05668	6.50093	8.01405
Os02g0453100	3.31367	2.29687	1.50993	0.129331	0.295395	0.165982
Os02g0454300	1.54551	1.68711	2.01786	0.458244	0.145374	0.436365
Os02g0455400	8.05578	7.47272	7.64538	38.8773	41.3223	39.5536
Os02g0459300	18.673	21.6406	19.9352	5.31287	5.45202	5.46292
Os02g0460200	2.1541	1.74873	1.65209	8.86524	7.17561	8.8577
Os02g0462500	25.7418	26.8671	24.5191	9.13229	9.74722	10.1058
Os02g0462900	32.0759	30.1686	31.4067	14.6921	13.5986	13.3314
Os02g0464900	14.2946	13.8749	12.9632	1.68954	1.99965	2.15274
Os02g0465400	70.5829	70.8299	69.4937	32.0394	31.603	30.7334
Os02g0465600	0.256447	0.231752	0.472228	4.35847	3.16966	5.90353
Os02g0466400	0.111044	0.15591	0.169866	0.821947	1.16479	2.22716
Os02g0467000	0.494525	0.334724	0.760255	20.6718	20.4399	6.59373
Os02g0467600	0.674374	0.388645	0.839854	22.15	21.9604	24.2567
Os02g0469300	7.42227	9.43642	7.8764	2.13162	1.66365	1.53718
Os02g0470600	1.23475	1.63952	1.69807	2.94697	4.0243	4.97413
Os02g0471500	23.673	22.2413	21.602	40.9267	41.1502	41.2521
Os02g0473200	5.84452	5.70448	6.35648	12.3793	12.004	11.9991
Os02g0475101	2.61224	5.38579	4.20251	0.558286	0.423108	0.596284
Os02g0475300	7.41697	5.6751	5.65097	25.9824	26.7968	22.3077
Os02g0475400	3.50758	4.21579	3.65994	8.96813	9.41395	8.64243
Os02g0478600	557.73	565.289	540.475	180.965	175.792	177.9
Os02g0478700	272.401	262.248	266.783	91.4628	96.2401	89.2638
Os02g0479300	6.838	6.26816	7.15595	1.74327	2.14255	1.2265
Os02g0481000	54.2668	53.0379	57.5114	15.0343	19.4384	16.602
Os02g0482400	7.56766	6.92701	8.57513	24.4682	21.4776	22.812
Os02g0483500	1.89105	1.009	1.63338	7.90263	8.08293	8.96588
Os02g0483800	0.047878	0.011204	0.082865	1.67695	1.57921	1.59169
Os02g0488600	17.617	17.1795	19.1582	33.9726	32.6679	32.4467
Os02g0489800	19.0275	18.6582	18.811	4.12703	5.5197	3.87289
Os02g0493087	10.8542	10.5538	10.9556	4.20989	3.67635	4.20207
Os02g0494400	7.40626	5.2281	2.57662	35.4473	26.5668	31.5959
Os02g0496100	4.84439	4.93028	4.20698	11.2824	11.266	10.6156
Os02g0496900	186.815	195.775	197.087	71.0638	80.7096	70.4806
Os02g0497700	27.386	29.0092	26.1979	11.8991	12.4493	11.1524
Os02g0499000	6.16852	7.54185	5.84942	15.7058	17.41	16.3681
Os02g0503100	11.5231	10.9932	11.453	22.8712	26.3811	23.9449
Os02g0503350	7.93565	6.42127	6.38229	1.51612	1.53407	1.27509
Os02g0503400	2131.98	2202.76	2117.77	663.919	656.796	655.996
Os02g0503700	3.15142	2.57534	2.31536	0.605584	0.838945	1.28012
Os02g0504000	0.298714	0.402439	0.256632	8.70186	8.39581	8.48374
Os02g0504100	10.0558	12.1637	10.7195	4.50245	4.29976	3.32965
Os02g0504700	0.037696	0.14564	0.024713	1.00404	0.589758	0.854388
Os02g0505400	2.39395	2.10096	2.34678	4.69272	4.87297	4.21966
Os02g0506600	19.1077	12.845	16.3999	117.577	136.695	139.424
Os02g0507600	40.3131	32.2115	37.4684	10.0949	13.8662	14.0131
Os02g0510100	106.729	105.327	89.1677	45.9451	45.6085	43.045
Os02g0510600	19.5364	19.9924	21.6376	7.68097	8.46448	9.6042
Os02g0511400	6.78357	8.97286	6.48252	1.90339	3.84825	2.36218
Os02g0511901	7.34634	7.36394	6.43244	2.45594	2.30465	2.52324
Os02g0512000	1.33407	1.34148	1.28025	15.2352	16.2208	16.6701
Os02g0512400	22.9245	23.8657	26.6519	3.72806	4.93418	3.69935
Os02g0513000	10.3843	9.3605	9.8066	19.2095	19.3361	20.0929
Os02g0513100	4.11969	5.18343	5.03521	0.624913	1.11545	0.737804
Os02g0513700	1.9744	1.82821	1.83721	0.809028	0.561356	0.748562
Os02g0514326	2.43157	2.32558	1.70882	8.57199	10.2825	10.8649
Os02g0514500	6.95089	7.74971	7.9816	27.1275	23.9872	23.6195
Os02g0514712	0.588888	0.204041	0.188316	1.3756	1.34659	1.06955
Os02g0515200	1.07717	0.915117	0.835376	8.96674	7.91714	7.96694
Os02g0515600	24.1321	23.1464	25.9836	52.0233	52.3523	49.3578
Os02g0516400	11.4006	11.9071	11.5742	4.21607	3.917	4.93313
Os02g0516800	2.4937	3.15689	3.42107	13.9991	13.8014	12.894
Os02g0518000	1.67643	1.37363	1.8375	14.9035	15.6922	16.1732
Os02g0518600	0.731162	0.762008	0.396873	2.22029	2.10184	1.64879
Os02g0519700	11.6439	9.46821	12.8432	36.9852	32.3485	39.7689
Os02g0520100	1.71995	2.11636	2.37872	5.94269	6.2814	5.99238
Os02g0521100	1.47847	1.73663	1.07423	4.72539	4.95105	5.5975
Os02g0526000	3.60195	2.66829	3.53463	8.0974	8.25439	8.94798
Os02g0526400	4.28417	4.90166	4.86839	30.8335	31.9126	31.7266
Os02g0527200	6.46641	8.43879	5.66802	22.5325	22.5707	25.0353
Os02g0527300	8.10451	8.0128	7.09278	15.1849	14.3903	14.4043
Os02g0527650	8.6153	10.7189	7.7603	2.5363	2.14808	2.69768
Os02g0527900	6.80211	7.06184	4.96264	19.6484	19.5914	19.021
Os02g0528000	1.30543	1.96239	1.68182	6.71123	7.42937	5.63346
Os02g0528900	0.15941	0.164521	0.079213	4.05384	3.79761	3.97924
Os02g0529700	88.5557	85.415	79.0743	26.5704	23.7077	22.3902
[truncated: 7,212 more rows]
