# Supplementary material for: NAL8 encodes a prohibitin that contributes to leaf and spikelet development by regulating mitochondria and chloroplasts stability in rice
Source: BMC Plant Biol. 2019 Sep 11;19:395. doi: 10.1186/s12870-019-2007-4 (PMC6737680; doi:10.1186/s12870-019-2007-4)
Supplement: Supplementary file 19 — Table S3. Differentiated expressed proteins identified by proteomics analysis. (XLSX 271 kb) [file 12870_2019_2007_MOESM19_ESM.xlsx]

## Sheet: up.TQ_vs_nal8
TQ vs nal8.up Fold change cutoff: 2.0 P-value cutoff: 0.05 Column A: id, unique identifier assigned. Column B: Protein IDs, protein identifiers. Column C: Majority protein IDs, Majority protein identifiers. Column D: Protein names, protein names. Column E: Gene name, protein associated gene names. Column F~J: Statistics results. Column K~P: LFQ intensity, label-free quantitative intensity of each…
Protein Information					Statictics results					LFQ intensity						log10 transformed and quantile normalized LFQ intensity
id	Protein IDs	Majority protein IDs	Protein names	Gene names	Fold Change	P-value	Regulation	group TQ	group nal8	LFQ intensity TQ-1	LFQ intensity TQ-2	LFQ intensity TQ-3	LFQ intensity nal8-1	LFQ intensity nal8-2	LFQ intensity nal8-3	LFQ intensity TQ-1	LFQ intensity TQ-2	LFQ intensity TQ-3	LFQ intensity nal8-1	LFQ intensity nal8-2	LFQ intensity nal8-3
2	Q69SG5;B9G4R5;B8BDV4;A0A0E0IMU3;A0A067Y1U2	Q69SG5;B9G4R5;B8BDV4;A0A0E0IMU3;A0A067Y1U2	Endoglucanase 24;Uncharacterized protein;Uncharacterized protein;Uncharacterized protein;Cellulase	Os09g0533900 LOC_Os09g36350 OJ1112_E07.17-1;OsI_32163;OsJ_30126	121.611	1.47785e-09	up	7.92613	1	105150000	122680000	124540000	0	0	0	7.87609	7.93164	7.97067	1	1	1
7	Q6ZLQ0;A2YI72;A0A097NUT9;A3BGL5;A0A0E0JBR5	Q6ZLQ0;A2YI72;A0A097NUT9;A3BGL5;A0A0E0JBR5	Os07g0150100 protein;Uncharacterized protein;Hyperosmolality-gated Ca2+ permeable channel 3.1;Uncharacterized protein;Uncharacterized protein	Os07g0150100 OJ1027_G06.20 OSNPB_070150100;OSCA3.1;OsI_24908;OsJ_23104	153.367	9.14661e-11	up	8.26084	1	255330000	223990000	228300000	0	0	0	8.28816	8.23957	8.25479	1	1	1
14	A0A0E0FEV8;B8AG76;Q67WH9;B9FQ48;Q67WH6;A0A0P0WZ54;A0A0E0FEV7;A2YFG2;Q0DAP6;A2YFG3;B9FQ45	A0A0E0FEV8;B8AG76;Q67WH9	Uncharacterized protein;Uncharacterized protein;Os06g0639800 protein	Os06g0639800 Os06g0639800 OSNPB_060639800 P0458E02.18;Os06g0640100;Os06g0640100 OSNPB_060640100;OsI_06911;OsI_23847;OsI_23848;OsJ_22108;OsJ_22111;P0458E02.22	87.704	1.23448e-08	up	7.45457	1	42939000	40419000	54420000	0	0	0	7.43983	7.38773	7.53615	1	1	1
20	A0A0E0FF27;Q657X8;A0A0P0UX24;A2WJR3	A0A0E0FF27;Q657X8;A0A0P0UX24;A2WJR3	Uncharacterized protein;Os01g0107000 protein;Os01g0107000 protein;Uncharacterized protein	Os01g0107000 OSNPB_010107000;OsI_00060;P0005A05.25-1 P0482C06.3-1 Os01g0107000 OsJ_00059 OSNPB_010107000	77.1175	3.45582e-07	up	7.26899	1	29979000	36592000	41920000	0	0	0	7.08375	7.31078	7.41243	1	1	1
26	Q9ARU4;B8ACZ8;A0A0E0FFI8	Q9ARU4;B8ACZ8;A0A0E0FFI8	Os01g0121700 protein;Uncharacterized protein;Uncharacterized protein	Os01g0121700 Os01g0121700 OsJ_00183 OSNPB_010121700 P0445D12.4;OsI_00178	48.8183	0.00168703	up	6.60935	1	31475000	29749000	48632000	0	0	0	7.22137	5.12217	7.48452	1	1	1
38	Q9AQZ5;A0A0E0FH59;A0A0P0UZP8;A2WLE4;Q5KQJ9;A2Y116;A0A0E0HAE2	Q9AQZ5;A0A0E0FH59;A0A0P0UZP8;A2WLE4	70 kDa heat shock protein;Uncharacterized protein;Os01g0180800 protein (Fragment);Uncharacterized protein	Os01g0180800 Os01g0180800 OJ1174_D05.17 OsJ_00630 OSNPB_010180800 P0666G04.5;Os01g0180800 OSNPB_010180800;Os05g0181000 Os05g0181000 OsJ_17347 OSNPB_050181000 P0453H11.8;OsI_00654;OsI_18700	37.652	0.00672705	up	6.23465	1	38079000	31673000	25790000	0	0	0	7.36993	7.12588	4.20815	1	1	1
43	A6N1B9;A6N1T4;Q84R32;K9JEP1;A0A0N7KI05;Q10D87;A2XLS8;A0A0E0FHS2;A0A0E0FHS3;B9FBP6;A0A0E0FHS4	A6N1B9;A6N1T4;Q84R32;K9JEP1;A0A0N7KI05;Q10D87;A2XLS8;A0A0E0FHS2;A0A0E0FHS3;B9FBP6;A0A0E0FHS4	Cbs domain protein (Fragment);Cbs domain protein (Fragment);CBS domain containing protein, expressed;CBSX4;Os03g0737000 protein (Fragment);CBS domain containing protein, expressed;Uncharacterized protein;Uncharacterized protein;Uncharacterized protein;Unch	LOC_Os03g52690;Os03g0737000 OSNPB_030737000;OsI_13431;OsJ_12490;OSJNBb0016H12.19 LOC_Os03g52690 Os03g0737000 OSNPB_030737000	138.872	4.33252e-07	up	8.11761	1	151600000	271230000	112640000	0	0	0	8.08688	8.3334	7.93256	1	1	1
44	Q10D68;B8AJX7;A0A0E0FHU0;A0A0E0FHU1;Q7Y1F0;B9FBQ3;A0A0P0W2R2;Q10D67;Q6TUC6;A6MZY8	Q10D68;B8AJX7;A0A0E0FHU0;A0A0E0FHU1;Q7Y1F0;B9FBQ3;A0A0P0W2R2;Q10D67	Serine hydroxymethyltransferase;Serine hydroxymethyltransferase;Serine hydroxymethyltransferase;Serine hydroxymethyltransferase;Serine hydroxymethyltransferase;Serine hydroxymethyltransferase;Serine hydroxymethyltransferase (Fragment);Serine hydroxymethylt	LOC_Os03g52840;Os03g0738400 LOC_Os03g52840 Os03g0738400 OSNPB_030738400;Os03g0738400 OSNPB_030738400;OsI_13440;OsJ_12499;OSJNBa0057G07.17	18.3713	0.0289836	up	5.19938	1	80201000	5953700	9949800	0	0	0	7.71724	3.88275	3.99815	1	1	1
50	Q5QNI2;B8AAM8;A0A0E0FIE5	Q5QNI2;B8AAM8;A0A0E0FIE5	Sodium/calcium exchanger NCL1;Uncharacterized protein;Uncharacterized protein	NCL1 Os01g0212400 LOC_Os01g11414 OsJ_00857 P0031E09.40;OsI_00872	93.9746	1.19892e-08	up	7.5542	1	52324000	47681000	64366000	0	0	0	7.55407	7.47836	7.63017	1	1	1
53	A0A0P0V0B3;A2ZQV5;Q9AWZ8;A0A0E0FIR4;A2WM98	A0A0P0V0B3;A2ZQV5;Q9AWZ8;A0A0E0FIR4;A2WM98	Os01g0225400 protein (Fragment);3-methyl-2-oxobutanoate hydroxymethyltransferase;3-methyl-2-oxobutanoate hydroxymethyltransferase 1, mitochondrial;3-methyl-2-oxobutanoate hydroxymethyltransferase;3-methyl-2-oxobutanoate hydroxymethyltransferase	KPHMT1 PANB1 Os01g0225400 LOC_Os01g12560 P0443E07.6 P0492F05.15;Os01g0225400 OSNPB_010225400;OsI_00970;OsJ_00950	8.26019	1.15269e-07	up	4.04617	1	11533000	17263000	9770300	0	0	0	4.02947	4.11495	3.99411	1	1	1
55	A0A0P0V0M7;Q5NAY4;A2WMG4;A0A0E0FJ38	A0A0P0V0M7;Q5NAY4;A2WMG4;A0A0E0FJ38	Os01g0232700 protein (Fragment);Histidinol dehydrogenase, chloroplastic;Histidinol dehydrogenase, chloroplastic;Histidinol dehydrogenase, chloroplastic	HDH Os01g0232700 LOC_Os01g13190 OsJ_01002 P0702F03.3;Os01g0232700 OSNPB_010232700;OsI_01033	8.73787	5.80937e-10	up	4.12728	1	18223000	18989000	16404000	0	0	0	4.13995	4.13393	4.10797	1	1	1
64	A3CIF1;Q9SDK4;Q2QNM5;B8ABU1;A2ZLM3;A0A0E0JB65;A0A0E0FJI4	A3CIF1;Q9SDK4;Q2QNM5;B8ABU1;A2ZLM3;A0A0E0JB65;A0A0E0FJI4	Uncharacterized protein;GTP-binding protein;GTP-binding protein SAR1A, putative, expressed;Uncharacterized protein;Uncharacterized protein;Uncharacterized protein;Uncharacterized protein	GBP Os01g0254000 OsJ_01133 OSNPB_010254000 P0705D01.9;Os12g0560300 LOC_Os12g37360 Os12g0560300 OSNPB_120560300;OsI_01215;OsI_38721;OsJ_36503	8.87841	4.27342e-08	up	4.1503	1	24664000	16431000	19796000	0	0	0	4.20268	4.10277	4.14545	1	1	1
67	Q9SDD6;A2ZRK6;A0A0E0FJU3	Q9SDD6;A2ZRK6;A0A0E0FJU3	Peroxiredoxin-2F, mitochondrial;Uncharacterized protein;Uncharacterized protein	OsJ_01220;PRXIIF Os01g0266600 LOC_Os01g16152 P0011D01.6 P0499C11.34	95.3	1.08797e-08	up	7.5744	1	46818000	67577000	59076000	0	0	0	7.4977	7.64607	7.57944	1	1	1
76	Q5NBP9;A2WNF5;A0A0E0FK18;A0A0P0V1J5;A0A0P0V1M1;A0A0P0V0Y5	Q5NBP9;A2WNF5;A0A0E0FK18;A0A0P0V1J5;A0A0P0V1M1;A0A0P0V0Y5	Glucosidase 2 subunit beta;Glucosidase 2 subunit beta;Uncharacterized protein;Os01g0276800 protein (Fragment);Os01g0276800 protein (Fragment);Os01g0276800 protein (Fragment)	Os01g0276800 OsJ_01291 P0038F12.26;Os01g0276800 OSNPB_010276800;OsI_01383	7.95563	8.07229e-09	up	3.99198	1	10284000	10875000	8458300	0	0	0	4.01113	4.00904	3.95575	1	1	1
77	Q9SDJ2;A0A0E0FK45;B9EV82;B8ACJ6;A6N1H0;A0A0P0V0Z9	Q9SDJ2;A0A0E0FK45;B9EV82;B8ACJ6	Magnesium-protoporphyrin IX monomethyl ester [oxidative] cyclase;Uncharacterized protein;Uncharacterized protein;Uncharacterized protein	Os01g0279100 OSNPB_010279100;OsI_01397;OsJ_01305;ZIP1 acsF Os01g0279100 OSNPB_010279100 P0003H10.2 P0025D05.31	256.048	4.16374e-12	up	9.00027	1	1194200000	1152000000	1268300000	0	0	0	9.01191	9.0021	8.98681	1	1	1
88	A2WP46;A0A0E0FL00;Q94D81;A0A0E0FL01;Q0JN82;Q655D4;B8A724	A2WP46;A0A0E0FL00;Q94D81;A0A0E0FL01	Uncharacterized protein;Uncharacterized protein;Os01g0317800 protein;Uncharacterized protein	Os01g0317500 Os01g0317500 OSNPB_010317500;Os01g0317800 B1153F04.4 OsJ_01509 OSNPB_010317800 P0028G04.28;OsI_01616;OsI_01618;P0028G04.19	91.2947	2.67443e-08	up	7.51246	1	60396000	48706000	43524000	0	0	0	7.61358	7.49065	7.43314	1	1	1
92	Q93W16;A2WPH1;A0A0E0FL88;A0A0E0FL87	Q93W16;A2WPH1;A0A0E0FL88;A0A0E0FL87	Os01g0338000 protein;Uncharacterized protein;Uncharacterized protein;Uncharacterized protein	Os01g0338000 Os01g0338000 B1088D01.1 OsJ_01606 OSNPB_010338000 P0487E11.37;OsI_01745	106.23	2.77719e-09	up	7.73104	1	89269000	79512000	69831000	0	0	0	7.78364	7.73389	7.67559	1	1	1
94	A0A0E0FLB5	A0A0E0FLB5	Uncharacterized protein		8.38268	1.15362e-10	up	4.06741	1	13090000	13742000	14295000	0	0	0	4.05981	4.06224	4.08018	1	1	1
98	Q8S213;A0A0E0FLE0;B8A7Y9;B9EWC8	Q8S213;A0A0E0FLE0;B8A7Y9;B9EWC8	Exocyst complex component;Exocyst complex component;Poly [ADP-ribose] polymerase;Uncharacterized protein	Os01g0351300 B1051E10.57 OSNPB_010351300 P0463A02.27;OsI_01833;OsJ_01695	8.97354	2.76028e-09	up	4.16568	1	18671000	21324000	24343000	0	0	0	4.14583	4.1569	4.1943	1	1	1
100	Q5ZBW3;B8A7X3;A0A0E0FLJ4;A6N009	Q5ZBW3;B8A7X3;A0A0E0FLJ4;A6N009	Os01g0358300 protein;Uncharacterized protein;Uncharacterized protein;Tpr domain containing protein (Fragment)	Os01g0358300 OsJ_01736 OSNPB_010358300 P0514H03.13;OsI_01883	90.6663	2.0657e-11	up	7.50249	1	46628000	51966000	49585000	0	0	0	7.49576	7.52005	7.49167	1	1	1
101	Q5ZBX1;Q0E4Q0;P49398;A2WZV1;A2WPV4;A0A0E0FZX5;A0A0E0FZW8;A0A0E0FLJ5	Q5ZBX1;Q0E4Q0;P49398;A2WZV1;A2WPV4;A0A0E0FZX5;A0A0E0FZW8;A0A0E0FLJ5	40S ribosomal protein S4;40S ribosomal protein S4;40S ribosomal protein S4;40S ribosomal protein S4;40S ribosomal protein S4;40S ribosomal protein S4;40S ribosomal protein S4;40S ribosomal protein S4	Os01g0358400 OsJ_01737 OSNPB_010358400 P0514H03.14;OsI_01884;OsI_05494;RPS4 Os02g0105900 OsJ_05027;RPS4 SS620 Os02g0105900 LOC_Os02g01560 OJ1359_D06.12	174.698	4.06874e-12	up	8.44872	1	375940000	334470000	343910000	0	0	0	8.4589	8.43593	8.45132	1	1	1
111	Q53PZ2;Q2QXN5;A2ZI36;A0A0E0J6R4;Q53Q51;A2ZBI3;A0A0E0FLZ9;Q9AWS9;A2WKH0;A0A0E0FG16;Q5ZDH6;A2ZP31;Q0IUK5	Q53PZ2;Q2QXN5;A2ZI36;A0A0E0J6R4;Q53Q51;A2ZBI3;A0A0E0FLZ9;Q9AWS9;A2WKH0;A0A0E0FG16	60S ribosomal protein L26-1, putative, expressed;60S ribosomal protein L26-1, putative, expressed;Uncharacterized protein;Uncharacterized protein;Os11g0151300 protein;Uncharacterized protein;Uncharacterized protein;Putative ribosomal protein L26;Uncharacte	LOC_Os11g05370;Os11g0151300;Os11g0151300 LOC_Os11g05370 OsJ_32984 OSNPB_110151300;Os12g0150100 LOC_Os12g05430 Os12g0150100 OsJ_35234 OSNPB_120150100;OsI_00322 OsI_00325;OsI_35131;OsI_37478;OsJ_00311;P0480E02.19-1 Os01g0140500 OSNPB_010140500;P0480E02.19-2	167.228	1.90693e-09	up	8.38567	1	301260000	344470000	282500000	0	0	0	8.36329	8.44728	8.34644	1	1	1
114	Q5QMU6;A2WQL5;A0A0E0FM51	Q5QMU6;A2WQL5;A0A0E0FM51	Os01g0511200 protein;Uncharacterized protein;Uncharacterized protein	Os01g0511200 Os01g0511200 OsJ_01973 OSJNBa0054L14.6 OSNPB_010511200 P0520B06.32;OsI_02151	19.4923	0.0158571	up	5.28483	1	26179000	29183000	42158000	0	0	0	4.21354	4.22467	7.41628	1	1	1
130	A0A0P0V4F8;A0A0E0FNF1;A0A0E0FNF0;Q0JLS6;B9EXN4;B8AAS8	A0A0P0V4F8;A0A0E0FNF1;A0A0E0FNF0;Q0JLS6;B9EXN4;B8AAS8	Os01g0575000 protein (Fragment);Protein ROOT HAIR DEFECTIVE 3 homolog;Protein ROOT HAIR DEFECTIVE 3 homolog;Protein ROOT HAIR DEFECTIVE 3;Protein ROOT HAIR DEFECTIVE 3 homolog;Protein ROOT HAIR DEFECTIVE 3 homolog	Os01g0575000 OSNPB_010575000;OsI_02526;OsJ_02311;RHD3 Os01g0575000 LOC_Os01g39310 B1112D09.4	41.0209	0.00786358	up	6.35829	1	37159000	52593000	23497000	0	0	0	7.35804	7.52931	4.18752	1	1	1
137	B9EXU1;A2WS12;Q9LRE9;A0A0E0FNY8	B9EXU1;A2WS12;Q9LRE9;A0A0E0FNY8	Uncharacterized protein;Uncharacterized protein;Cytosolic aldehyde dehydrogenase;Uncharacterized protein	ALDH1a Os01g0591000 OSNPB_010591000 P0710A02.6;OsI_02650;OsJ_02428	41.9689	0.00849111	up	6.39125	1	59213000	21571000	41908000	0	0	0	7.60339	4.15937	7.41099	1	1	1
143	A2WSL8;Q9FTG9;A0A0E0FPJ8	A2WSL8;Q9FTG9;A0A0E0FPJ8	Uncharacterized protein;Os01g0615300 protein;Uncharacterized protein	Os01g0615300 OsJ_02606 OSNPB_010615300 P0410E01.47;OsI_02861	7.83708	9.1642e-09	up	3.97032	1	9317300	7569300	9412100	0	0	0	3.99411	3.93372	3.98312	1	1	1
146	B8ABW9;Q5ZBH5;A0A0E0FPM3;A0A0E0FPM2;Q0JL73;B8ABX0;A0A0E0FPM4	B8ABW9;Q5ZBH5;A0A0E0FPM3;A0A0E0FPM2;Q0JL73;B8ABX0;A0A0E0FPM4	Uncharacterized protein;DEAD-box ATP-dependent RNA helicase 25;Uncharacterized protein;Uncharacterized protein;DEAD-box ATP-dependent RNA helicase 26;Uncharacterized protein;Uncharacterized protein	Os01g0618400 LOC_Os01g43120 B1040D09.6 OsJ_02628;Os01g0618500 LOC_Os01g43130 B1040D09.7 OsJ_02629;OsI_02884;OsI_02885	23.8732	0.00756994	up	5.57732	1	28533000	37024000	26997000	0	0	0	5.18529	7.32704	4.21962	1	1	1
147	B9EY36;A2ZVG7;A0A0E0FPM6;B8ABX2;A0A0P0V5A1;A0A0N7KDC0	B9EY36;A2ZVG7;A0A0E0FPM6;B8ABX2;A0A0P0V5A1;A0A0N7KDC0	Uncharacterized protein;ATP-dependent zinc metalloprotease FTSH 9, chloroplastic/mitochondrial;Uncharacterized protein;Uncharacterized protein;Os01g0618800 protein (Fragment);Os01g0618800 protein (Fragment)	FTSH9 Os01g0618800 LOC_Os01g43150 B1040D09.10-1 B1040D09.11 OsJ_002539;Os01g0618800 OSNPB_010618800;OsI_02887;OsJ_02631	7.39778	6.3101e-09	up	3.88709	1	5309300	5780800	6919400	0	0	0	3.86491	3.87716	3.91921	1	1	1
149	A0A0P0V5J2;A6N0C5;Q0JL44;B8ABY6;A0A0E0FPP8	A0A0P0V5J2;A6N0C5;Q0JL44;B8ABY6;A0A0E0FPP8	Os01g0624500 protein (Fragment);Suppressor of g2 allele of skp1 (Fragment);Protein SGT1 homolog;Uncharacterized protein;Uncharacterized protein	Os01g0624500 OSNPB_010624500;OsI_02921;SGT1 Os01g0624500 LOC_Os01g43540 OsJ_02663	18.2456	0.0133365	up	5.18948	1	30358000	25522000	25511000	0	0	0	7.16884	4.19339	4.20621	1	1	1
155	A2ZJY0;H2KWR6;A0A0E0FQ26;Q2QSR5;A2ZJX7	A2ZJY0;H2KWR6;A0A0E0FQ26;Q2QSR5;A2ZJX7	Uncharacterized protein;Photosystem I reaction center subunit XI, chloroplast, putative, expressed;Uncharacterized protein;Os12g0420400 protein;Uncharacterized protein	LOC_Os12g23200;Os12g0420400 LOC_Os12g23200 Os12g0420400 OSNPB_120420400;OsI_38125;OsI_38129	213.02	1.80382e-12	up	8.73484	1	702460000	671910000	664310000	0	0	0	8.74341	8.72397	8.73715	1	1	1
159	Q94JA2;Q7FSL4;A2WT84;A0A0E0FQB0	Q94JA2;Q7FSL4;A2WT84;A0A0E0FQB0	Malate dehydrogenase;Malate dehydrogenase;Malate dehydrogenase;Malate dehydrogenase	MDH;OsI_03070;P0047B08.9 Os01g0649100 OJ1316_H05.27 OsJ_02822 OSNPB_010649100	154.581	6.10044e-11	up	8.27222	1	242360000	230290000	246360000	0	0	0	8.27355	8.24909	8.29402	1	1	1
161	Q9XGU8;Q7F280;A2WTC5;A0A0E0FQE3;A0A0E0J3B3;A0A0E0HIS5;A0A0E0J3B4;A0A0E0J3B1;Q9XGU7;Q65XK3;Q9XHX4;A0A0E0J3B2;A0A0E0HIS4;A2Y7Q3;B9EUP0;B8ABR1	Q9XGU8;Q7F280;A2WTC5;A0A0E0FQE3	Isocitrate dehydrogenase [NADP];Isocitrate dehydrogenase [NADP];Isocitrate dehydrogenase [NADP];Isocitrate dehydrogenase [NADP]	Os01g0654500 Os01g0654500 OsJ_02861 OSJNBa0049H05.1 OSJNBb0006H05.32 OSNPB_010654500;Os05g0573200 Os05g0573200 OJ1735_C10.15 OsJ_19624 OSNPB_050573200;OsI_01162;OsI_03110;OsI_21072;OsJ_01099;OSJNBa0049B20.19 Os01g0248400 OSNPB_010248400 P0034C11.22	86.3064	8.3606e-08	up	7.43139	1	35191000	41691000	57641000	0	0	0	7.3251	7.40592	7.56316	1	1	1
163	A6N1K4;Q8SA35;A2WTF3;A0A0E0FQH8;A6N1V1;B9EU54;A0A0E0FIM5;Q5NB63;B8AAM5	A6N1K4;Q8SA35;A2WTF3;A0A0E0FQH8	Vacuolar proton-translocating atpase subunit e (Fragment);Os01g0659200 protein;Uncharacterized protein;Uncharacterized protein	Os01g0222500 Os01g0222500 OSNPB_010222500 P0443E05.13;Os01g0659200 Os01g0659200 OsJ_02889 OSNPB_010659200 P0684E06.9;OsI_00945;OsI_03137;OsJ_00923	193.696	9.89849e-12	up	8.59765	1	493080000	492700000	482930000	0	0	0	8.59162	8.61463	8.58669	1	1	1
165	C7IWI9;Q9ZWF5;A0A0E0HIL8;O22386;A0A0S2IL65;A0A0E0FQJ9	C7IWI9;Q9ZWF5;A0A0E0HIL8;O22386;A0A0S2IL65;A0A0E0FQJ9	Os01g0662200 protein (Fragment);Os05g0568300 protein;Uncharacterized protein;50S ribosomal protein L12, chloroplastic;Al1;Uncharacterized protein	Os01g0662200;rpl12-1 Os05g0568300 OJ1781_H11.20 OSJNBa0040E06.2 OSNPB_050568300;RPL12-2 Os01g0662300 LOC_Os01g47330 P0671D01.26	8.8134	1.77309e-08	up	4.1397	1	21190000	15847000	20591000	0	0	0	4.17174	4.09473	4.15262	1	1	1
166	A2WTG9;A0A0E0FQK1;Q8LR33	A2WTG9;A0A0E0FQK1;Q8LR33	Uncharacterized protein;Uncharacterized protein;Os01g0662700 protein	Os01g0662700 OsJ_02907 OSNPB_010662700 P0671D01.29;OsI_03152	82.9827	3.15239e-08	up	7.37474	1	37208000	47431000	33688000	0	0	0	7.35962	7.4754	7.2892	1	1	1
168	Q943F3;Q6AUF5;Q0JKK9;B8A773;A2Y7H9;A2WV44;A0A0E0FT83;A0A0E0FQP2;A0A0E0FT82;Q8RZ90;B9EYI2;A0A0E0HIH7	Q943F3;Q6AUF5;Q0JKK9;B8A773;A2Y7H9;A2WV44;A0A0E0FT83;A0A0E0FQP2;A0A0E0FT82;Q8RZ90;B9EYI2;A0A0E0HIH7	60S ribosomal protein L18a;60S ribosomal protein L18a;60S ribosomal protein L18a;60S ribosomal protein L18a;60S ribosomal protein L18a;60S ribosomal protein L18a;60S ribosomal protein L18a;60S ribosomal protein L18a;60S ribosomal protein L18a;60S ribosomal	Os01g0666900;Os05g0565000 OsJ_19561 OSJNBb0053D02.16 OSNPB_050565000;OsI_03189;OsI_03756;OsI_20997;OsJ_02939;OSJNBb0063G05.12;RPL18A Os01g0752300 LOC_Os01g54870 OsJ_03475 P0046E05.38 P0435B05.19	89.5675	9.82344e-07	up	7.4849	1	83969000	40068000	36130000	0	0	0	7.74476	7.37671	7.33324	1	1	1
169	A0A0E0HIG9;Q0JKK3;B9EYI6;A2WTL0;A2WTL5;A0A0E0FQQ4;Q9ZQW8;A2Z2M2;A0A0E0ILM0;Q6AUG0;B8AWR4	A0A0E0HIG9;Q0JKK3;B9EYI6;A2WTL0;A2WTL5;A0A0E0FQQ4;Q9ZQW8;A2Z2M2;A0A0E0ILM0;Q6AUG0;B8AWR4	Uncharacterized protein;Os01g0667800 protein;Uncharacterized protein;Uncharacterized protein;Uncharacterized protein;Uncharacterized protein;Splicing factor U2af small subunit A;Uncharacterized protein;Uncharacterized protein;Splicing factor U2af small sub	Os01g0667800 Os01g0667800 OSNPB_010667800;OsI_03197;OsI_03202;OsI_20991;OsI_31864;OsJ_02948;U2AF35A Os09g0491756 LOC_Os09g31482 OsJ_028686;U2AF35B Os05g0564200 LOC_Os05g48960 OsJ_018769 OsJ_19555 OSJNBb0053D02.11	38.2144	0.00715531	up	6.25604	1	32781000	36625000	22659000	0	0	0	7.27234	7.31503	4.18076	1	1	1
172	A0A0E0FR48;Q6Z382;B8B874;Q8H852;B7EEW9;A0A0E0GJA2;B8AJK8;B9F6L0	A0A0E0FR48;Q6Z382;B8B874	Coatomer subunit gamma;Coatomer subunit gamma-2;Coatomer subunit gamma	Os03g0227000 LOC_Os03g12590 OJ1626B05.5;Os03g0227000 OSNPB_030227000;Os07g0201100 LOC_Os07g10150 OsJ_23473 P0519E02.25;OsI_10600;OsI_25286;OsJ_09998	114.68	1.45849e-09	up	7.84147	1	90586000	99932000	106540000	0	0	0	7.79595	7.83901	7.88944	1	1	1
176	B9EYM2;A2WTU1;A0A0E0FR94;Q0JKD0;A0A0P0WQL3;A0A0P0WQ30;B9FLJ1;A0A0E0HHY1;Q0DG35;B8AWG6	B9EYM2;A2WTU1;A0A0E0FR94;Q0JKD0;A0A0P0WQL3;A0A0P0WQ30;B9FLJ1;A0A0E0HHY1;Q0DG35;B8AWG6	Uncharacterized protein;Uncharacterized protein;Cytochrome c biogenesis protein CcsA;Glutamate synthase 1 [NADH], chloroplastic;Os05g0555600 protein (Fragment);Os05g0555600 protein (Fragment);Uncharacterized protein;Uncharacterized protein;Glutamate syntha	ccsA;Os01g0681900 LOC_Os01g48960;Os05g0555600 LOC_Os05g48200 OJ1214_E03.1 OJ1263_E10.17;Os05g0555600 OSNPB_050555600;OsI_03285;OsI_20922;OsJ_03025;OsJ_19492	8.57221	1.87209e-10	up	4.09967	1	16335000	16437000	14677000	0	0	0	4.11018	4.10325	4.08557	1	1	1
183	B9EZ31;Q8LR54;A2WUA4;A0A0E0FRY4;A0A0E0FRY6	B9EZ31;Q8LR54;A2WUA4;A0A0E0FRY4;A0A0E0FRY6	Glycylpeptide N-tetradecanoyltransferase;Glycylpeptide N-tetradecanoyltransferase;Glycylpeptide N-tetradecanoyltransferase;Glycylpeptide N-tetradecanoyltransferase;Glycylpeptide N-tetradecanoyltransferase	Os01g0708100 Os01g0708100 OSNPB_010708100 P0510F09.24;OsI_03455;OsJ_03199	114.814	8.72779e-09	up	7.84315	1	85945000	117410000	99407000	0	0	0	7.76484	7.90987	7.85474	1	1	1
185	Q5NAI9;B8A8C8;B9EZ35;A0A0E0FS00;A0A0E0FRZ9	Q5NAI9;B8A8C8;B9EZ35;A0A0E0FS00;A0A0E0FRZ9	Os01g0710000 protein;Uncharacterized protein;Uncharacterized protein;Uncharacterized protein;Uncharacterized protein	Os01g0710000 Os01g0710000 OSNPB_010710000 P0456F08.15;OsI_03466;OsJ_03210	90.0236	3.80115e-07	up	7.49223	1	37892000	74225000	42104000	0	0	0	7.36508	7.69626	7.41535	1	1	1
192	Q8W0D1;A0A0E0FSF9	Q8W0D1;A0A0E0FSF9	Os01g0721900 protein;Uncharacterized protein	P0690B02.26-1 Os01g0721900 OSNPB_010721900	105.38	8.2813e-09	up	7.71946	1	73246000	91145000	68887000	0	0	0	7.68783	7.80072	7.66983	1	1	1
195	A0A0P0V7M3;A0A0E0FSH5;Q0JJQ7;Q9FRT2;B9EZH0;B8A8R6;A0A0E0FSH4;Q5JNA0;A6N1B7;A6N1I8;A6N127;Q5JN99;A0A0P0V7L8;A0A0E0HAJ1;B9FMV0;Q6T5D1;A2Y154	A0A0P0V7M3;A0A0E0FSH5;Q0JJQ7;Q9FRT2;B9EZH0;B8A8R6;A0A0E0FSH4;Q5JNA0;A6N1B7;A6N1I8;A6N127;Q5JN99;A0A0P0V7L8	Malic enzyme (Fragment);Malic enzyme;Malic enzyme (Fragment);Malic enzyme;Malic enzyme;Malic enzyme;Malic enzyme;Malic enzyme;NADP-dependent malic enzyme (Fragment);NADP-dependent malic enzyme (Fragment);NADP-dependent malic enzyme (Fragment);Malic enzyme;	NADP-ME2;Os01g0723400 Os01g0723400 OSNPB_010723400;Os01g0723400 OSNPB_010723400;Os05g0186300 OSNPB_050186300;OsI_03572;OsI_18741;OsJ_03305;OsJ_17383;P0022F10.15-1;P0022F10.15-2	95.9605	4.71561e-11	up	7.58437	1	54674000	57269000	62084000	0	0	0	7.57014	7.5769	7.60607	1	1	1
196	Q5JM42;B8A901;A0A0P0V7P7;B9EZI3;A0A0E0FSM3;A0A0E0FSM2	Q5JM42;B8A901;A0A0P0V7P7;B9EZI3;A0A0E0FSM3;A0A0E0FSM2	HVA22-like protein;HVA22-like protein;HVA22-like protein;Uncharacterized protein;Uncharacterized protein;Uncharacterized protein	Os01g0728150 OSNPB_010728150;OsI_03599;OsJ_03330;P0042A10.48 P0456A01.12	11.1141	0.0004993	up	4.47432	1	17919000	29935000	19364000	0	0	0	4.13393	5.14828	4.14076	1	1	1
203	Q8LQ68;A2WUX9;A0A0E0FSZ1;A2ZXP7	Q8LQ68;A2WUX9;A0A0E0FSZ1;A2ZXP7	Hexokinase-6;Phosphotransferase;Phosphotransferase;Phosphotransferase	HXK6 HXK2 Os01g0742500 LOC_Os01g53930 P0439E07.19;OsI_03691;OsJ_03410	180.933	3.42416e-08	up	8.49931	1	301840000	437010000	451530000	0	0	0	8.36894	8.56301	8.56597	1	1	1
205	A2ZXS2;Q0JJD4;A2WV04;A0A0E0FT25	A2ZXS2;Q0JJD4;A2WV04;A0A0E0FT25	Uncharacterized protein;Mannan endo-1,4-beta-mannosidase 2;Uncharacterized protein;Uncharacterized protein	MAN2 Os01g0746700 LOC_Os01g54300 OSJNBa0014K08.42 P0481E12.1;OsI_03716;OsJ_03436	8.31905	1.04917e-10	up	4.05642	1	12975000	13996000	12041000	0	0	0	4.05815	4.06627	4.04483	1	1	1
207	Q5JMM6;B8A9U0;A2ZXX0;A0A0E0FT91	Q5JMM6;B8A9U0;A2ZXX0;A0A0E0FT91	Os01g0753100 protein;Uncharacterized protein;Uncharacterized protein;Uncharacterized protein	Os01g0753100 Os01g0753100 OSNPB_010753100 P0435B05.30 P0503C12.2;OsI_03764;OsJ_03482	112.2	8.11322e-08	up	7.80992	1	104560000	111920000	68557000	0	0	0	7.86958	7.89635	7.66384	1	1	1
208	P37833;A2WVA6;A1YQJ2;Q0JJ47;A0A0E0FTF9	P37833;A2WVA6;A1YQJ2;Q0JJ47;A0A0E0FTF9	Aspartate aminotransferase, cytoplasmic;Aspartate aminotransferase;Aspartate aminotransferase;Aspartate aminotransferase;Aspartate aminotransferase	Os01g0760600 LOC_Os01g55540 P0460E08.21 P0512C01.10;Os01g0760600 Os01g0760600 OSNPB_010760600;OsI_03821;OsJ_03530;psbJ	106.899	8.47646e-12	up	7.7401	1	82450000	83952000	77918000	0	0	0	7.73275	7.7548	7.73275	1	1	1
215	Q8S1I8;B8AA60;A0A0E0FTT1;Q7XB57;A2Y6D8;A0A0E0HGR9	Q8S1I8;B8AA60;A0A0E0FTT1	Signal recognition particle 54 kDa protein;Signal recognition particle 54 kDa protein;Signal recognition particle 54 kDa protein	OsI_03915;OsI_20572;srp54-1 Os01g0772800 OsJ_03626 OSNPB_010772800 P0490D09.4 P0695H10.26;srp54-2 Os05g0509500 OsJ_19149 OSJNBb0108E17.16 OSNPB_050509500	147.04	2.98841e-10	up	8.20007	1	222480000	196970000	193840000	0	0	0	8.23808	8.17736	8.18476	1	1	1
223	Q8S1G9;A2WVZ2;A0A0E0FUE0;A0A0P0V977	Q8S1G9;A2WVZ2;A0A0E0FUE0;A0A0P0V977	Os01g0796400 protein;Uncharacterized protein;Uncharacterized protein;Os01g0796400 protein	Os01g0796400 OSNPB_010796400;OsI_04066;P0699H05.27-1 Os01g0796400 OsJ_03749 OSNPB_010796400	18.0149	0.0149776	up	5.17112	1	18308000	32498000	21117000	0	0	0	4.14108	7.21085	4.16142	1	1	1
225	Q5VR53;Q94J90;A2WW59;A0A0E0FUM6	Q5VR53;Q94J90;A2WW59;A0A0E0FUM6	Os01g0807900 protein;Os01g0807900 protein;Uncharacterized protein;Uncharacterized protein	OsI_04141;P0702B09.41-1 Os01g0807900 OsJ_03812 OSNPB_010807900;P0702B09.41-2 Os01g0807900 OSNPB_010807900	8.2108	1.79225e-07	up	4.03752	1	8736700	11185000	17069000	0	0	0	3.97954	4.01892	4.11411	1	1	1
226	B9ETU6;B8AB91;A0A0E0FUT1;Q5VQR0;Q7F2H9	B9ETU6;B8AB91;A0A0E0FUT1;Q5VQR0;Q7F2H9	Uncharacterized protein;Uncharacterized protein;Uncharacterized protein;Os01g0812900 protein;p0432B10.9 protein	Os01g0812900 OSJNBa0085D07.3 OSNPB_010812900 P0425G02.34;OsI_04178;OsJ_03840;P0432B10.9	136.67	3.48986e-11	up	8.09456	1	160170000	159060000	164490000	0	0	0	8.11193	8.07413	8.09761	1	1	1
230	A0A0E0FV28;A0A0E0FV29;A0A0E0FV27;B8ABC6;Q5QM65;B9EU73	A0A0E0FV28;A0A0E0FV29;A0A0E0FV27;B8ABC6;Q5QM65;B9EU73	Uncharacterized protein;Uncharacterized protein;Uncharacterized protein;Uncharacterized protein;Os01g0821700 protein;Uncharacterized protein	Os01g0821700 OSNPB_010821700 P0485B12.14 P0703B11.23;OsI_04240;OsJ_03898	80.1098	1.87447e-08	up	7.32391	1	40079000	33631000	36564000	0	0	0	7.39414	7.23395	7.34364	1	1	1
232	Q5QM60;A2WWG7;A0A0E0FV42	Q5QM60;A2WWG7;A0A0E0FV42	Non-specific lipid-transfer protein;Non-specific lipid-transfer protein;Non-specific lipid-transfer protein	Os01g0822900 Os01g0822900 OsJ_03904 OSNPB_010822900 P0031D02.1 P0485B12.33;OsI_04247	8.35181	8.66758e-08	up	4.06209	1	9823200	13764000	17477000	0	0	0	4.00301	4.06397	4.11928	1	1	1
236	Q7XUC9;A2WWR4;A0A0E0FVF8;B9FJJ7;A0A0E0JBK9;A6N0V4;Q10SK4;A0A0E0J8C1	Q7XUC9;A2WWR4;A0A0E0FVF8;B9FJJ7;A0A0E0JBK9	Histone H4;Histone H4;Histone H4;Histone H4;Histone H4	LOC_Os03g02780;Os04g0583600 OSJNBb0064P21.1 P0534A03.129 LOC_Os03g02780 LOC_Os10g39410 Os01g0835900 Os02g0684500 Os03g0119900 Os04g0583600 Os05g0462700 Os05g0466600 Os07g0549900 Os09g0433600 Os09g0553100 Os10g0539500 OJ1081_G10.11 OJ1212_A08.14 OJ1263H11.10 OJ1280_A04.1 OJ1387_F08.9 OJ1525_A02.10 OJ1717_A09.1 OsJ_03994 OsJ_07955 OsJ_09199 OsJ_15915 OsJ_18829 OsJ_24666 OsJ_29473 OsJ_30268 OsJ_3230…	2.70346	0.00214832	up	9.49588	8.06108	4338500000	4164700000	4058300000	148770000	31509000	145390000	9.48757	9.51909	9.48099	8.26723	7.65402	8.26197
242	Q9FPE6;Q8LQ33;B8ACF5;A0A0E0FVU1	Q9FPE6;Q8LQ33;B8ACF5;A0A0E0FVU1	Alpha-1,4 glucan phosphorylase (Fragment);Alpha-1,4 glucan phosphorylase;Alpha-1,4 glucan phosphorylase;Alpha-1,4 glucan phosphorylase	Os01g0851700 OsJ_04098 OSNPB_010851700 P0529H11.34;OsI_04460	84.9854	8.76894e-10	up	7.40914	1	43440000	40995000	39198000	0	0	0	7.45183	7.39889	7.37671	1	1	1
244	Q5N7F6;A0A0E0FW39;Q94CU3;A2WXA2;A0A0E0FW40	Q5N7F6;A0A0E0FW39;Q94CU3;A2WXA2;A0A0E0FW40	Uricase;Uricase;Uricase;Uricase;Uricase	OsI_04547;P0423B08.43-1 P0505D12.9-1 Os01g0865100 OsJ_04190 OSNPB_010865100;P0423B08.43-2 Os01g0865100 P0505D12.9-2 OSNPB_010865100	5.60735	0.00192182	up	3.48732	1	3214800	3482400	6289100	0	0	0	2.80621	3.75567	3.90008	1	1	1
246	B9FPT5;A0A0P0WTA4;Q2RAD9;J3MFG2;D6PYM8;B8B1H8;B7F6J5;A2Y533;A0A0E0KQH9;A0A0E0FW50;Q53NE3;A0A0P0WSK4;C7J3T3;A0A0E0HRS8;A0A0P0WA64;D6PYN0;D6PYM9;Q2QSX0;Q2QSW7;Q0JCT1;D9J2J6;B8AUE9;A3AUC6;A2ZJV2;A2XHJ3;A0A0E0IBM3;A0A0E0H1J4;A0A0E0GNK7;B8A6X4;A0A0P0WRT9;A0A0E0IBM2;A2Y8W0;Q40727;A6N091;A0A0P0WBB0;A0A0P0VZ24;A2ZJV1;A0A0E0HG60;A0A0E0HG59;Q6T367;B8AZH6;A0A0E0HG58;B9FRM3;Q7XV46	B9FPT5;A0A0P0WTA4;Q2RAD9;J3MFG2;D6PYM8;B8B1H8;B7F6J5;A2Y533;A0A0E0KQH9;A0A0E0FW50;Q53NE3;A0A0P0WSK4;C7J3T3;A0A0E0HRS8;A0A0P0WA64;D6PYN0;D6PYM9;Q2QSX0;Q2QSW7;Q0JCT1;D9J2J6;B8AUE9;A3AUC6;A2ZJV2;A2XHJ3;A0A0E0IBM3;A0A0E0H1J4;A0A0E0GNK7;B8A6X4;A0A0P0WRT9;A0A0E0IBM2;A2Y8W0	Uncharacterized protein;Os06g0159725 protein (Fragment);Histone H3.2;Histone H3;Histone H3;Histone H3;Histone H3;Histone H3.2;Histone H3;Histone H3;Histone H3-maize;Os06g0160100 protein (Fragment);Os06g0159750 protein;Uncharacterized protein;Os04g0419600 p	H0815C01.1 H0818E04.22;H3R-11 Os06g0159501 LOC_Os06g06460 OsJ_019386 P0702F05.33;H3R-21 Os11g0155900 LOC_Os11g05730 OSJNBb0030I09;Os04g0419600 LOC_Os04g34240 OsJ_014206 OSJNBb0108J11.17;Os04g0450800 LOC_Os04g37780;Os05g0438700 LOC_Os05g36280 OSJNBb0042J17.11;Os06g0130900 LOC_Os06g04030 P0493C11.10;Os06g0160001 P0681F10.3 P0702F05.38;Os06g0160100 LOC_Os06g06510 P0681F10.4 P0702F05.39;OsI_021009;Os…	146.639	3.59882e-09	up	8.19613	1	175900000	191320000	231420000	0	0	0	8.15689	8.16427	8.26723	1	1	1
250	A3A041;A2WXH7;Q8RYZ1;A0A0E0FWE7;Q5N8X1	A3A041;A2WXH7;Q8RYZ1;A0A0E0FWE7	Uncharacterized protein;Uncharacterized protein;Cytosolic factor-like protein;Uncharacterized protein	OsI_04628;OsJ_04261;P0648C09.9 P0698A10.10-1 Os01g0874700 OSNPB_010874700;P0698A10.10-2 Os01g0874700 OSNPB_010874700	171.577	8.3118e-07	up	8.42271	1	511410000	182330000	411760000	0	0	0	8.59752	8.13864	8.53198	1	1	1
255	Q5N7I4;A2WXN8;Q0JH49;A0A0E0FWN6	Q5N7I4;A2WXN8;Q0JH49;A0A0E0FWN6	Ankyrin-like protein;Uncharacterized protein;Os01g0883900 protein;Uncharacterized protein	B1065E10.47 OsJ_04316;Os01g0883900 Os01g0883900 OSNPB_010883900;OsI_04689	7.77868	1.00343e-07	up	3.95953	1	11273000	7931900	6735300	0	0	0	4.02488	3.94084	3.91285	1	1	1
258	A0A0E0FWV3	A0A0E0FWV3	Chlorophyll a-b binding protein, chloroplastic		19.4616	0.0244491	up	5.28256	1	80003000	9738800	19826000	0	0	0	7.71409	3.98775	4.14583	1	1	1
259	Q0JGZ6;A2WXV8;A0A0E0FWY7;A0A0E0FWY6;A0A0E0FWY5;B9EVB6;B8A7T8	Q0JGZ6;A2WXV8;A0A0E0FWY7;A0A0E0FWY6;A0A0E0FWY5;B9EVB6;B8A7T8	Fructokinase-1;Fructokinase-1;Uncharacterized protein;Uncharacterized protein;Uncharacterized protein;Uncharacterized protein;Uncharacterized protein	FRK1 FKI Os01g0894300 LOC_Os01g66940 B1078G07.45-1 B1078G07.45-2 P0696G06.9;FRK1 FKI OsI_004651;OsI_04762;OsJ_04386	11.6025	0.000468706	up	4.53636	1	24202000	26073000	29222000	0	0	0	4.19969	4.19811	5.21128	1	1	1
272	Q8S091;A2WY84;A0A0E0FXH0	Q8S091;A2WY84;A0A0E0FXH0	Thioredoxin F, chloroplastic;Uncharacterized protein;Uncharacterized protein	Os01g0913000 LOC_Os01g68480 OsJ_04513 P0470A12.34;OsI_04888	8.77907	2.91781e-07	up	4.13407	1	13601000	16700000	27751000	0	0	0	4.07015	4.10738	4.22467	1	1	1
285	Q5JKH1;B8A8G2;A0A0E0FY68	Q5JKH1;B8A8G2;A0A0E0FY68	Os01g0924900 protein;Uncharacterized protein;Uncharacterized protein	Os01g0924900 B1033B05.16 OSNPB_010924900;OsI_04995	7.47717	2.93609e-07	up	3.90249	1	9003100	4942800	5828300	0	0	0	3.98518	3.83954	3.88275	1	1	1
286	B9EVZ1;Q8RUL6;A0A0E0FY74;A0A0E0FY73	B9EVZ1;Q8RUL6;A0A0E0FY74;A0A0E0FY73	Uncharacterized protein;Enoyl CoA hydratase-like protein;Uncharacterized protein;Uncharacterized protein	OsJ_04606;P0482D04.4 Os01g0925200 B1033B05.26 OSNPB_010925200	50.0626	0.00141395	up	6.64566	1	37472000	30505000	38429000	0	0	0	7.36109	5.20959	7.3663	1	1	1
293	Q942X6;B8A8T9;A0A0E0FYH0;B7ELQ3	Q942X6;B8A8T9;A0A0E0FYH0	Os01g0935700 protein;Uncharacterized protein;Uncharacterized protein	Os01g0935700 OSNPB_010935700;OsI_05097;P0492G09.27-1 Os01g0935700 OsJ_04682 OSNPB_010935700	90.5512	2.25655e-08	up	7.50066	1	42245000	59776000	46748000	0	0	0	7.43159	7.59999	7.4704	1	1	1
294	Q942X4;B9EW29;B8A8U0;A0A0E0FYH2	Q942X4;B9EW29;B8A8U0;A0A0E0FYH2	Succinate dehydrogenase subunit 4, mitochondrial;Uncharacterized protein;Uncharacterized protein;Uncharacterized protein	OsI_05099;OsJ_04684;SDH4 Os01g0935900 LOC_Os01g70980 P0492G09.31	124.758	2.01466e-08	up	7.96298	1	141710000	126730000	102730000	0	0	0	8.0565	7.95948	7.87297	1	1	1
298	A3A1E1;A0A0E0FYL0;A2WYX1;Q5JLP6;A0A0E0FYK9	A3A1E1;A0A0E0FYL0;A2WYX1;Q5JLP6;A0A0E0FYK9	Uncharacterized protein;Uncharacterized protein;Uncharacterized protein;S-formylglutathione hydrolase;S-formylglutathione hydrolase	B1150F11.18-1 Os01g0939700 OSNPB_010939700;OsI_05135;OsJ_04718	8.47857	6.50333e-08	up	4.08382	1	11162000	18566000	15643000	0	0	0	4.02303	4.12834	4.10009	1	1	1
300	Q9LDN2;Q7FZ76;B8A971;A0A0E0FYU2	Q9LDN2;Q7FZ76;B8A971;A0A0E0FYU2	Uridine 5-monophosphate synthase;UMP synthase;Uncharacterized protein;Uncharacterized protein	OsI_05215;UMPS1;UMPS1 Os01g0951200 LOC_Os01g72240 B1147A04.37 OsJ_04774	8.26241	1.16819e-09	up	4.04656	1	12836000	11358000	12935000	0	0	0	4.05669	4.02385	4.05915	1	1	1
303	A0A0E0FYW8;Q7XAL6;B8B5H7;A0A0E0FYW7	A0A0E0FYW8;Q7XAL6;B8B5H7;A0A0E0FYW7	Uncharacterized protein;Os07g0409100 protein;Uncharacterized protein;Uncharacterized protein	OsI_25718;P0492E07.115 Os07g0409100 OsJ_23930 OSNPB_070409100	133.987	3.58598e-08	up	8.06594	1	170190000	123870000	169770000	0	0	0	8.13864	7.94231	8.11688	1	1	1
306	Q0JFW3;Q5JK67;B8A9J0;A0A0E0FZ20	Q0JFW3;Q5JK67;B8A9J0;A0A0E0FZ20	Os01g0958100 protein (Fragment);Os01g0958100 protein;Uncharacterized protein;Uncharacterized protein	OJ1294_F06.26-1 Os01g0958100 OsJ_04826 OSNPB_010958100;Os01g0958100;OsI_05275	8.56498	2.89014e-08	up	4.09845	1	18837000	14959000	13326000	0	0	0	4.14941	4.08018	4.06576	1	1	1
310	A0A0E0FZ84;Q94DM7;A2WZD5	A0A0E0FZ84;Q94DM7;A2WZD5	Uncharacterized protein;Os01g0962600 protein;Uncharacterized protein	Os01g0962600 OsJ_04856 OSNPB_010962600 P0483G10.27;OsI_05313	53.7203	0.0140927	up	6.7474	1	9149800	155470000	199760000	0	0	0	3.98836	8.05988	8.19395	1	1	1
312	B9EWM5;B8A9Y5;Q5JJV5;A0A0E0FZB7	B9EWM5;B8A9Y5;Q5JJV5;A0A0E0FZB7	Uncharacterized protein;Uncharacterized protein;Putative ABC transporter;Uncharacterized protein	OsI_05340;OsJ_04883;P0458E05.27	7.88362	2.88811e-08	up	3.97886	1	7108700	11375000	9105200	0	0	0	3.93879	4.02425	3.97354	1	1	1
315	A0A0E0FZM4;A0A0E0FZM1;A0A0E0FZM0;A0A0E0FZL9	A0A0E0FZM4;A0A0E0FZM1;A0A0E0FZM0;A0A0E0FZL9	Uncharacterized protein;Uncharacterized protein;Uncharacterized protein;Uncharacterized protein		173.409	1.23218e-11	up	8.43803	1	361850000	354430000	329530000	0	0	0	8.43593	8.4544	8.42377	1	1	1
316	A0A0E0FZP6;Q5JNB0;A0A0E0FZP7;B8AA84	A0A0E0FZP6;Q5JNB0;A0A0E0FZP7;B8AA84	Cysteine synthase;Cysteine synthase;Cysteine synthase;Uncharacterized protein	Os01g0978100 OsJ_04976 OSNPB_010978100 P0020E09.29;OsI_05444	112.179	4.26291e-09	up	7.80966	1	85863000	89666000	104010000	0	0	0	7.76205	7.78865	7.87828	1	1	1
317	A0A0E0FZR3;A0A0E0FZR2;Q6YU98;B8AGU5	A0A0E0FZR3;A0A0E0FZR2;Q6YU98;B8AGU5	Uncharacterized protein;Uncharacterized protein;Os02g0100700 protein;Uncharacterized protein	Os02g0100700 B1370C05.8 OsJ_04982 OSNPB_020100700;OsI_05449	7.49517	2.9873e-06	up	3.90596	1	7119300	3523400	10652000	0	0	0	3.94084	3.75811	4.01892	1	1	1
320	Q0E4T3;A3A253;A2WZR6;Q6YU89;A0A0E0FZT1;A0A0E0FZT0;A0A0P0VDJ6;Q60EQ3;Q0DHI3;B9FKM6;B8AZ12;A0A0E0HFN9	Q0E4T3;A3A253;A2WZR6;Q6YU89;A0A0E0FZT1;A0A0E0FZT0;A0A0P0VDJ6	Os02g0101700 protein (Fragment);Uncharacterized protein;Uncharacterized protein;Putative HECT ubiquitin-protein ligase 3;Uncharacterized protein;Uncharacterized protein;Os02g0101700 protein (Fragment)	B1370C05.20 OJ1435_F07.10;OJ1280_A04.10;Os02g0101700 Os02g0101700 OSNPB_020101700;Os02g0101700 OSNPB_020101700;Os05g0463900 Os05g0463900 OSNPB_050463900;OsI_05457;OsI_20254;OsJ_04994;OsJ_18837	8.89098	4.93945e-08	up	4.15234	1	17474000	17697000	26132000	0	0	0	4.12569	4.11906	4.21228	1	1	1
326	A0A0E0G002;Q6Z8Z5;B8AGJ7	A0A0E0G002;Q6Z8Z5;B8AGJ7	Uncharacterized protein;Os02g0110400 protein;Uncharacterized protein	Os02g0110400 Os02g0110400 OsJ_05062 OSNPB_020110400 P0501G04.11;OsI_05540	8.47337	2.226e-09	up	4.08294	1	13329000	14570000	16564000	0	0	0	4.06547	4.07376	4.10957	1	1	1
330	B8AGK7;A0A0E0G0A5;Q6YUS0	B8AGK7;A0A0E0G0A5;Q6YUS0	Uncharacterized protein;Uncharacterized protein;Os02g0121000 protein	Os02g0121000 OJ1020_C02.10 OsJ_05163 OSJNBb0088N06.19 OSNPB_020121000;OsI_05632	5.49628	0.00146844	up	3.45846	1	4335600	2698400	3171900	0	0	0	3.75567	2.8272	3.7925	1	1	1
332	C7IYB6;Q6Z728;B8AH19;B9F268;A0A0E0G0C5	C7IYB6;Q6Z728;B8AH19;B9F268;A0A0E0G0C5	Os02g0122500 protein;Os02g0122500 protein;Uncharacterized protein;Uncharacterized protein;Uncharacterized protein	Os02g0122500;OsI_05647;OsJ_05179;P0575F10.3 Os02g0122500 OSNPB_020122500	159.348	5.74143e-07	up	8.31604	1	228340000	438040000	176980000	0	0	0	8.24467	8.56597	8.13748	1	1	1
333	B9FVA9;Q6Z720;B9F272;Q84LG6;A0A0E0HW83;A0A0E0G0D5;Q0E4E1;B8AGX9;B8B6V6	B9FVA9;Q6Z720;B9F272;Q84LG6;A0A0E0HW83;A0A0E0G0D5;Q0E4E1;B8AGX9	Eukaryotic translation initiation factor 3 subunit C;Eukaryotic translation initiation factor 3 subunit C;Eukaryotic translation initiation factor 3 subunit C;Eukaryotic translation initiation factor 3 subunit C;Eukaryotic translation initiation factor 3 s	Os02g0123300;OsI_05653;OsI_24739;OsJ_05186;OsJ_22945;P0474G09.113 Os07g0124500 OSNPB_070124500;P0575F10.12	79.0708	1.30648e-07	up	7.30507	1	30208000	36726000	43452000	0	0	0	7.16697	7.31666	7.43159	1	1	1
340	Q6ZG90;A2X0J1;A0A0E0G0M6	Q6ZG90;A2X0J1;A0A0E0G0M6	ATP synthase;Uncharacterized protein;Uncharacterized protein	Os02g0131300 Os02g0131300 OJ1007_D04.18 OsJ_05252 OSNPB_020131300;OsI_05726	128.615	7.82399e-09	up	8.00691	1	115890000	147660000	151690000	0	0	0	7.9227	8.04902	8.04902	1	1	1
348	A0A0E0G163;B9F2Q3;Q6Z2Z3;B8AHQ9;A0A0P0VEQ0;Q5Z854;A0A0E0HK63;A0A0E0HK61;A0A0E0HUX1;A0A0E0HK60;B9FQQ6;A2YGN8;Q8W3N6;A0A0E0HUX3;A0A0E0HUX2;A0A0E0HK64;Q6K2Q1;B8BEG9;B9G2X0	A0A0E0G163;B9F2Q3;Q6Z2Z3;B8AHQ9;A0A0P0VEQ0;Q5Z854;A0A0E0HK63;A0A0E0HK61;A0A0E0HUX1;A0A0E0HK60;B9FQQ6;A2YGN8	26S proteasome non-ATPase regulatory subunit 2 homolog;26S proteasome non-ATPase regulatory subunit 2 homolog;26S proteasome non-ATPase regulatory subunit 2 homolog;26S proteasome non-ATPase regulatory subunit 2 homolog;Os02g0146700 protein (Fragment);26S	Os02g0146700 Os02g0146700 OJ1008_C03.11 OSNPB_020146700;Os02g0146700 OSNPB_020146700;Os06g0699900 OsJ_22525 OSNPB_060699900;Os09g0326800 Os09g0326800 OSNPB_090326800 P0692F07.34 P0706E03.1;OsI_05840;OsI_24349;OsI_30901;OsJ_05368;OsJ_28885;OsRPN1b Os06g0699900;P0468G03.16	14.4743	0.00423097	up	4.85542	1	25599000	24578000	29487000	0	0	0	4.21046	4.18478	6.17103	1	1	1
350	Q0E3P3;A0A0E0G1N1;A3A3E7;A2X175	Q0E3P3;A0A0E0G1N1;A3A3E7;A2X175	Os02g0162000 protein;Uncharacterized protein;Uncharacterized protein;Uncharacterized protein	Os02g0162000 Os02g0162000 OSNPB_020162000;OsI_05956;OsJ_05482	8.58675	1.2351e-08	up	4.10211	1	18267000	16016000	13541000	0	0	0	4.14076	4.09658	4.06901	1	1	1
351	A0A0E0G1Q7;A0A0E0G1Q8;Q10L71;Q10L72;A0A0E0G1Q4;Q10L70;B8APU2;A3AI33;A0A0E0G1Q5;A0A0P0VYG1;Q8W189	A0A0E0G1Q7;A0A0E0G1Q8;Q10L71;Q10L72;A0A0E0G1Q4;Q10L70;B8APU2;A3AI33;A0A0E0G1Q5	Uncharacterized protein;Uncharacterized protein;Villin-2;Villin-3, putative, expressed;Uncharacterized protein;Villin-3, putative, expressed;Uncharacterized protein;Uncharacterized protein;Uncharacterized protein	LOC_Os03g24220;Os03g0356700 OSNPB_030356700;OsI_11627;OsJ_10899;VLN2 LOC_Os03g24220 Os03g0356700 OSNPB_030356700	142.984	3.35786e-12	up	8.15971	1	176410000	187180000	188770000	0	0	0	8.1579	8.15001	8.17123	1	1	1
353	A0A0E0G1V5;A0A0E0G1V4;Q6H4V4;B8AIH4;B8AII5	A0A0E0G1V5;A0A0E0G1V4;Q6H4V4;B8AIH4	Uncharacterized protein;Uncharacterized protein;Os02g0167700 protein;Uncharacterized protein	Os02g0167700 Os02g0167700 OsJ_05528 OSJNBa0085K21.46 OSNPB_020167700;OsI_06001;OsI_06019	42.1483	0.00780851	up	6.3974	1	26035000	46883000	51405000	0	0	0	4.21306	7.46509	7.51405	1	1	1
358	Q6EUQ9;B8AIK2;A0A0E0G252;A6MZM3	Q6EUQ9;B8AIK2;A0A0E0G252;A6MZM3	Os02g0175400 protein;Uncharacterized protein;Uncharacterized protein;Vacuolar ATP synthase (Fragment)	Os02g0175400 OJ1077_E05.10 OsJ_05583 OSNPB_020175400;OsI_06057	96.7515	6.98673e-08	up	7.59621	1	63370000	73358000	45937000	0	0	0	7.63731	7.6889	7.46242	1	1	1
360	Q6EUQ5;A2X1I4;A0A0E0G259	Q6EUQ5;A2X1I4;A0A0E0G259	Os02g0175800 protein;Uncharacterized protein;Uncharacterized protein	OJ1077_E05.15-1 Os02g0175800 OsJ_05587 OSNPB_020175800;OsI_06064	203.354	2.39964e-12	up	8.66785	1	603180000	550640000	563040000	0	0	0	8.67607	8.65594	8.67154	1	1	1
369	B8AIY8;A0A0E0G2N8	B8AIY8;A0A0E0G2N8	Uncharacterized protein;Uncharacterized protein	OsI_06135	78.3215	1.13743e-09	up	7.29134	1	35240000	34126000	34180000	0	0	0	7.32704	7.24743	7.29954	1	1	1
373	B9F3Y2;Q6H8E4;A2X295;A0A0E0G2W7	B9F3Y2;Q6H8E4;A2X295;A0A0E0G2W7	ADP,ATP carrier protein;ADP,ATP carrier protein;ADP,ATP carrier protein;ADP,ATP carrier protein	Os02g0208100 OJ1003_F05.23 OJ1006_A02.6 OSNPB_020208100;OsI_06319;OsJ_05838	212.495	3.13839e-12	up	8.73129	1	667980000	674630000	669000000	0	0	0	8.72081	8.72964	8.74341	1	1	1
377	Q6YUU2;A0A0E0G350;Q0E373;A2X1V6;B9F3S8	Q6YUU2;A0A0E0G350;Q0E373;A2X1V6	Os02g0190600 protein;Uncharacterized protein;Os02g0190600 protein (Fragment);Uncharacterized protein	Os02g0190600;OsI_06183;OsJ_05700;OSJNBb0031B09.22 Os02g0190600 OSNPB_020190600	88.8865	2.60277e-10	up	7.47389	1	46007000	48892000	43868000	0	0	0	7.48744	7.4934	7.44084	1	1	1
378	Q7PC76;A0A0E0G368;A2X1Y0;A0A0P0VFW6;B9F3T4;A2X1X3	Q7PC76;A0A0E0G368;A2X1Y0;A0A0P0VFW6;B9F3T4;A2X1X3	Glucomannan 4-beta-mannosyltransferase 1;Uncharacterized protein;Uncharacterized protein;Os02g0192500 protein (Fragment);Uncharacterized protein;Uncharacterized protein	CSLA1 Os02g0192500 LOC_Os02g09930 P0437H03.110 P0453H10.31;Os02g0192500 OSNPB_020192500;OsI_06199;OsI_06205;OsJ_05716	7.80404	8.45583e-11	up	3.96422	1	8072700	8409200	9099300	0	0	0	3.96658	3.95331	3.97278	1	1	1
380	Q6H7M3;B8ADR7;A0A1B1ELU7;A0A0E0G3A4	Q6H7M3;B8ADR7;A0A1B1ELU7;A0A0E0G3A4	Copper-transporting ATPase HMA4;Uncharacterized protein;Heavy metal P1B-type ATPase;Uncharacterized protein	HMA4;HMA4 Os02g0196600 LOC_Os02g10290 OJ1225_F07.30 OJ1524_D08.15 OsJ_05752;OsI_06234	11.3691	0.000262122	up	4.50704	1	26540000	28705000	28080000	0	0	0	4.21565	4.22184	5.08365	1	1	1
382	A0A0P0VG21;A0A0N7KEV9;Q8W3N8;Q9FXT8;B8ADT3;A0A0E0G3D2;Q69Q32;C0J9X5;B8B4N6	A0A0P0VG21;A0A0N7KEV9;Q8W3N8;Q9FXT8;B8ADT3;A0A0E0G3D2;Q69Q32;C0J9X5;B8B4N6	Os02g0199900 protein;Os02g0199900 protein (Fragment);26S proteasome regulatory particle triple-A ATPase subunit4b (Fragment);26S proteasome regulatory particle triple-A ATPase subunit4;Uncharacterized protein;Uncharacterized protein;Os06g0607800 protein;26	Os02g0199900 OSNPB_020199900;Os06g0607800 Os06g0607800 OsJ_21925 OSNPB_060607800 P0029C06.33 P0556B08.9;OsI_06267;OsI_23654;OsRPT4 P0026H03.35-1 P0419A09.6-1 Os02g0199900 OsJ_05786 OSNPB_020199900;OsRPT4b	105.498	9.66687e-08	up	7.72107	1	89566000	91408000	58347000	0	0	0	7.78865	7.80469	7.56988	1	1	1
384	Q69X47;B8B4C0;A0A0E0HT60;Q9FEB6;Q7GCH3;A2X279;A0A0E0G3I9	Q69X47;B8B4C0;A0A0E0HT60;Q9FEB6;Q7GCH3;A2X279;A0A0E0G3I9	Os06g0600100 protein;Uncharacterized protein;Uncharacterized protein;26S proteasome ATPase subunit Rpt6;26S proteasome regulatory particle triple-A ATPase subunit6;Uncharacterized protein;Uncharacterized protein	Os06g0600100 OsJ_21883 OSNPB_060600100 P0457B11.5 P0642B07.69;OsI_06305;OsI_23597;OsRpt6;OsRPT6 Os02g0205300 OsJ_05824 OSJNBb0056C19.22 OSNPB_020205300 P0544H11.38	143.367	2.52934e-09	up	8.16357	1	194980000	205940000	165660000	0	0	0	8.18661	8.20461	8.09948	1	1	1
388	Q6EUK2;B8AEK8;A0A0E0G423	Q6EUK2;B8AEK8;A0A0E0G423	Os02g0234800 protein;Uncharacterized protein;Uncharacterized protein	Os02g0234800 Os02g0234800 OJ1145_E05.10 OsJ_06008 OSNPB_020234800;OsI_06481	7.65989	1.64459e-06	up	3.93732	1	5158500	6214300	13654000	0	0	0	3.85303	3.88866	4.07028	1	1	1
390	Q6EUS6;B8AEL7;A0A0E0G430;Q5Z7I8;O48599;B8B3J3;A0A0E0HS68;Q0DBN4;O48598	Q6EUS6;B8AEL7;A0A0E0G430;Q5Z7I8;O48599;B8B3J3;A0A0E0HS68;Q0DBN4	Aspartate aminotransferase;Aspartate aminotransferase;Aspartate aminotransferase;Aspartate aminotransferase;Aspartate aminotransferase;Aspartate aminotransferase;Aspartate aminotransferase;Aspartate aminotransferase	Os02g0236000 OJ1077_A12.15 OsJ_06017 OSNPB_020236000;Os06g0548000 Os06g0548000 OSNPB_060548000;OsI_06490;OsI_23308;OsJ_21631 OSJNBa0016D02.34	114.17	1.01727e-08	up	7.83504	1	85829000	117810000	95417000	0	0	0	7.76107	7.91287	7.8312	1	1	1
399	B8AFB9;Q6ERV1;A0A0E0G4P9	B8AFB9;Q6ERV1;A0A0E0G4P9	Uncharacterized protein;Os02g0267000 protein;Uncharacterized protein	Os02g0267000 Os02g0267000 OsJ_06181 OSNPB_020267000 P0693E08.3;OsI_06670	40.4321	0.00771592	up	6.33743	1	36758000	24628000	47849000	0	0	0	7.34686	4.18583	7.4796	1	1	1
403	Q0E217;Q6ES23;A3A5J9;A2X3G6;A0A0E0G4W1;Q75GB0;Q0DJT2;B9FNC7;A0A0E0HBA1;B8AZP2	Q0E217;Q6ES23;A3A5J9;A2X3G6;A0A0E0G4W1;Q75GB0;Q0DJT2;B9FNC7;A0A0E0HBA1;B8AZP2	Os02g0280500 protein (Fragment);Putative glyoxalase I;Uncharacterized protein;Uncharacterized protein;Uncharacterized protein;Lactoylglutathione lyase;Lactoylglutathione lyase (Fragment);Lactoylglutathione lyase;Lactoylglutathione lyase;Uncharacterized pro	Os02g0280500 Os02g0280500 OSNPB_020280500;Os05g0230900 Os05g0230900 OSNPB_050230900;OsI_06754;OsI_19060;OsJ_06256;OsJ_17701;OSJNBa0042F15.5;P0669G10.7	8.33403	2.04917e-07	up	4.05902	1	9755000	11989000	19260000	0	0	0	4.00156	4.03563	4.13985	1	1	1
413	Q6Z6B5;B8AGN1;A0A0E0G5U5;A0A0E0G5U6;B9F5E4;B9EZ92;B8ACZ4;A0A0E0FFH9;A0A0P0UXN1	Q6Z6B5;B8AGN1;A0A0E0G5U5;A0A0E0G5U6;B9F5E4;B9EZ92;B8ACZ4;A0A0E0FFH9;A0A0P0UXN1	Os02g0328300 protein;Uncharacterized protein;Uncharacterized protein;Uncharacterized protein;Uncharacterized protein;Uncharacterized protein;Uncharacterized protein;Uncharacterized protein;Os01g0120600 protein (Fragment)	Os01g0120600 OSNPB_010120600;Os02g0328300 Os02g0328300 OJ1521_G01.2 OSNPB_020328300 P0622F08.20;OsI_00167;OsI_07017;OsJ_00173;OsJ_06514	9.23917	1.5421e-12	up	4.20776	1	25409000	26766000	26021000	0	0	0	4.2092	4.20329	4.2108	1	1	1
415	Q6ETC4;A0A0E0G653;A2X4D4;B9F5H7	Q6ETC4;A0A0E0G653;A2X4D4;B9F5H7	Os02g0448400 protein;Uncharacterized protein;Uncharacterized protein;Uncharacterized protein	Os02g0448400 Os02g0448400 OJ1538_H05.7 OSNPB_020448400;OsI_07062;OsJ_06577	118.824	2.90842e-08	up	7.89269	1	124610000	124290000	83912000	0	0	0	7.95437	7.94594	7.77775	1	1	1
416	A0A0N7KF97;A0A0E0G6F3;A0A0E0G6F1;A0A0E0G6F2;A0A0E0G6F0;A0A0E0G6E9;B9EZX4;B8AHJ2	A0A0N7KF97;A0A0E0G6F3;A0A0E0G6F1;A0A0E0G6F2;A0A0E0G6F0;A0A0E0G6E9;B9EZX4;B8AHJ2	Os02g0469200 protein;Uncharacterized protein;Uncharacterized protein;Uncharacterized protein;Uncharacterized protein;Uncharacterized protein;Uncharacterized protein;Uncharacterized protein	Os02g0469200 OSNPB_020469200;OsI_07162;OsJ_06679	8.83838	3.12962e-08	up	4.14378	1	15784000	19156000	24314000	0	0	0	4.10238	4.13521	4.19375	1	1	1
418	B9F4T3;B8AEZ5;T1T6C4;T1T4F0;Q0E2D2;P14323;A0A0E0G6R1;B9F4T2;A2X301;B9F4T1;Q0E2D5;Q02897;A1YQH5;A1YQH4;A2X2Z8;B8AEZ0;B9EZT3;B8AH66;A1YQH6;Q9ZWJ8;Q6K7K6;A0A0E0G669;A0A0E0FMV5	B9F4T3;B8AEZ5;T1T6C4;T1T4F0;Q0E2D2;P14323;A0A0E0G6R1;B9F4T2;A2X301;B9F4T1;Q0E2D5;Q02897;A1YQH5;A1YQH4	Uncharacterized protein;Uncharacterized protein;Glutelin (Fragment);Glutelin;Glutelin;Glutelin type-B 1;Uncharacterized protein;Uncharacterized protein;Uncharacterized protein;Uncharacterized protein;Glutelin;Glutelin type-B 2;Glutelin;Glutelin	GLUB1-B GLUB-1 Os02g0249900 LOC_Os02g15178 OJ1113_G05.4 OSJNBa0011N12.34;GluB1-A GluB-1 Os02g0249800 LOC_Os02g15169 OJ1113_G05.6 OSJNBa0011N12.36;GLUB2 GLUB-2 GluB-7 GLUB7 Os02g0249600 LOC_Os02g15150 OSJNBa0011N12.30;Os02g0249600;Os02g0249800 Os02g0249900;OsI_06562;OsI_06570;OsI_06572;OsI_06573;OsI_07091;OsJ_06082;OsJ_06084;OsJ_06085;OsJ_06602;P0533E11.34-1 Os02g0453600	121.167	1.32502e-07	up	7.92085	1	152900000	100750000	95217000	0	0	0	8.0895	7.84237	7.83069	1	1	1
424	A2X5F7;Q6H4N0;A3A7F5;A0A0E0G7G1;A0A0P0VCC9;A0A0N7KIZ9;A0A0P0XSX0;B9G7S1;B8BFZ1;Q8S1X8;A2WYK9;Q8S1X7;Q33AH8;A2WYL0;A0A0N7KRI5;A0A0E0IV79;Q7XLG3;Q01L35;A2XSZ1;A0A0E0H043;A0A0E0FY87;A0A0E0FY86	A2X5F7;Q6H4N0;A3A7F5;A0A0E0G7G1;A0A0P0VCC9;A0A0N7KIZ9;A0A0P0XSX0;B9G7S1;B8BFZ1;Q8S1X8;A2WYK9;Q8S1X7;Q33AH8;A2WYL0;A0A0N7KRI5;A0A0E0IV79;Q7XLG3;Q01L35;A2XSZ1;A0A0E0H043;A0A0E0FY87;A0A0E0FY86	Uncharacterized protein;Probable glucuronosyltransferase Os02g0520750;Uncharacterized protein;Uncharacterized protein;Os01g0926700 protein (Fragment);Os04g0398600 protein (Fragment);Os10g0180000 protein (Fragment);Uncharacterized protein;Uncharacterized pr	GUT1 Os10g0180000 LOC_Os10g10080 OSJNBa0047G15.26 OSJNBa0095J15.1;H0209H04.3;Os01g0926600 LOC_Os01g70190 OsJ_04617 OSJNBa0093F16.18 P0482D04.16;Os01g0926700 LOC_Os01g70200 OsJ_04618 OSJNBa0093F16.20 P0482D04.17;Os01g0926700 OSNPB_010926700;Os02g0520750 LOC_Os02g32110 OSJNBb0003H22.12;Os04g0398600 LOC_Os04g32670 OsJ_14642 OSJNBa0039C07.13;Os04g0398600 OSNPB_040398600;Os10g0180000 OSNPB_100180000;O…	9.01825	1.37833e-11	up	4.17285	1	21688000	22186000	22292000	0	0	0	4.17768	4.16512	4.17574	1	1	1
427	A0A0P0VJQ7;Q6H798;B8AIR3;A0A0E0G7K2;Q7X8V5;A0A0E0H0A4;B9FF02;Q01L46;B8ATH2;A0A0P0WAB9;A0A0E0H0A3;Q7F8W1	A0A0P0VJQ7;Q6H798;B8AIR3;A0A0E0G7K2;Q7X8V5;A0A0E0H0A4;B9FF02;Q01L46;B8ATH2;A0A0P0WAB9;A0A0E0H0A3;Q7F8W1	Os02g0525900 protein (Fragment);Acetyl-coenzyme A synthetase;Acetyl-coenzyme A synthetase;Acetyl-coenzyme A synthetase;Acetyl-coenzyme A synthetase;Acetyl-coenzyme A synthetase;Acetyl-coenzyme A synthetase;Acetyl-coenzyme A synthetase;Acetyl-coenzyme A syn	H0502B11.5;OJ000315_02.12;Os02g0525900 OsJ_06966 OSNPB_020525900 P0415B12.41 P0458B05.3;Os02g0525900 OSNPB_020525900;Os04g0404800 OSNPB_040404800;OsI_07465;OsI_15767;OsJ_14684;OSJNBb0118P14.12	8.90966	8.57967e-08	up	4.15537	1	15720000	28458000	19781000	0	0	0	4.1014	4.21962	4.14509	1	1	1
435	Q6ER94;B8AJ36;A0A0E0G7U2;A6MZU3;Q7M241;Q7X679;Q01I46	Q6ER94;B8AJ36;A0A0E0G7U2;A6MZU3	2-Cys peroxiredoxin BAS1, chloroplastic;Uncharacterized protein;Uncharacterized protein;2-cys peroxiredoxin bas1 (Fragment)	BAS1 Os02g0537700 LOC_Os02g33450 OsJ_07037 OSJNBa0014M17.2 P0508B05.23;OJ991214_12.15 OSJNBa0033G16.2;OsI_07554;OSIGBa0092M08.6	107.539	3.97618e-07	up	7.74872	1	53171000	83871000	112780000	0	0	0	7.55889	7.75321	7.93406	1	1	1
438	Q2QND8;A2ZLU2;A0A0E0G7Z1	Q2QND8;A2ZLU2;A0A0E0G7Z1	Os12g0569300 protein;Uncharacterized protein;Uncharacterized protein	LOC_Os12g38150 Os12g0569300 OSNPB_120569300;OsI_38786	8.04551	3.26667e-08	up	4.00818	1	12766000	10494000	8851400	0	0	0	4.05554	4.00243	3.96658	1	1	1
444	Q6Z7F3;A2X661;A0A0E0G8F0;A0A0N7KN06;A0A0E0HXA5	Q6Z7F3;A2X661;A0A0E0G8F0;A0A0N7KN06;A0A0E0HXA5	Os02g0564200 protein;Uncharacterized protein;Uncharacterized protein;Os07g0175750 protein (Fragment);Uncharacterized protein	Os07g0175750 OSNPB_070175750;OsI_07695;P0020C11.12-1 OJ1712_E04.23-1 Os02g0564200 OsJ_07168 OSNPB_020564200	148.572	1.23004e-09	up	8.21502	1	231400000	221480000	186670000	0	0	0	8.25021	8.23357	8.16127	1	1	1
446	Q6EP57;A0A0E0G8S3;A3A8B8	Q6EP57;A0A0E0G8S3;A3A8B8	Os02g0578400 protein;Uncharacterized protein;Uncharacterized protein	Os02g0578400 Os02g0578400 B1267B06.4 B1342F01.35 OSNPB_020578400;OsJ_07256	127.464	1.2708e-09	up	7.99395	1	122090000	142840000	135510000	0	0	0	7.94231	8.03142	8.00812	1	1	1
452	Q6YY64;A2X6N1;A0A0E0G959	Q6YY64;A2X6N1;A0A0E0G959	60S ribosomal protein L6;60S ribosomal protein L6;60S ribosomal protein L6	Os02g0591700 Os02g0591700 OsJ_07332 OSJNBa0006O15.44 OSJNBa0016G10.4 OSNPB_020591700;OsI_07870	101.494	9.66485e-09	up	7.66526	1	62115000	63086000	80267000	0	0	0	7.62803	7.61821	7.74952	1	1	1
454	A3A8M2;A0A0E0G998;Q6ZI55;A2X6Q9	A3A8M2;A0A0E0G998;Q6ZI55;A2X6Q9	Uncharacterized protein;Uncharacterized protein;NAD-dependent isocitrate dehydrogenase c;2;Uncharacterized protein	2 Os02g0595500 OJ1126_D09.28 OSNPB_020595500;OsI_07898;OsIDHc;OsJ_07363	7.78894	2.58879e-06	up	3.96143	1	5436900	6611000	16867000	0	0	0	3.8717	3.90008	4.11251	1	1	1
462	A0A0P0VLM9;Q6K1Y0;B9F102;B8AF39;A0A0E0G9P2	A0A0P0VLM9;Q6K1Y0;B9F102;B8AF39;A0A0E0G9P2	Os02g0608400 protein (Fragment);Os02g0608400 protein;Uncharacterized protein;Uncharacterized protein;Uncharacterized protein	Os02g0608400 Os02g0608400 OSJNBa0030C08.32 OSNPB_020608400 P0496E03.5;Os02g0608400 OSNPB_020608400;OsI_08008;OsJ_07470	85.8951	1.43226e-07	up	7.4245	1	44809000	34947000	53910000	0	0	0	7.4704	7.26904	7.53407	1	1	1
465	A2X724;A0A0E0G9P7;Q6K1X5	A2X724;A0A0E0G9P7;Q6K1X5	Uncharacterized protein;Uncharacterized protein;Os02g0608900 protein	Os02g0608900 OSJNBa0030C08.39 OSNPB_020608900 P0496E03.12;OsI_08014	152.393	1.46973e-11	up	8.25166	1	219390000	233660000	229150000	0	0	0	8.23357	8.26197	8.25942	1	1	1
473	Q6H7I9;A0A0E0GA51;A3A9C6;A2X7K2;A3AVQ4;Q7XKK0;Q01HQ5;A2XVP6;Q0JBL5;A0A0E0I4B0	Q6H7I9;A0A0E0GA51;A3A9C6;A2X7K2;A3AVQ4;Q7XKK0;Q01HQ5;A2XVP6;Q0JBL5;A0A0E0I4B0	ATP-dependent Clp protease proteolytic subunit;ATP-dependent Clp protease proteolytic subunit;ATP-dependent Clp protease proteolytic subunit;ATP-dependent Clp protease proteolytic subunit;ATP-dependent Clp protease proteolytic subunit;ATP-dependent Clp pro	Os02g0634500 OJ1643_A10.30 OSNPB_020634500;Os04g0525600 Os04g0525600 OSNPB_040525600;OsI_08189;OsI_16707;OSIGBa0153E02-OSIGBa0093I20.20;OsJ_07636;OsJ_15521;OSJNBa0038O10.7 Os04g0525600 OSNPB_040525600	14.2702	0.00458154	up	4.83493	1	29454000	24130000	20592000	0	0	0	6.17244	4.17964	4.1527	1	1	1
477	B7E8M1;A3A9L8;B9F1D9;A0A0E0GAG3;Q6H3Z3;A2X7U6;A0A0E0GAG4;Q6H3Z6;Q7XN54;K7ZRZ3;Q7XUJ2;Q01IJ7;A0A0P0WDA4;A0A0E0H3R8;A3AW11;A2XW10;A0A0E0H3R5;A2XW13;B9FGE3;A0A0E0H3R7	B7E8M1;A3A9L8;B9F1D9;A0A0E0GAG3;Q6H3Z3;A2X7U6;A0A0E0GAG4;Q6H3Z6;Q7XN54;K7ZRZ3;Q7XUJ2;Q01IJ7;A0A0P0WDA4;A0A0E0H3R8;A3AW11;A2XW10;A0A0E0H3R5;A2XW13;B9FGE3;A0A0E0H3R7	cDNA clone:001-115-H05, full insert sequence;Uncharacterized protein;Uncharacterized protein;Uncharacterized protein;Iron-phytosiderophore transporter YSL15;Uncharacterized protein;Uncharacterized protein;Metal-nicotianamine transporter YSL2;Probable metal	H0501D11.7;Os04g0542200 OSNPB_040542200;OsI_08289;OsI_16829;OsI_16833;OsJ_07730;OsJ_07732;OsJ_15637;OsJ_15639;OsYSL16;YSL15 Os02g0650300 LOC_Os02g43410 OSJNBb0012J10.10-1 P0048B08.34-1;YSL16 Os04g0542800 LOC_Os04g45900 OSJNBb0103I08.15;YSL2 Os02g0649900 LOC_Os02g43370 OSJNBb0012J10.2 P0048B08.26;YSL9 Os04g0542200 LOC_Os04g45860 OSJNBb0103I08.11	8.53404	5.79215e-09	up	4.09323	1	16233000	17042000	12923000	0	0	0	4.10835	4.11251	4.05883	1	1	1
480	Q949A7;Q7XA61;A2X7Z6;A0A0E0GAN7	Q949A7;Q7XA61;A2X7Z6;A0A0E0GAN7	Putative aquaporin (Fragment);Probable aquaporin TIP2-1;Uncharacterized protein;Uncharacterized protein	C1275ERIPDM;OsI_08345;TIP2-1 TIP2 W950ERIPDM Os02g0658100 LOC_Os02g44080 OJ1112_F09.18 OsJ_007553 P0519E06.48	100.374	2.25093e-07	up	7.64924	1	48942000	59386000	93904000	0	0	0	7.52103	7.59769	7.82901	1	1	1
481	A0A0P0W0N2;A0A0N7KHQ4;A0A0E0GAQ4;Q10G39;B8ANM1	A0A0P0W0N2;A0A0N7KHQ4;A0A0E0GAQ4;Q10G39;B8ANM1	Os03g0645100 protein (Fragment);Os03g0645100 protein (Fragment);Pyruvate dehydrogenase E1 component subunit beta;Pyruvate dehydrogenase E1 component subunit beta-4, chloroplastic;Uncharacterized protein	Os03g0645100 LOC_Os03g44300 OsJ_11888;Os03g0645100 OSNPB_030645100;OsI_12799	8.76625	2.8413e-08	up	4.13196	1	15163000	17606000	22865000	0	0	0	4.09518	4.11855	4.18215	1	1	1
484	B8AGD5;Q6ESH0;A0A0E0GAW5	B8AGD5;Q6ESH0;A0A0E0GAW5	Uncharacterized protein;Os02g0666500 protein;Uncharacterized protein	Os02g0666500 Os02g0666500 OJ1486_E07.14 OsJ_07852 OSNPB_020666500 P0461B08.29;OsI_08390	38.1858	0.0065866	up	6.25496	1	33482000	34297000	28057000	0	0	0	7.28722	7.24983	4.22784	1	1	1
491	Q8GU75;B8AGT9;A0A0E0GBJ6	Q8GU75;B8AGT9;A0A0E0GBJ6	MDR-like ABC transporter;Uncharacterized protein;Uncharacterized protein	mdr11 OJ1148_D05.31-1 P0017H11.19-1 Os02g0693700 OsJ_08005 OSNPB_020693700;OsI_08549	4.40448	0.004147	up	3.13897	1	2840900	1559300	5256800	0	0	0	2.77869	2.77331	3.86491	1	1	1
494	Q8GRU9;Q6Z8F4;A0A0E0GBN6	Q8GRU9;Q6Z8F4;A0A0E0GBN6	Phosphoribulokinase;Phosphoribulokinase;Phosphoribulokinase	Os02g0698000 OsJ_08032 OSNPB_020698000 P0459B01.11;OsI_08574	106.947	1.15575e-10	up	7.74075	1	80489000	86636000	78802000	0	0	0	7.71833	7.76684	7.73709	1	1	1
497	Q8S3R2;A2X8R9;A0A0E0GBX9;A0A0N7KFY7	Q8S3R2;A2X8R9;A0A0E0GBX9;A0A0N7KFY7	Monodehydroascorbate reductase 2, peroxisomal;Uncharacterized protein;Uncharacterized protein;Os02g0707100 protein (Fragment)	MDAR2 MDHAR2 Os02g0707100 LOC_Os02g47800 49D11.20a OsJ_35954 P0680A05.39;Os02g0707100 OSNPB_020707100;OsI_08631	193.336	5.15221e-10	up	8.59497	1	447720000	524320000	487620000	0	0	0	8.55371	8.63368	8.59752	1	1	1
503	A0A0E0GC47;Q6ZFT9;B8AHL5;A0A0E0HQ31;Q69T78;A0A0E0HQ32;Q0DCI1;B8B1A6	A0A0E0GC47;Q6ZFT9;B8AHL5;A0A0E0HQ31;Q69T78	Pyrophosphate--fructose 6-phosphate 1-phosphotransferase subunit alpha;Pyrophosphate--fructose 6-phosphate 1-phosphotransferase subunit alpha;Pyrophosphate--fructose 6-phosphate 1-phosphotransferase subunit alpha;Pyrophosphate--fructose 6-phosphate 1-phosp	Os02g0714200 PFP-ALPHA Os02g0714200 OJ1479_B12.23 OsJ_08132 OSNPB_020714200;Os06g0326400 PFP-ALPHA Os06g0326400 OsJ_21179 OSNPB_060326400;P0652D10.35 PFP-ALPHA;PFP-ALPHA;PFP-ALPHA OsI_08678;PFP-ALPHA OsI_22776	7.99492	6.33986e-09	up	3.99908	1	8238900	11525000	9950800	0	0	0	3.96962	4.02885	3.99878	1	1	1
504	B9F2D1;B8AHL9;A0A0E0GC57;Q6ZHP8;A0A0E0GC56	B9F2D1;B8AHL9;A0A0E0GC57;Q6ZHP8;A0A0E0GC56	Uncharacterized protein;Uncharacterized protein;Uncharacterized protein;Os02g0715200 protein;Uncharacterized protein	Os02g0715200 OJ1191_G08.12 OSNPB_020715200;OsI_08687;OsJ_08140	8.41452	2.84921e-09	up	4.07288	1	15120000	12607000	14227000	0	0	0	4.09421	4.0456	4.07884	1	1	1
505	Q6ZGW6;A2X8Y2;A0A0E0GC65	Q6ZGW6;A2X8Y2;A0A0E0GC65	Delta-12 fatty acid desaturase;Uncharacterized protein;Uncharacterized protein	OJ1191_G08.29-1 FAD2 Os02g0716500 OJ2056_H01.1-1 OsJ_08147 OSNPB_020716500;OsI_08694	159.302	1.11358e-08	up	8.31562	1	327630000	266050000	218370000	0	0	0	8.39671	8.31963	8.23051	1	1	1
506	Q6ZGV9;A2X8Y7;A0A0E0GC74;A6N0K5	Q6ZGV9;A2X8Y7;A0A0E0GC74	Os02g0717300 protein;Uncharacterized protein;Uncharacterized protein	Os02g0717300 OJ1191_G08.41 OJ2056_H01.13 OsJ_08152 OSNPB_020717300;OsI_08700	108.54	4.43296e-08	up	7.76208	1	105370000	80553000	68736000	0	0	0	7.88062	7.73827	7.66736	1	1	1
509	Q6Z670;A0A0N7KG02;Q6Z671;A2X915;A0A0E0GCA6;B9F2E7	Q6Z670;A0A0N7KG02;Q6Z671;A2X915;A0A0E0GCA6;B9F2E7	Putative chloroplast nucleoid DNA-binding protein cnd41;Os02g0720900 protein (Fragment);Os02g0720900 protein;Uncharacterized protein;Uncharacterized protein;Uncharacterized protein	Os02g0720900 OSNPB_020720900;OsI_08729;OsJ_08178;P0654B04.7-1 OJ1008_D06.22-1 Os02g0720900 OSNPB_020720900;P0654B04.7-2 OJ1008_D06.22-2	105.038	5.04729e-09	up	7.71477	1	64181000	82830000	80744000	0	0	0	7.64246	7.74952	7.75233	1	1	1
510	Q6Z7Q1;B8AJ38;A0A0E0GCB8	Q6Z7Q1;B8AJ38;A0A0E0GCB8	Chlorophyll a-b binding protein, chloroplastic;Chlorophyll a-b binding protein, chloroplastic;Chlorophyll a-b binding protein, chloroplastic	Os02g0764500 OsJ_08493 OSNPB_020764500 P0539D10.17;OsI_09055	66.9387	0.000220078	up	7.06477	1	31532000	30939000	87604000	0	0	0	7.22362	6.17103	7.79966	1	1	1
517	A0A0E0GCR6;Q6Z2K0;B8AI21;A0A0E0GCR5	A0A0E0GCR6;Q6Z2K0;B8AI21;A0A0E0GCR5	Uncharacterized protein;Os02g0732500 protein;Uncharacterized protein;Uncharacterized protein	Os02g0732500 OsJ_08274 OSNPB_020732500 P0643A10.22;OsI_08819	39.4429	0.00761124	up	6.30169	1	21684000	49885000	31436000	0	0	0	4.17755	7.50391	7.22362	1	1	1
537	Q84V24;Q6KAJ2;B8AEH4;A0A0E0GE32	Q84V24;Q6KAJ2;B8AEH4;A0A0E0GE32	Aspartate aminotransferase (Fragment);Aspartate aminotransferase;Aspartate aminotransferase;Aspartate aminotransferase	Os02g0797500 OJ1004_E04.34 OsJ_08730 OSNPB_020797500;OsI_09291	83.6294	3.40125e-10	up	7.38594	1	40845000	38769000	41054000	0	0	0	7.40472	7.35092	7.40217	1	1	1
539	A0A0P0VQS0;Q69QY7;A3ACC3;A2XAM7;A0A0E0GE58	A0A0P0VQS0;Q69QY7;A3ACC3;A2XAM7;A0A0E0GE58	Os02g0799300 protein (Fragment);Os02g0799300 protein;Uncharacterized protein;Uncharacterized protein;Uncharacterized protein	Os02g0799300 OJ1695_D07.22 OSNPB_020799300;Os02g0799300 OSNPB_020799300;OsI_09307;OsJ_08742	7.99044	2.72881e-06	up	3.99827	1	12162000	5103200	16152000	0	0	0	4.04264	3.84666	4.10552	1	1	1
541	Q69SJ7;B8AEE3;A0A0E0GE75	Q69SJ7;B8AEE3;A0A0E0GE75	Os02g0803200 protein;Uncharacterized protein;Uncharacterized protein	Os02g0803200 OSNPB_020803200 P0689B12.23;OsI_09325	7.93902	1.39258e-09	up	3.98896	1	8012400	10342000	9995200	0	0	0	3.96565	3.99966	4.00156	1	1	1
545	Q6K6C4;A2XAZ0;A0A0E0GES5	Q6K6C4;A2XAZ0;A0A0E0GES5	Os02g0815200 protein;Uncharacterized protein;Uncharacterized protein	Os02g0815200 Os02g0815200 OJ1293_E04.28 OsJ_08857 OSNPB_020815200 P0643F09.1;OsI_09422	6.92151	1.92782e-09	up	3.79109	1	4406600	4042100	3538600	0	0	0	3.76764	3.80021	3.80541	1	1	1
551	Q40648;B8AEU9;A0A0E0GEV5	Q40648;B8AEU9;A0A0E0GEV5	Probable voltage-gated potassium channel subunit beta;Uncharacterized protein;Uncharacterized protein	KOB1 Os02g0817500 LOC_Os02g57240 OJ1136_C12.15 P0643F09.35;OsI_09450	8.64874	2.47774e-08	up	4.11249	1	20163000	16210000	14080000	0	0	0	4.16078	4.09924	4.07744	1	1	1
558	A0A0P0VRN6;A0A0N7KGD8;Q6K9T1;B9F4N9;A0A0E0GFB3;A0A0E0GFB4;B8AF81	A0A0P0VRN6;A0A0N7KGD8;Q6K9T1;B9F4N9;A0A0E0GFB3;A0A0E0GFB4;B8AF81	Os02g0830100 protein (Fragment);Os02g0830100 protein;Oligopeptidase A-like;Uncharacterized protein;Uncharacterized protein;Uncharacterized protein;Uncharacterized protein	Os02g0830100 Os02g0830100 OJ1124_D06.18 OSNPB_020830100;Os02g0830100 OSNPB_020830100;OsI_09551;OsJ_08986	8.3004	1.42125e-07	up	4.05318	1	11719000	10395000	17778000	0	0	0	4.03253	4.00037	4.12665	1	1	1
572	Q9ZST0;A2XBY3;A0A0E0GG46;B9FAU8	Q9ZST0;A2XBY3;A0A0E0GG46	50S ribosomal protein L5, chloroplastic;Uncharacterized protein;Uncharacterized protein	OsI_09799;OsJ_09237;RPL5 Os03g0125000 LOC_Os03g03360	191.736	7.29867e-07	up	8.58298	1	267960000	603940000	701160000	0	0	0	8.30201	8.69142	8.7555	1	1	1
583	A2XC88;Q10S41;O82427;A0A0E0GGF5	A2XC88;Q10S41;O82427;A0A0E0GGF5	Methyltransferase;Methyltransferase;24-methylenesterol C-methyltransferase 2;Methyltransferase	ArsM1 LOC_Os03g04340 Os03g0136200 OsJ_09320;OsI_09914;Smt2-1 Os03g0136200 LOC_Os03g04340	11.4737	0.000495041	up	4.52026	1	23015000	30250000	21813000	0	0	0	4.18992	5.20153	4.16932	1	1	1
584	A2XIG6;Q850W6;A0A0E0GGH3;Q84SS7;Q10IJ6	A2XIG6;Q850W6;A0A0E0GGH3;Q84SS7;Q10IJ6	Uncharacterized protein;Os03g0452300 protein;Uncharacterized protein;Putative ribosomal protein S5;Ribosomal protein S5 containing protein, expressed	LOC_Os03g34040;LOC_Os03g34040 Os03g0452300 OsJ_11420 OSJNBa0037J17.7 OSNPB_030452300;OsI_12226;OSJNBb0047D08.4	168.651	1.2763e-09	up	8.3979	1	375270000	289790000	298050000	0	0	0	8.4544	8.36894	8.37036	1	1	1
587	A0A0E0GGI4;Q10S27;B8AMU5;A0A0E0GGI6;B9FAZ1	A0A0E0GGI4;Q10S27;B8AMU5;A0A0E0GGI6;B9FAZ1	Uncharacterized protein;Mitochondrial outer membrane protein porin 6;Uncharacterized protein;Uncharacterized protein;Uncharacterized protein	OsI_09925;OsJ_09329;VDAC6 Os03g0137500 LOC_Os03g04460	42.4623	0.00788285	up	6.40811	1	26531000	42599000	60324000	0	0	0	4.21551	7.42026	7.58856	1	1	1
590	Q10RW9;B8AMW6;A0A0E0GGN0	Q10RW9;B8AMW6;A0A0E0GGN0	Chaperonin;Uncharacterized protein;Uncharacterized protein	LOC_Os03g04970 Os03g0143400 OsJ_09368 OSNPB_030143400;OsI_09970	17.0114	0.0228278	up	5.08843	1	7206400	8453000	37917000	0	0	0	3.94638	3.95698	7.36194	1	1	1
591	P50156;A4ZYN4;A2XCH7;A0A0E0GGS2	P50156;A4ZYN4;A2XCH7;A0A0E0GGS2	Probable aquaporin TIP1-1;Aquaporin;Uncharacterized protein;Uncharacterized protein	AQP;OsI_10010;TIP1-1 YK333 Os03g0146100 LOC_Os03g05290 OsJ_009057 OSJNBa0067N01.16	91.458	8.34297e-08	up	7.51504	1	66962000	46375000	43244000	0	0	0	7.65512	7.46242	7.42757	1	1	1
595	Q9SSU9;Q9FPK1;Q7FYA1;Q10RN9;B8ANC8;A0A0E0GGX4	Q9SSU9;Q9FPK1;Q7FYA1;Q10RN9;B8ANC8;A0A0E0GGX4	Rab5B protein;Small GTP-binding protein RAB5B;Small GTP-binding protein RAB5B;Os03g0151900 protein;Uncharacterized protein;Uncharacterized protein	Os03g0151900 LOC_Os03g05740 Os03g0151900 OsJ_09439 OSNPB_030151900;OsI_10050;rab5B	7.23844	1.69052e-08	up	3.85568	1	5175700	4507800	6008300	0	0	0	3.8569	3.81904	3.89109	1	1	1
599	A2XCQ4;A0A0E0GH11;Q8LMR0	A2XCQ4;A0A0E0GH11;Q8LMR0	Phosphoserine aminotransferase;Phosphoserine aminotransferase;Phosphoserine aminotransferase	OJ1134F05.4 Os03g0157900 LOC_Os03g06200 OsJ_09470 OSJNBa0011L14.1 OSNPB_030157900;OsI_10089	86.9926	5.74178e-10	up	7.44282	1	41153000	47736000	43632000	0	0	0	7.41243	7.48094	7.43509	1	1	1
605	Q10R45;A2XD19;A0A0E0GHH2	Q10R45;A2XD19;A0A0E0GHH2	Alanine-glyoxylate aminotransferase 2, mitochondrial, putative, expressed;Uncharacterized protein;Uncharacterized protein	LOC_Os03g07570 Os03g0171900 OsJ_09593 OSNPB_030171900;OsI_10205	82.7721	1.75606e-09	up	7.37107	1	41668000	38152000	37452000	0	0	0	7.42352	7.34034	7.34936	1	1	1
618	Q0DU92;A0A0E0GI31;A0A0E0GI30;B8AQ42	Q0DU92;A0A0E0GI31;A0A0E0GI30;B8AQ42	Os03g0199000 protein (Fragment);Uncharacterized protein;Uncharacterized protein;Uncharacterized protein	Os03g0199000;OsI_10400	8.63439	1.64189e-08	up	4.11009	1	13496000	20173000	17348000	0	0	0	4.068	4.1449	4.11739	1	1	1
619	A0A0P0VUA6;P49397;A2XDL4;A0A0E0GI38;Q0INR5;B9GCT2;B8BP92;A0A0E0J9J1;A6N1F4	A0A0P0VUA6;P49397;A2XDL4;A0A0E0GI38;Q0INR5;B9GCT2;B8BP92;A0A0E0J9J1	Os03g0200500 protein (Fragment);40S ribosomal protein S3a;40S ribosomal protein S3a;40S ribosomal protein S3a;40S ribosomal protein S3a;40S ribosomal protein S3a;40S ribosomal protein S3a;40S ribosomal protein S3a	Os03g0200500 OSNPB_030200500;Os12g0406200 LOC_Os12g21798 Os12g0406200 OSNPB_120406200;OsI_10409;OsI_38068;OsJ_35850;RPS3A CYC07 T151 Os03g0200500 LOC_Os03g10340 OsJ_09804	119.994	2.82206e-07	up	7.90682	1	140660000	129210000	73671000	0	0	0	8.04332	7.96927	7.70786	1	1	1
622	B9FYW0;Q6K5H9;A0A0E0GIK6;Q8W425;Q01IF7;A2XUT7;A0A0E0H2B2;A6N103;A2X6U4	B9FYW0;Q6K5H9;A0A0E0GIK6;Q8W425;Q01IF7;A2XUT7;A0A0E0H2B2;A6N103;A2X6U4	Uncharacterized protein;Os02g0600100 protein;Uncharacterized protein;26S proteasome non-ATPase regulatory subunit 6;H0805A05.13 protein;Uncharacterized protein;Uncharacterized protein;Proteasome non-atpase regulatory subunit 6 (Fragment);Uncharacterized pr	H0805A05.13 H0811E11.2;Os02g0600100 Os02g0600100 OJ1791_B03.16 OSNPB_020600100;OsI_07934;OsI_16374;OsJ_25897;RPN7 Os04g0485000 LOC_Os04g40850 OJ000223_09.5 OsJ_15241 OSJNBa0081L15.15	8.58739	2.86998e-08	up	4.10222	1	14158000	14453000	20647000	0	0	0	4.08018	4.07283	4.15365	1	1	1
623	Q8H065;A2XDR4;A0A0E0GIR1	Q8H065;A2XDR4;A0A0E0GIR1	Mitochondrial ribosomal protein L51/S25/CI-B8 family protein, putative, expressed;Uncharacterized protein;Uncharacterized protein	OsI_10460;OSJNBa0014O06.7 LOC_Os03g10930 Os03g0207250 OsJ_09851 OSNPB_030207250	8.21282	1.67587e-07	up	4.03788	1	7870200	13440000	15149000	0	0	0	3.96165	4.05951	4.09247	1	1	1
631	A0A0P0VUP9;B9F676;A0A0E0GJ14;A0A0P0VUP1;B8AQU2;A0A0P0VUR3	A0A0P0VUP9;B9F676;A0A0E0GJ14;A0A0P0VUP1;B8AQU2;A0A0P0VUR3	Os03g0216600 protein (Fragment);Probable glucan 1,3-alpha-glucosidase;Uncharacterized protein;Os03g0216600 protein (Fragment);Uncharacterized protein;Os03g0216600 protein (Fragment)	Os03g0216600 LOC_Os03g11720 OsJ_09923;Os03g0216600 OSNPB_030216600;OsI_10536	8.55234	1.46728e-07	up	4.09632	1	14494000	11883000	21724000	0	0	0	4.08654	4.03467	4.16776	1	1	1
632	Q10PV6;A2XE09;A0A0E0GJ41;A0A0E0GJ38	Q10PV6;A2XE09;A0A0E0GJ41;A0A0E0GJ38	50S ribosomal protein L15, chloroplast, putative, expressed;Uncharacterized protein;Uncharacterized protein;Uncharacterized protein	LOC_Os03g12020 Os03g0219900 OsJ_09949 OSNPB_030219900;OsI_10555	164.384	3.44319e-09	up	8.36093	1	286530000	330130000	251620000	0	0	0	8.34202	8.4306	8.31016	1	1	1
634	B9F6K7;Q7XYS3;A2XE43;A0A0E0GJ59	B9F6K7;Q7XYS3;A2XE43;A0A0E0GJ59	Uncharacterized protein;Allene oxide synthase 2;Uncharacterized protein;Uncharacterized protein	CYP74A2 AOS2 Os03g0225900 LOC_Os03g12500 OSJNBa0081P02.18;OsI_10591;OsJ_09990	7.1298	5.95779e-08	up	3.83386	1	4442000	5868300	4365400	0	0	0	3.78226	3.87978	3.83954	1	1	1
635	B7EAG8;Q0JMH0;B8A8N0;A0A0E0GJ87;B9EX46	B7EAG8;Q0JMH0;B8A8N0;A0A0E0GJ87;B9EX46	Os01g0505400 protein;2-hydroxyacyl-CoA lyase;Uncharacterized protein;Uncharacterized protein;Uncharacterized protein	Os01g0505400 LOC_Os01g32080;Os01g0505400 OSNPB_010505400;OsI_02106;OsJ_01941	37.8018	0.00867718	up	6.24038	1	33168000	40218000	12706000	0	0	0	7.28349	7.38212	4.05554	1	1	1
639	A0A0P0VVF6;A0A0N7KGX7;A0A0P0VVE7;Q8S565;Q10P53;B9F6R9;B8AK12;A0A0E0GJP3	A0A0P0VVF6;A0A0N7KGX7;A0A0P0VVE7;Q8S565;Q10P53;B9F6R9;B8AK12;A0A0E0GJP3	Os03g0246800 protein (Fragment);Os03g0246800 protein;Os03g0246800 protein (Fragment);Guanine nucleotide-exchange protein GEP2;Os03g0246800 protein;Uncharacterized protein;Uncharacterized protein;Uncharacterized protein	GEP2;LOC_Os03g14260 Os03g0246800;Os03g0246800 OSNPB_030246800;OsI_10738;OsJ_10127	88.4284	6.13699e-10	up	7.46644	1	41756000	48994000	47579000	0	0	0	7.42639	7.49457	7.47836	1	1	1
641	Q10NZ1;A0A0E0GJU6;Q10NZ2;A0A0E0GJU7;B9GDX7;A2XEN1	Q10NZ1;A0A0E0GJU6;Q10NZ2;A0A0E0GJU7;B9GDX7;A2XEN1	Expressed protein;Uncharacterized protein;Expressed protein;Uncharacterized protein;Uncharacterized protein;Uncharacterized protein	LOC_Os03g14890 Os03g0253800 OSNPB_030253800;Os03g0253800 LOC_Os03g14890 OSNPB_030253800;OsI_10791;OsJ_36633	9.1365	3.45453e-09	up	4.19164	1	27412000	23412000	22543000	0	0	0	4.22276	4.17341	4.17876	1	1	1
643	A0A0E0GJW2;B9F6U3;Q0DTD2;B8AKA7	A0A0E0GJW2;B9F6U3;Q0DTD2;B8AKA7	Uncharacterized protein;Uncharacterized protein;Os03g0255200 protein;Uncharacterized protein	Os03g0255200 Os03g0255200 OSNPB_030255200;OsI_10801;OsJ_10173	63.4493	0.000128748	up	6.98753	1	38387000	30893000	42706000	0	0	0	7.37241	6.16667	7.42352	1	1	1
645	Q0DN56;B9F5Y1;Q6ZLK5;A2YHX1;A0A0E0GK03;Q7XZW7;A2XME8;A0A0E0GUE7	Q0DN56;B9F5Y1;Q6ZLK5;A2YHX1;A0A0E0GK03;Q7XZW7;A2XME8;A0A0E0GUE7	Os03g0773700 protein (Fragment);Uncharacterized protein;Os07g0134200 protein;Uncharacterized protein;Uncharacterized protein;Putative receptor-like protein kinase 1;Uncharacterized protein;Uncharacterized protein	LOC_Os03g56270 OSJNBb0094O03.15;Os03g0773700 OSNPB_030773700;Os07g0134200 OJ1118_D07.29 OsJ_22997 OSNPB_070134200 P0507H12.14;OsI_13698;OsI_24796;OsJ_12761	7.3972	2.61226e-09	up	3.88698	1	5510200	5656600	6741100	0	0	0	3.87488	3.87273	3.91333	1	1	1
646	Q6ZLK7;B9FVD3;B8B726;Q6ZLK8;A0A0E0GK04;A0A0P0X298;Q84PB6	Q6ZLK7;B9FVD3;B8B726;Q6ZLK8;A0A0E0GK04;A0A0P0X298;Q84PB6	Os07g0134000 protein;Uncharacterized protein;Uncharacterized protein;Os07g0134000 protein;Uncharacterized protein;Os07g0134000 protein (Fragment);Amino acid permease-like protein (Fragment)	OJ1118_D07.26-1 P0507H12.11-1 Os07g0134000 OSNPB_070134000;OJ1118_D07.26-2 Os07g0134000 P0507H12.11-2 OSNPB_070134000;Os07g0134000 OSNPB_070134000;OsI_24794;OsJ_22995	94.6246	1.21729e-08	up	7.56414	1	45817000	56965000	65184000	0	0	0	7.48452	7.57127	7.63664	1	1	1
648	Q84QA9;A2XEU9;A0A0E0GKB0;B8BDC3;B7EBN1;A0A0E0IM65;B9G4H4;A0A0E0IM63;Q0J0H7;A0A0E0IM64;B8AEI4;B9EYS9;A0A0E0G3Q1	Q84QA9;A2XEU9;A0A0E0GKB0;B8BDC3;B7EBN1;A0A0E0IM65;B9G4H4;A0A0E0IM63;Q0J0H7;A0A0E0IM64;B8AEI4;B9EYS9;A0A0E0G3Q1	Os03g0265300 protein;Uncharacterized protein;Uncharacterized protein;Uncharacterized protein;Os02g0225000 protein;Uncharacterized protein;Uncharacterized protein;Uncharacterized protein;Os09g0508900 protein (Fragment);Uncharacterized protein;Uncharacterize	OJ1012B02.12 LOC_Os03g15860 Os03g0265300 OsJ_10245 OSNPB_030265300;Os02g0225000 Os09g0508900 OSNPB_020225000 OSNPB_090508900;Os09g0508900;OsI_06425;OsI_10863;OsI_31982;OsJ_00049;OsJ_29959	22.4316	0.00817893	up	5.48746	1	17462000	29725000	31937000	0	0	0	4.12518	5.09708	7.24013	1	1	1
651	A0A0E0GKM0;Q7XND3;A3AXT8;A2XY09;A0A0E0GKL9;A0A0P0WFK3	A0A0E0GKM0;Q7XND3;A3AXT8;A2XY09;A0A0E0GKL9	Uncharacterized protein;OSJNBb0034I13.6 protein;Uncharacterized protein;Uncharacterized protein;Uncharacterized protein	Os04g0636600 OSJNBb0034I13.6;Os04g0636600 OSNPB_040636600;OsI_17588;OsJ_16326	8.88249	2.99302e-08	up	4.15096	1	19996000	16349000	24028000	0	0	0	4.15957	4.1014	4.19193	1	1	1
655	Q8H8U7;A0A0E0GKV2;B8ALI4	Q8H8U7;A0A0E0GKV2;B8ALI4	Expressed protein;Uncharacterized protein;Uncharacterized protein	Os03g0282900 LOC_Os03g17450 Os03g0282900 OsJ_10385 OSNPB_030282900;OsI_11050	106.565	1.19104e-08	up	7.73559	1	88023000	89541000	65930000	0	0	0	7.77302	7.7877	7.64607	1	1	1
658	Q0DSS9;B8ALL1;Q10MX9;A0A0E0GL23;Q2HWS9	Q0DSS9;B8ALL1;Q10MX9;A0A0E0GL23;Q2HWS9	Os03g0290300 protein (Fragment);Uncharacterized protein;Omega-3 fatty acid desaturase, chloroplast, putative, expressed;Uncharacterized protein;Plastid omega-3 fatty acid desaturase	LOC_Os03g18070 OsJ_10445;Os03g0290300 OSNPB_030290300;OsFAD7;OsI_11106	81.9084	1.766e-08	up	7.35594	1	43244000	37890000	33633000	0	0	0	7.44496	7.33659	7.28627	1	1	1
663	Q2WEA7;Q10MT2;A2XFL2;A0A0E0GL74	Q2WEA7;Q10MT2;A2XFL2;A0A0E0GL74	Eukaryotic translation initiation factor 2 alpha;Eukaryotic translation initiation factor 2 alpha subunit family protein, expressed;Uncharacterized protein;Uncharacterized protein	eIF2 alpha;Os03g0296400 LOC_Os03g18510 Os03g0296400 OsJ_10487 OSNPB_030296400;OsI_11150	24.2281	0.00788325	up	5.59861	1	26709000	30289000	39140000	0	0	0	4.21651	5.20359	7.37573	1	1	1
664	Q10MS5;A2XFL8;A0A0E0GL84;A0A0E0GL83;Q10MS4;A2XFL9;A0A0E0GL87;A6N0X9	Q10MS5;A2XFL8;A0A0E0GL84;A0A0E0GL83;Q10MS4;A2XFL9;A0A0E0GL87	40S ribosomal protein S7;40S ribosomal protein S7;40S ribosomal protein S7;Uncharacterized protein;40S ribosomal protein S7;40S ribosomal protein S7;40S ribosomal protein S7	LOC_Os03g18570 Os03g0297100 OsJ_10495 OSNPB_030297100;LOC_Os03g18580 OsJ_10496;OsI_11157;OsI_11158	162.688	1.5035e-08	up	8.34596	1	370880000	260130000	239530000	0	0	0	8.44883	8.30752	8.28154	1	1	1
666	B8AMG1;A0A0E0GLA8;B7FA23;Q10ML0;Q0DSJ5	B8AMG1;A0A0E0GLA8;B7FA23;Q10ML0	Uncharacterized protein;Uncharacterized protein;Os03g0305000 protein;AMP-binding enzyme family protein, expressed	LOC_Os03g19240;Os03g0305000;Os03g0305000 OsJ_10547 OSNPB_030305000;OsI_11221	124.546	1.34756e-08	up	7.96054	1	137050000	134770000	101580000	0	0	0	8.01841	7.99776	7.86544	1	1	1
668	Q10MJ2;B8AMG8;A0A0E0GLC5	Q10MJ2;B8AMG8;A0A0E0GLC5	Expressed protein;Uncharacterized protein;Uncharacterized protein	Os03g0307000 LOC_Os03g19400 Os03g0307000 OsJ_10562 OSNPB_030307000;OsI_11239	17.9496	0.0141039	up	5.16588	1	20366000	22560000	30363000	0	0	0	4.16291	4.16776	7.16697	1	1	1
671	Q10MF6;A0A0E0GLG9;A0A0E0GLG8;A0A0E0GLG7;Q10MF7;B9F831;B8AMI8;Q0DSF8	Q10MF6;A0A0E0GLG9;A0A0E0GLG8;A0A0E0GLG7;Q10MF7;B9F831;B8AMI8;Q0DSF8	Expressed protein;Uncharacterized protein;Uncharacterized protein;Uncharacterized protein;Expressed protein;Uncharacterized protein;Uncharacterized protein;Os03g0310500 protein (Fragment)	LOC_Os03g19690;Os03g0310500 OSNPB_030310500;OsI_11272;OsJ_10590	82.0857	1.38746e-07	up	7.35906	1	33489000	35092000	51489000	0	0	0	7.2892	7.27234	7.51563	1	1	1
672	A0A0E0GLH7;A0A0E0GLH6;A0A0E0GLH5;B9F834;A0A0E0GLH4;Q10ME8;B8AI99;C7IZT3;A0A0P0VWM6;Q10ME7	A0A0E0GLH7;A0A0E0GLH6;A0A0E0GLH5;B9F834;A0A0E0GLH4;Q10ME8;B8AI99	Uncharacterized protein;Uncharacterized protein;Uncharacterized protein;Uncharacterized protein;Uncharacterized protein;HAD-superfamily hydrolase, subfamily IA, variant 3 containing protein, expressed;Uncharacterized protein	LOC_Os03g19760;Os03g0311300;Os03g0311300 OSNPB_030311300;OsI_07299;OsJ_10596	120.452	4.28177e-08	up	7.91231	1	100230000	143570000	97149000	0	0	0	7.85539	8.03917	7.84237	1	1	1
678	Q10M45;A2XG58;A0A0E0GLR7	Q10M45;A2XG58;A0A0E0GLR7	Mitochondrial import receptor subunit TOM40, putative, expressed;Uncharacterized protein;Uncharacterized protein	Os03g0323800 LOC_Os03g20750 Os03g0323800 OsJ_10671 OSNPB_030323800;OsI_11365	8.31413	3.31504e-07	up	4.05557	1	16148000	8634000	15544000	0	0	0	4.10738	3.96202	4.0973	1	1	1
680	Q10M34;A0A0E0GLS5;B8ANF7;B8ANF5	Q10M34;A0A0E0GLS5;B8ANF7;B8ANF5	Expressed protein;Uncharacterized protein;Uncharacterized protein;Uncharacterized protein	Os03g0324800 LOC_Os03g20860 Os03g0324800 OsJ_10675 OSNPB_030324800;OsI_11373;OsI_11375	102.525	8.07099e-09	up	7.67984	1	67317000	63986000	81711000	0	0	0	7.65632	7.62455	7.75864	1	1	1
683	Q10LV8;B9FUX1;B8B633;A0A0E0I5R6;Q7XHW8;Q10LV9;B8ANY9;A0A0E0GLZ2;A0A0E0GLZ1;B8ANZ2	Q10LV8;B9FUX1;B8B633;A0A0E0I5R6;Q7XHW8;Q10LV9;B8ANY9;A0A0E0GLZ2;A0A0E0GLZ1;B8ANZ2	Eukaryotic translation initiation factor 2 beta subunit, putative, expressed;Uncharacterized protein;Uncharacterized protein;Uncharacterized protein;Os07g0681000 protein;Eukaryotic translation initiation factor 2 beta subunit, putative, expressed;Uncharact	LOC_Os03g21550;LOC_Os03g21550 Os03g0333300 OsJ_10726 OSNPB_030333300;Os07g0681000 OSJNBa0008J01.17 OSNPB_070681000;OsI_11432;OsI_11441;OsI_27355;OsJ_25601	14.3249	0.00450971	up	4.84046	1	18831000	30998000	24828000	0	0	0	4.14822	6.17386	4.19929	1	1	1
690	Q10LH0;D5L1S4;A0A2Z4U076;A0A2Z4U042;A0A0E0GME8	Q10LH0;D5L1S4;A0A2Z4U076;A0A2Z4U042;A0A0E0GME8	Divinyl chlorophyllide a 8-vinyl-reductase, chloroplastic;Divinyl chlorophyllide a 8-vinyl-reductase, chloroplastic;Divinyl reductase;Divinyl reductase;Uncharacterized protein	DVR;DVR Os03g0351200 LOC_Os03g22780 OsJ_10840;DVR OsI_11570	112.371	3.5181e-08	up	7.81213	1	76654000	95136000	108950000	0	0	0	7.70528	7.81973	7.91138	1	1	1
696	A0A0P0VYL2;Q10KX5;A0A0E0GMS1;B8AQ72;A3AIA4	A0A0P0VYL2;Q10KX5;A0A0E0GMS1;B8AQ72;A3AIA4	Os03g0367101 protein (Fragment);Transposon protein, putative, unclassified, expressed;Uncharacterized protein;Uncharacterized protein;Uncharacterized protein	LOC_Os03g25150;Os03g0367101 OSNPB_030367101;OsI_11712;OsJ_10974	8.77829	2.1507e-08	up	4.13394	1	14422000	21164000	21083000	0	0	0	4.08557	4.15498	4.16127	1	1	1
704	B8AQM6;A0A0E0GNK5	B8AQM6;A0A0E0GNK5	Uncharacterized protein;Uncharacterized protein	OsI_11879	19.317	0.0173678	up	5.2718	1	43828000	29320000	18696000	0	0	0	7.45522	4.22625	4.13393	1	1	1
709	Q7Y0E6;B9F8X9;B8AJS4;A0A0E0GNY9	Q7Y0E6;B9F8X9;B8AJS4;A0A0E0GNY9	LOC496049 protein, putative, expressed;Uncharacterized protein;Uncharacterized protein;Uncharacterized protein	Os03g0405100 LOC_Os03g29180 Os03g0405100 OSJNBb0074M06.9 OSNPB_030405100;OsI_11973;OsJ_11205	8.98883	7.58881e-10	up	4.16813	1	21799000	24049000	20037000	0	0	0	4.17876	4.17876	4.14688	1	1	1
710	A0A0E0GNZ1;Q7Y0F2;B8AJS5;A0A0E0GNZ2;B9FKB2;Q7Y0E8;A2XHT7;A0A0E0GNZ0	A0A0E0GNZ1;Q7Y0F2;B8AJS5;A0A0E0GNZ2	Uncharacterized protein;Probable nucleoredoxin 1-2;Uncharacterized protein;Uncharacterized protein	Os03g0405500 LOC_Os03g29190 OsJ_11206 OSJNBb0074M06.8;Os03g0405900 LOC_Os03g29240 OsJ_11208 OSJNBa0002D18.22 OSJNBb0074M06.3;OsI_11974;OsI_11975;OsJ_16868	83.431	5.16778e-08	up	7.38251	1	33655000	49373000	37731000	0	0	0	7.29036	7.49913	7.35804	1	1	1
715	A6MZR1;Q10I13;B8AKU3;A3AJN9;A0A0E0GPQ2	A6MZR1;Q10I13;B8AKU3;A3AJN9;A0A0E0GPQ2	Uncharacterized protein (Fragment);Os03g0568500 protein;Uncharacterized protein;Uncharacterized protein;Uncharacterized protein	Os03g0568500 LOC_Os03g37090 Os03g0568500 OSJNBa0004B24.3 OSNPB_030568500;OsI_12299;OsJ_11482	7.9741	6.73518e-09	up	3.99532	1	11574000	9340700	9141400	0	0	0	4.02986	3.9807	3.9754	1	1	1
717	Q10HN8;Q75ID5;B8AL63;A0A0E0GPZ3	Q10HN8;Q75ID5;B8AL63;A0A0E0GPZ3	Expressed protein;Expressed protein;Uncharacterized protein;Uncharacterized protein	LOC_Os03g38520;OJ1785_A05.8 Os03g0581800 OsJ_11546 OSNPB_030581800;OsI_12375	110.307	1.21075e-10	up	7.78538	1	87804000	94355000	83035000	0	0	0	7.771	7.81414	7.771	1	1	1
722	A2XJL6;Q6AV23;A0A0E0GQK0;Q10GP3;A0A0E0HHZ8;B9FLJ6;B8AWH0;A0A0E0HHZ9;A0A0E0HI00	A2XJL6;Q6AV23;A0A0E0GQK0;Q10GP3;A0A0E0HHZ8;B9FLJ6;B8AWH0;A0A0E0HHZ9;A0A0E0HI00	Uncharacterized protein;Os03g0619400 protein;Uncharacterized protein;T-complex protein 1, beta subunit, putative, expressed;Uncharacterized protein;Uncharacterized protein;Uncharacterized protein;Uncharacterized protein;Uncharacterized protein	LOC_Os03g42220;Os03g0619400 LOC_Os03g42220 OsJ_11750 OSJNBa0063J18.19 OSNPB_030619400;OsI_12631;OsI_20931;OsJ_19499	78.9638	3.65216e-08	up	7.30312	1	37151000	39314000	30839000	0	0	0	7.35648	7.36109	7.19179	1	1	1
729	A0A0P0W0Q4;Q53KN6;Q84PD0;A2XV12;A0A0E0GR19;A0A0E0GR18;A0A0P0VMI3;Q6H6G8;Q949C1;Q0DYZ8;B8AG47;B9F1G7;A0A0E0GAM3	A0A0P0W0Q4;Q53KN6;Q84PD0;A2XV12;A0A0E0GR19;A0A0E0GR18;A0A0P0VMI3;Q6H6G8;Q949C1;Q0DYZ8;B8AG47;B9F1G7;A0A0E0GAM3	Os03g0648400 protein (Fragment);DnaJ protein, putative, expressed;DNAJ-like protein;Uncharacterized protein;Uncharacterized protein;Uncharacterized protein;Os02g0656500 protein (Fragment);Putative DnaJ-like protein MsJ1;DnaJ-like protein;Os02g0656500 prote	LOC_Os03g44620;LOC_Os03g44620 Os03g0648400 OsJ_11911 OSNPB_030648400;Os02g0656500 Os02g0656500 OSNPB_020656500;Os02g0656500 OSNPB_020656500;Os03g0648400 OSNPB_030648400;OsI_08334;OsI_16451;OsJ_07792;P0519E06.27;W930ERIPDK	8.99153	5.18302e-08	up	4.16857	1	26738000	17011000	22360000	0	0	0	4.21673	4.11192	4.17705	1	1	1
730	Q710P3;Q6ENA9;P0C453;A0A1W5HRR6;A0A173CU57;A0A0N9DZP6;A0A0K0LRS5;A0A0K0LKS1;P0C454;P0C452;E9KIS7;A0A1W5HLC2;A0A0N6WZV3;A0A0K0LPJ3;J3RQ64;A0A0E0GR37	Q710P3;Q6ENA9;P0C453;A0A1W5HRR6;A0A173CU57;A0A0N9DZP6;A0A0K0LRS5;A0A0K0LKS1;P0C454;P0C452;E9KIS7;A0A1W5HLC2;A0A0N6WZV3;A0A0K0LPJ3;J3RQ64;A0A0E0GR37	Putative ribosomal protein L32;50S ribosomal protein L32, chloroplastic;50S ribosomal protein L32, chloroplastic;50S ribosomal protein L32, chloroplastic;50S ribosomal protein L32, chloroplastic;50S ribosomal protein L32, chloroplastic;50S ribosomal protei	rpl32;rpl32 9311165;rpl32 LOC_Osp1g00890 Nip166;rpl32 PA166;xd23	82.247	7.99172e-08	up	7.36189	1	41040000	45144000	31533000	0	0	0	7.40998	7.44868	7.22701	1	1	1
738	Q6AV57;A2XKV5;A0A0E0GS55	Q6AV57;A2XKV5;A0A0E0GS55	Os03g0691400 protein;Uncharacterized protein;Uncharacterized protein	LOC_Os03g48480 Os03g0691400 OsJ_12176 OSJNBb0101N11.4 OSNPB_030691400;OsI_13094	102.903	1.80755e-09	up	7.68515	1	65944000	69936000	79788000	0	0	0	7.65245	7.66244	7.74055	1	1	1
744	A0A0E0GSH2;Q75IA5;B8AQA7;Q0DPA4	A0A0E0GSH2;Q75IA5;B8AQA7;Q0DPA4	Uncharacterized protein;30S ribosomal protein S13, putative, expressed;Uncharacterized protein;Os03g0704000 protein	Os03g0704000;OsI_13197;OSJNBa0004L11.5 Os03g0704000 LOC_Os03g49710 OsJ_12269 OSNPB_030704000	8.8852	7.88619e-08	up	4.1514	1	21412000	15403000	24367000	0	0	0	4.17443	4.08494	4.19484	1	1	1
757	A0A0E0GSY8;B9FB85;B8AQQ2;Q6ASV4;Q8LLP2;A0A0P0W308;B8AQP6	A0A0E0GSY8;B9FB85;B8AQQ2;Q6ASV4;Q8LLP2	Glutamate decarboxylase;Glutamate decarboxylase;Glutamate decarboxylase;Glutamate decarboxylase;Glutamate decarboxylase	B1377B10.13 LOC_Os03g51080 Os03g0720300 OSNPB_030720300;Os03g0720300 OSNPB_030720300;OsI_13312;OsI_13319;OsJ_12378;OSJNBa0031O09.06	18.4807	0.0163668	up	5.20795	1	17565000	36982000	22242000	0	0	0	4.12772	7.32099	4.17514	1	1	1
770	A0A0E0GTN2;B9FBT5;B8AJV7;Q10CX4;Q9XEA8	A0A0E0GTN2;B9FBT5;B8AJV7;Q10CX4;Q9XEA8	Cysteine synthase;Cysteine synthase;Cysteine synthase;Cysteine synthase;Cysteine synthase	LOC_Os03g53650;OsI_13501;OsJ_12564;RCS3 Os03g0747800 LOC_Os03g53650 OJ1124_H03.2 OSJNBa0069E14.1	8.66316	6.3589e-07	up	4.11489	1	24490000	10883000	18609000	0	0	0	4.20175	4.00959	4.13334	1	1	1
775	Q9FNU5;A2XM39;A0A0E0GTY0	Q9FNU5;A2XM39;A0A0E0GTY0	36I5.1;Uncharacterized protein;Uncharacterized protein	OsI_13551;OSJNBb0081K01.22 LOC_Os03g54760 Os03g0754800 OsJ_30972 OSNPB_030754800	96.4419	1.39008e-09	up	7.59159	1	59067000	65070000	55764000	0	0	0	7.59999	7.63133	7.54344	1	1	1
780	Q0DNC5;Q94H99;A2XM80;A0A0E0GU44	Q0DNC5;Q94H99;A2XM80;A0A0E0GU44	Os03g0761000 protein;Os03g0761000 protein;Uncharacterized protein;Uncharacterized protein	Os03g0761000;Os03g0761000 LOC_Os03g55310 OSJNBb0048A17.21 OSNPB_030761000;OsI_13627	7.75807	2.01133e-08	up	3.9557	1	7039300	7461500	9977700	0	0	0	3.93796	3.92877	4.00037	1	1	1
782	A3AN14;Q7Y0C8;Q10EK5;A2XMB9;A0A0E0GU92	A3AN14;Q7Y0C8;Q10EK5;A2XMB9;A0A0E0GU92	Uncharacterized protein;Allene oxide synthase 1, chloroplastic;AOS;Uncharacterized protein;Uncharacterized protein	CYP74A1 AOS1 Os03g0767000 LOC_Os03g55800 OSJNBa0079B15.7 OSJNBb0106M04.24;OsI_13668;OsJ_12717;PRECOCIOUS PRE LOC_Os03g55800 Os03g0767000	37.9805	0.00669897	up	6.24719	1	36599000	32027000	26471000	0	0	0	7.34493	7.18112	4.21551	1	1	1
783	Q7XZW5;A2XME9;A0A0E0GUE5;A0A0E0GUE4;Q42972;Q0ILQ0;B8BN58;A0A0E0GIC3	Q7XZW5;A2XME9;A0A0E0GUE5;A0A0E0GUE4	Malate dehydrogenase;Malate dehydrogenase;Uncharacterized protein;Uncharacterized protein	LOC_Os03g56280 Os03g0773800 OsJ_12762 OSJNBb0094O03.16 OSNPB_030773800;Os12g0632700;Os12g0632700 LOC_Os12g43630 OsJ_36976;OsI_13699;OsI_39238	260.625	1.08875e-09	up	9.02583	1	1354300000	1359300000	1214000000	0	0	0	9.0677	9.04079	8.969	1	1	1
785	Q10CE4;B8AKX6;A0A0E0GUL2;A0A0E0GUL1;B8AKX5;O22544	Q10CE4;B8AKX6;A0A0E0GUL2;A0A0E0GUL1;B8AKX5	Peroxisomal (S)-2-hydroxy-acid oxidase GLO1;Peroxisomal (S)-2-hydroxy-acid oxidase GLO1;Uncharacterized protein;Uncharacterized protein;Uncharacterized protein	GLO1 GOX Os03g0786100 LOC_Os03g57220 OsJ_12861;GLO1 OsI_13800;GOX;OsI_13796	2.07285	5.87836e-05	up	9.73212	8.68051	7035700000	6747800000	5384700000	434280000	361300000	388380000	9.77266	9.79817	9.62554	8.72964	8.65594	8.65594
786	A0A0E0GUL9;Q6F3B7;A3ANE2;A2XMN8	A0A0E0GUL9;Q6F3B7;A3ANE2;A2XMN8	tRNA (guanine(26)-N(2))-dimethyltransferase;tRNA (guanine(26)-N(2))-dimethyltransferase;tRNA (guanine(26)-N(2))-dimethyltransferase;tRNA (guanine(26)-N(2))-dimethyltransferase	LOC_Os03g57280 Os03g0786700 OSJNBb0024J04.3 OSNPB_030786700;OsI_13804;OsJ_12865	9.02178	8.69992e-08	up	4.17341	1	24702000	27802000	16046000	0	0	0	4.20329	4.21297	4.10398	1	1	1
791	Q7Y1I5;A0A0E0GUX4;A2XMW9	Q7Y1I5;A0A0E0GUX4;A2XMW9	Os03g0796501 protein;Uncharacterized protein;Uncharacterized protein	OsI_13894;OSJNBa0094F01.24 OSJNBb0021G19.4 Os03g0796501 OsJ_12950 OSNPB_030796501	137.925	1.01343e-07	up	8.10775	1	155980000	231850000	124740000	0	0	0	8.09761	8.25291	7.97271	1	1	1
792	Q0D852;Q851P5;P31674;B9FVV5;A6MZB5;A2YIV1;A0A0E0HXI2;A2XMY4;A0A0E0GV00;B9F6H3	Q0D852;Q851P5;P31674;B9FVV5;A6MZB5;A2YIV1;A0A0E0HXI2;A2XMY4;A0A0E0GV00;B9F6H3	Os07g0184300 protein;40S ribosomal protein S15, putative, expressed;40S ribosomal protein S15;Uncharacterized protein;40S ribosomal protein S15;Uncharacterized protein;Uncharacterized protein;Uncharacterized protein;Uncharacterized protein;Uncharacterized	Os07g0184300;OsI_13912;OsI_25153;OsJ_12967;OsJ_23352;OSJNBa0052F07.28 OSJNBa0094F01.1 LOC_Os03g58430 Os03g0798600 OSNPB_030798600;RPS15 Os07g0184300 LOC_Os07g08660 OJ1046_F10.119	17.6568	0.0133752	up	5.14215	1	30060000	20345000	22525000	0	0	0	7.10075	4.14733	4.17836	1	1	1
794	Q10C01;B9F6H6;Q851Q6;B8ALC2;A0A0E0GV10	Q10C01;B9F6H6;Q851Q6;B8ALC2;A0A0E0GV10	GTP1/OBG family protein, expressed;Uncharacterized protein;Probable GTP-binding protein OBGC2;Uncharacterized protein;Uncharacterized protein	LOC_Os03g58540;Os03g0799700 LOC_Os03g58540 OSJNBa0052F07.17;OsI_13922;OsJ_12974	38.1058	0.00764007	up	6.25194	1	31717000	40201000	19388000	0	0	0	7.23395	7.38079	4.14108	1	1	1
795	Q851R5;B8ALD1;A0A0E0GV23	Q851R5;B8ALD1;A0A0E0GV23	Thioredoxin H2-2;Thioredoxin;Thioredoxin	Os03g0800700 LOC_Os03g58630 OsJ_12982 OSJNBa0052F07.8;OsI_13929	9.22613	8.68618e-10	up	4.20573	1	24957000	24696000	27817000	0	0	0	4.2055	4.18658	4.2251	1	1	1
800	Q75HJ3;C6F1N7;B8ALS4;A0A0E0GV67	Q75HJ3;C6F1N7;B8ALS4;A0A0E0GV67	Os03g0804800 protein;TCP-1/cpn60 chaperonin;Uncharacterized protein;Uncharacterized protein	Os03g0804800 LOC_Os03g59020 Os03g0804800 OsJ_13014 OSJNBb0015I02.11 OSNPB_030804800;OsI_13967	90.0364	2.61691e-09	up	7.49244	1	49070000	43531000	51748000	0	0	0	7.52412	7.43314	7.52005	1	1	1
801	B9G973;Q0IUX9;B8BLT7;A3CEJ6;Q2QYB3;B9G965;C7J9C8;A0A0P0XYA6;A0A0E0GV85;A0A0E0IXP2;Q2RB20;Q2RB46;B8BLT6;B8AES6;Q2QYB0;B8BLU0;A0A0E0GV86	B9G973;Q0IUX9;B8BLT7;A3CEJ6;Q2QYB3;B9G965;C7J9C8;A0A0P0XYA6;A0A0E0GV85;A0A0E0IXP2;Q2RB20;Q2RB46;B8BLT6;B8AES6;Q2QYB0;B8BLU0;A0A0E0GV86	Uncharacterized protein;Os11g0129000 protein;Uncharacterized protein;Uncharacterized protein;MatE family protein, expressed;Uncharacterized protein;Os11g0128900 protein;Protein DETOXIFICATION (Fragment);Protein DETOXIFICATION;Protein DETOXIFICATION;Protein	LOC_Os11g03500;LOC_Os12g03230 Os12g0125800;Os11g0126100 LOC_Os11g03240 Os11g0126100 OSNPB_110126100;Os11g0128900;Os11g0129000;Os11g0129000 OSNPB_110129000;Os12g0126000 LOC_Os12g03260 Os12g0126000 OsJ_35077 OSNPB_120126000;OsI_07920;OsI_37322;OsI_37323;OsI_37326;OsJ_32800;OsJ_32812;OsJ_35074	7.59747	3.67553e-09	up	3.92552	1	7337600	7405000	6277700	0	0	0	3.94998	3.92695	3.89962	1	1	1
805	A0A0N7KI96;A0A0E0GVF7;Q6ATS0;B8AMB8	A0A0N7KI96;A0A0E0GVF7;Q6ATS0;B8AMB8	Mg-protoporphyrin IX chelatase (Fragment);Mg-protoporphyrin IX chelatase;Magnesium-chelatase subunit ChlD, chloroplastic;Magnesium-chelatase subunit ChlD, chloroplastic	CHLD CHL1 Os03g0811100 LOC_Os03g59640 OsJ_13066 OSJNBa0028F23.2 OSJNBb0033J23.6;CHLD CHL1 OsI_14020;Os03g0811100 OSNPB_030811100	134.188	1.10159e-11	up	8.06811	1	142040000	161120000	155290000	0	0	0	8.05988	8.08457	8.05988	1	1	1
806	A0A0E0GVG4;Q7XZG9;Q1KL26;B9F6X2;B8AM85	A0A0E0GVG4;Q7XZG9;Q1KL26;B9F6X2;B8AM85	Peptidyl-prolyl cis-trans isomerase;Peptidyl-prolyl cis-trans isomerase;Peptidyl-prolyl cis-trans isomerase;Peptidyl-prolyl cis-trans isomerase;Peptidyl-prolyl cis-trans isomerase	Os03g0811600 LOC_Os03g59700 Os03g0811600 OSJNBb0033J23.12 OSNPB_030811600;OsI_14027;OsJ_13071	7.52836	2.05751e-07	up	3.91234	1	9214700	5675900	5550800	0	0	0	3.99161	3.87369	3.8717	1	1	1
808	B9F6Z5;Q8L4F2;A2WWQ4;A0A0E0GVL8;A2ZZB2;A0A0P0VA20;A0A0E0IQX4;A0A0P0XT53;B8BGD5;Q8S6I4;A3C3W1;Q0IY94;Q8LM39;A0A0E0IQY6;A0A0E0IQY7	B9F6Z5;Q8L4F2;A2WWQ4;A0A0E0GVL8;A2ZZB2;A0A0P0VA20;A0A0E0IQX4;A0A0P0XT53;B8BGD5;Q8S6I4;A3C3W1;Q0IY94;Q8LM39;A0A0E0IQY6;A0A0E0IQY7	Uncharacterized protein;40S ribosomal protein S23;Uncharacterized protein;Uncharacterized protein;Uncharacterized protein;Os01g0834600 protein (Fragment);Uncharacterized protein;Os10g0350450 protein;Uncharacterized protein;Putative 40s ribosomal protein S2	LOC_Os10g20990 OSJNAb0078C13.24;OJ1754_E06.3 LOC_Os03g60400 Os01g0834500 Os01g0834601 Os03g0818400 OSJNBa0094J08.4 OSNPB_010834500 OSNPB_030818400 P0460C04.38 P0460C04.39 P0506B12.5 P0506B12.6;Os01g0834600 OSNPB_010834600;Os10g0350400;Os10g0350450 OSNPB_100350450;OsI_04329 OsI_14082;OsI_33181;OsJ_03983;OsJ_13124;OsJ_31191;OSJNBb0023M11.9	135.987	7.30017e-11	up	8.08732	1	158110000	156240000	161910000	0	0	0	8.10909	8.06339	8.0895	1	1	1
811	C7J066;Q852B0;Q10BC6;A0A0E0GVR1;A0A0E0GVR0;B8AMC6	C7J066;Q852B0;Q10BC6;A0A0E0GVR1;A0A0E0GVR0;B8AMC6	Os03g0823100 protein (Fragment);Putative sugar transporter protein;Sugar transporter family protein, putative, expressed;Uncharacterized protein;Uncharacterized protein;Uncharacterized protein	LOC_Os03g60820;Os03g0823200 Os03g0823100 OSNPB_030823100;OsI_14118;OSJNBb0081B07.15	24.0633	0.00787686	up	5.58877	1	27463000	30159000	38473000	0	0	0	4.22351	5.17508	7.3677	1	1	1
814	B8AMP4;A0A0E0GVT5;Q10BB3;Q10BB4	B8AMP4;A0A0E0GVT5;Q10BB3;Q10BB4	Uncharacterized protein;Uncharacterized protein;Dolichol-phosphate mannosyltransferase, putative, expressed;Dolichol-phosphate mannosyltransferase, putative, expressed	LOC_Os03g60939;Os03g0824400 LOC_Os03g60939 Os03g0824400 OsJ_13178 OSNPB_030824400;OsI_14131	7.24017	1.76604e-06	up	3.85602	1	5732300	3373200	8330300	0	0	0	3.88738	3.72826	3.95243	1	1	1
815	A0A0P0W5E1;B9F731;B8AMP9;A0A0E0GVU8;Q10BA5	A0A0P0W5E1;B9F731;B8AMP9;A0A0E0GVU8;Q10BA5	Os03g0825700 protein (Fragment);Uncharacterized protein;Uncharacterized protein;Uncharacterized protein;Defective in exine formation protein, putative, expressed	OJ1111_B11.16 LOC_Os03g61050 Os03g0825700 OSNPB_030825700;Os03g0825700 OSNPB_030825700;OsI_14141;OsJ_13190	37.9001	0.00665381	up	6.24413	1	31641000	27961000	33530000	0	0	0	7.23274	4.21551	7.28414	1	1	1
817	Q0DM51;A0A0E0GVW4;B8AMQ6;B9F737;A0A0P0W5N0;Q8L7S8	Q0DM51;A0A0E0GVW4;B8AMQ6;B9F737;A0A0P0W5N0	DEAD-box ATP-dependent RNA helicase 3, chloroplastic;Uncharacterized protein;Uncharacterized protein;Uncharacterized protein;Os03g0827700 protein (Fragment)	Os03g0827700 LOC_Os03g61220 OSJNBa0010E04.4;Os03g0827700 OSNPB_030827700;OsI_14162;OsJ_13207;RH3 EMB1138 At5g26742 F21E10.1 T7I7.6	9.18904	9.43917e-10	up	4.19991	1	25110000	23835000	26285000	0	0	0	4.20788	4.17755	4.21431	1	1	1
824	A0A0E0GW35;Q10AZ4;B8AMT7;A2XNS1;P0C539;A3C6D7;A0A0E0H4X6;A2Z986	A0A0E0GW35;Q10AZ4;B8AMT7;A2XNS1;P0C539;A3C6D7;A0A0E0H4X6;A2Z986	Uncharacterized protein;Actin-3;Uncharacterized protein;Actin-3;Actin-2;Actin-2;Uncharacterized protein;Uncharacterized protein	ACT2 AC2 RAC2;ACT2 AC2 RAC2 Os10g0510000 LOC_Os10g36650 OsJ_030859 OSJNBa0005K07.1;ACT3 AC3 RAC3 Os03g0836000 LOC_Os03g61970 OsJ_13270 OSJNBa0096I06.10;ACT3 AC3 RAC3 OsI_013714;OsI_14218;OsI_34279	115.673	3.18169e-09	up	7.85391	1	103940000	114580000	86702000	0	0	0	7.86714	7.9031	7.79149	1	1	1
825	A0A0P0W5V1;B7EDF0;A0A0P0X5H0;B8B5I2;B8B4T1;A0A0E0HZM5;Q851L8;Q6YVM4;A2XNT2;A0A0E0J9X5;A0A0E0GW49;Q69V23;A0A0E0HZM6;B9FWX1;A0A0E0HZM7;A0A0P0X536;A0A0N7KNC2	A0A0P0W5V1;B7EDF0;A0A0P0X5H0;B8B5I2;B8B4T1;A0A0E0HZM5;Q851L8;Q6YVM4;A2XNT2;A0A0E0J9X5;A0A0E0GW49;Q69V23;A0A0E0HZM6;B9FWX1;A0A0E0HZM7	Os03g0837100 protein (Fragment);Os07g0424400 protein;Cellulose synthase (Fragment);Uncharacterized protein;Cellulose synthase;Cellulose synthase;Probable cellulose synthase A catalytic subunit 5 [UDP-forming];Probable cellulose synthase A catalytic subunit	CESA3 Os07g0424400 LOC_Os07g24190 P0409D09.11;CESA5 Os03g0837100 LOC_Os03g62090 OsJ_012702 OSJNBa0042I09.26;CESA5 OsI_013725;CESA6 Os07g0252400 LOC_Os07g14850 OsJ_23733 P0669H03.13;Os03g0837100 OSNPB_030837100;Os07g0424400 OSNPB_070424400;OsI_25542;OsI_25789;OsJ_24012	59.9738	0.000149473	up	6.90626	1	41221000	30712000	31790000	0	0	0	7.41371	6.07113	7.23395	1	1	1
831	Q10AP0;B8AN87;Q75LB3;A0A0E0GWF2	Q10AP0;B8AN87;Q75LB3;A0A0E0GWF2	AMP-binding protein, putative, expressed;Uncharacterized protein;AMP-binding protein, putative, expressed;Uncharacterized protein	LOC_Os03g62850;OsI_14303;OSJNBa0032G11.28 LOC_Os03g62850 Os03g0845500 OsJ_13349 OSNPB_030845500	24.3387	0.00789034	up	5.60518	1	39613000	30241000	28061000	0	0	0	7.38852	5.19909	4.22793	1	1	1
832	Q84LH7;B8ANN3;A0A0E0GWI5	Q84LH7;B8ANN3;A0A0E0GWI5	Brefeldin A-sensitive Golgi protein, putative, expressed;Uncharacterized protein;Uncharacterized protein	LOC_Os03g63250 Os03g0849600 OsJ_13370 OSJNBb0096M04.45 OSNPB_030849600;OsI_14326	7.30554	2.15735e-08	up	3.86899	1	6411600	5114600	4571600	0	0	0	3.91333	3.84943	3.84422	1	1	1
836	B8ANQ9;Q0DLP2;Q84T82;A2XP72;A0A0E0GWP7	B8ANQ9;Q0DLP2;Q84T82;A2XP72;A0A0E0GWP7	Uncharacterized protein;Os03g0853800 protein;Expressed protein;Uncharacterized protein;Uncharacterized protein	Os03g0853800 LOC_Os03g63680 Os03g63680 OsJ_13412 OSNPB_030853800;Os03g0853800 OSNPB_030853800;OsI_14374;OsI_14376	119.954	5.04045e-10	up	7.90633	1	113700000	123510000	101620000	0	0	0	7.91332	7.93855	7.86714	1	1	1
840	Q10AC8;A0A0E0GWX8;B9F7Z7;B8ANR9;Q84M68;C6YXL0	Q10AC8;A0A0E0GWX8;B9F7Z7;B8ANR9;Q84M68;C6YXL0	Plastid-specific 30S ribosomal protein 1, chloroplast, putative, expressed;Uncharacterized protein;Uncharacterized protein;Uncharacterized protein;Os03g0856500 protein;Protein kinase	LOC_Os03g63950;LOC_Os03g63950 Os03g0856500 OSJNBa0059G06.24 OSJNBb0062G19.14 OSNPB_030856500;OsI_14401;OsJ_13433	8.09934	9.1272e-08	up	4.0178	1	8274500	10323000	14467000	0	0	0	3.97164	3.99878	4.08299	1	1	1
842	Q7XTB4;Q01N45;A2XPI9;A0A0E0GWZ2	Q7XTB4;Q01N45;A2XPI9;A0A0E0GWZ2	OSJNBa0068L06.9 protein;OSIGBa0123D13.4 protein;Uncharacterized protein;Uncharacterized protein	Os04g0102600 OsJ_13497 OSJNBa0068L06.9 OSNPB_040102600;OsI_14504;OSIGBa0123D13.4	95.2021	9.50262e-09	up	7.57292	1	66954000	51777000	55923000	0	0	0	7.65402	7.51735	7.5474	1	1	1
845	A2XPJ3;Q7XXJ6;Q01N34;A0A0E0GX01;Q0JFH4	A2XPJ3;Q7XXJ6;Q01N34;A0A0E0GX01;Q0JFH4	Uncharacterized protein;OSJNBa0094O15.3 protein;OSIGBa0148I18.3 protein;Uncharacterized protein;Os04g0103300 protein	Os04g0103300 Os04g0103300 OSNPB_040103300;OsI_14508;OSIGBa0148I18.3;OsJ_13501 OSJNBa0094O15.3	151.335	1.16504e-11	up	8.2416	1	215350000	233150000	223100000	0	0	0	8.22668	8.25629	8.24185	1	1	1
847	Q7X7N2;B8AU84;A0A0E0GX18	Q7X7N2;B8AU84;A0A0E0GX18	Arginase 1, mitochondrial;Arginase 1, mitochondrial;Uncharacterized protein	ARG1 Os04g0106300 LOC_Os04g01590 OsJ_13517 OSJNBb0004G23.10 OSJNBb0085F13.5;B0616E02-H0507E05.7 OsI_14570	91.7214	4.08644e-08	up	7.51919	1	55531000	57956000	40995000	0	0	0	7.57388	7.58285	7.40084	1	1	1
852	Q84JG8;Q7XRT0;Q01M83;B9F813;A0A0E0GY30	Q84JG8;Q7XRT0;Q01M83;B9F813;A0A0E0GY30	Chloroplast sedoheptulose-1,7-bisphosphatase;OSJNBa0042F21.13 protein;H0622G10.1 protein;Os04g0234600 protein;Uncharacterized protein	H0622G10.1;Os04g0234600 OsJ_13468 OSNPB_040234600;Os04g0234600 OSJNBa0042F21.13;OsI_14458	152.453	3.53715e-09	up	8.25222	1	258110000	244020000	192250000	0	0	0	8.29402	8.28154	8.18111	1	1	1
855	A0A0P0W7V7;B9FE34;Q7XNX6;Q01KW8;H6TFZ4;B8AR85;A0A0E0GY50;A3ARN7;A0A0E0GY51;A0A0E0GY48;A0A0E0GY49	A0A0P0W7V7;B9FE34;Q7XNX6;Q01KW8;H6TFZ4;B8AR85;A0A0E0GY50;A3ARN7;A0A0E0GY51;A0A0E0GY48;A0A0E0GY49	Sucrose synthase;Sucrose synthase;Sucrose synthase 7;Sucrose synthase;Sucrose synthase 5;Sucrose synthase;Sucrose synthase;Sucrose synthase;Sucrose synthase;Sucrose synthase;Sucrose synthase	H0211A12.6;Os04g0249500 OSNPB_040249500;OsI_15088;OsJ_14033;OsJ_14034;SUS5 Os04g0309600 LOC_Os04g24430 OSJNBa0033H08.16;SUS7 Os04g0249500 LOC_Os04g17650 OSJNBb0026I12.4	100.897	6.82971e-09	up	7.65674	1	82728000	63829000	62424000	0	0	0	7.73389	7.62273	7.61358	1	1	1
856	A0A0P0W8S4;B9FEC7;A0A0E0GYU4;A0A0E0GYU2;Q9ST27;Q01ME5;A0A0E0GYU5;A0A0E0GYU3;B8AS72	A0A0P0W8S4;B9FEC7;A0A0E0GYU4;A0A0E0GYU2;Q9ST27;Q01ME5;A0A0E0GYU5;A0A0E0GYU3;B8AS72	Os04g0304200 protein (Fragment);Uncharacterized protein;Uncharacterized protein;Uncharacterized protein;Phototropin-2;OSIGBa0092O07.5 protein;Uncharacterized protein;Uncharacterized protein;Uncharacterized protein	Os04g0304200 OSNPB_040304200;OsI_15306;OSIGBa0092O07.5;OsJ_14207;PHOT2 Os04g0304200 LOC_Os04g23890 OSJNBa0079M09.13	18.6048	0.015551	up	5.2176	1	19439000	25756000	34357000	0	0	0	4.1547	4.19484	7.30327	1	1	1
860	Q7XRN9;B8AUM3;B9FDG3;A0A0E0GZ44;B8AUM2;B9FDG2;Q7XXJ7;A0A0P0W6E6;C7J1J1	Q7XRN9;B8AUM3;B9FDG3;A0A0E0GZ44;B8AUM2;B9FDG2;Q7XXJ7;A0A0P0W6E6	OSJNBb0080H08.21 protein;Uncharacterized protein;Uncharacterized protein;Uncharacterized protein;Uncharacterized protein;Uncharacterized protein;OSJNBb0080H08.20 protein;Os04g0131850 protein	Os04g0131850;Os04g0131850 OSNPB_040131850;Os04g0131900 Os04g0131900 OSJNBb0080H08.21 OSNPB_040131900;OsI_14700;OsI_14701;OsJ_13634;OsJ_13635;OSJNBb0080H08.20	8.71621	3.17911e-10	up	4.1237	1	16038000	18936000	18373000	0	0	0	4.10686	4.13276	4.13148	1	1	1
861	Q60E78;A0A0E0GZ62;B9FHG6;Q6I683	Q60E78;A0A0E0GZ62;B9FHG6;Q6I683	Putative UDP-glucuronic acid decarboxylase;Uncharacterized protein;Uncharacterized protein;Os05g0363200 protein	OsJ_18245;P0692D12.17;UXS-5 Os05g0363200 OSNPB_050363200	59.6701	8.04075e-05	up	6.89894	1	33727000	32904000	29617000	0	0	0	7.29351	7.22137	6.18193	1	1	1
871	Q7XVZ0;Q6K5R5;Q01L64;Q01L31;B9FEZ1;A2XS31;A2X4T7;A0A0E0I0M3;A0A0E0H053;Q7XL87;A0A0P0WA00;B8ATF7	Q7XVZ0;Q6K5R5;Q01L64;Q01L31;B9FEZ1;A2XS31;A2X4T7;A0A0E0I0M3;A0A0E0H053;Q7XL87;A0A0P0WA00	40S ribosomal protein S27;40S ribosomal protein S27;40S ribosomal protein S27;40S ribosomal protein S27;40S ribosomal protein S27;40S ribosomal protein S27;40S ribosomal protein S27;40S ribosomal protein S27;40S ribosomal protein S27;OSJNBb0014D23.2 protei	H0209H04.7;Os02g0478700 Os02g0478700 OsJ_06730 OSNPB_020478700 P0527E02.36;Os04g0346100 Os04g0346100 OsJ_14350 OSJNBa0020I02.1 OSNPB_040346100;Os04g0399000 OSNPB_040399000;OsI_07209;OsI_15427;OsI_15727;OSIGBa0111I14.2;OsJ_14646;OSJNBb0014D23.2	168.444	1.75862e-07	up	8.39612	1	203580000	387400000	374540000	0	0	0	8.20254	8.49553	8.4903	1	1	1
877	B8ATN5;Q7XVG5;Q01JB7;A0A0E0H0G1;Q0JDD8;B9FF25;B8ATN3;A0A0E0H0G0	B8ATN5;Q7XVG5;Q01JB7;A0A0E0H0G1;Q0JDD8;B9FF25;B8ATN3;A0A0E0H0G0	Uncharacterized protein;OSJNBa0073L04.5 protein;H0717B12.5 protein;Uncharacterized protein;Os04g0411800 protein (Fragment);Uncharacterized protein;Uncharacterized protein;Uncharacterized protein	H0717B12.5;Os04g0411800;Os04g0411800 OSJNBa0073L04.5 OSNPB_040411800;OsI_15805;OsI_15807;OsJ_14722	7.87783	1.00399e-07	up	3.9778	1	10737000	10752000	6641000	0	0	0	4.01632	4.00681	3.91027	1	1	1
880	Q0JDA2;A2XTC1;A0A0E0H0M2	Q0JDA2;A2XTC1;A0A0E0H0M2	Succinate dehydrogenase subunit 5, mitochondrial;Uncharacterized protein;Uncharacterized protein	OsI_15856;SDH5 Os04g0418000 LOC_Os04g34100 OsJ_14772 OSJNBa0033G16.15 OSJNBb0108J11.2	114.632	2.83798e-08	up	7.84086	1	91397000	125710000	82572000	0	0	0	7.80339	7.95236	7.76684	1	1	1
884	A2XTL5;A0A0E0H107;A3AU06;Q0JD42;Q01JF2	A2XTL5;A0A0E0H107;A3AU06;Q0JD42;Q01JF2	Uncharacterized protein;Uncharacterized protein;Uncharacterized protein;Protein disulfide isomerase-like 5-2;H0315E07.1 protein	H0315E07.1;OsI_15947;OsJ_14861;PDIL5-2 PDIL7-1 Os04g0432500 LOC_Os04g35290 OSJNBa0084A10.17	96.606	1.16347e-06	up	7.59404	1	62256000	38002000	90398000	0	0	0	7.62957	7.33841	7.81414	1	1	1
886	Q7X914;Q7FA04;B8AUE7;A0A0E0H188;Q0JCZ5;A0A0E0H187;A0A0N7KJ40	Q7X914;Q7FA04;B8AUE7;A0A0E0H188;Q0JCZ5;A0A0E0H187	p0076O17.9 protein;OSJNBa0064D20.9 protein;Uncharacterized protein;Uncharacterized protein;Os04g0441900 protein (Fragment);Uncharacterized protein	Os04g0441900 Os04g0441900 OSNPB_040441900;Os04g0441900 OSNPB_040441900;OsI_16024;OSJNBa0064D20.9 Os04g0441900 OsJ_14919 OSNPB_040441900;P0076O17.9	108.943	3.84605e-09	up	7.76743	1	88461000	75619000	92645000	0	0	0	7.77654	7.70442	7.82132	1	1	1
888	Q7X5X9;A0A0E0H1D3;B8AL50;A0A0E0H2L4;Q75G86;A2XTW4;Q8W3N2;A0A0P0VZM1;A0A0P0WAP9	Q7X5X9;A0A0E0H1D3;B8AL50;A0A0E0H2L4;Q75G86;A2XTW4	OSJNBa0027P08.4 protein;Uncharacterized protein;Uncharacterized protein;Uncharacterized protein;Os03g0576400 protein;Uncharacterized protein	LOC_Os03g37950 Os03g0576400 OsJ_11518 OSJNBa0008D12.8;Os03g0576400 OSNPB_030576400;Os04g0444600 OsJ_14933 OSJNBa0027P08.4 OSJNBa0058G03.7 OSNPB_040444600;Os04g0444600 OSNPB_040444600;OsI_12343;OsI_16043;OsRPN6	46.9965	0.00130534	up	6.55448	1	39145000	30170000	30040000	0	0	0	7.38212	5.18057	7.10075	1	1	1
900	Q7XK23;Q33E21;A2XUP0;Q01JY8;A0A0E0H259;Q0JCD0	Q7XK23;Q33E21;A2XUP0;Q01JY8;A0A0E0H259;Q0JCD0	OSJNBa0044K18.22 protein;NAD-dependent isocitrate dehydrogenase c;1;Uncharacterized protein;OSIGBa0116M22.11 protein;Uncharacterized protein;Os04g0479200 protein (Fragment)	1 Os04g0479200 OsJ_15196 OSNPB_040479200;Os04g0479200;OsI_16326;OsIDHc;OSIGBa0116M22.11;OSJNBa0044K18.22	126.003	1.00845e-08	up	7.97731	1	124430000	118670000	156620000	0	0	0	7.95236	7.91548	8.06409	1	1	1
901	Q7XQF8;Q01IG3;A0A0E0H2A5;B8AVJ3	Q7XQF8;Q01IG3;A0A0E0H2A5;B8AVJ3	OSJNBa0081L15.5 protein;H0805A05.3 protein;Uncharacterized protein;Uncharacterized protein	H0805A05.3;Os04g0483500 Os04g0483500 OsJ_15231 OSJNBa0081L15.5 OSNPB_040483500;OsI_16363	172.874	1.37202e-09	up	8.43358	1	389470000	318190000	316240000	0	0	0	8.4903	8.41491	8.39552	1	1	1
907	Q10HT1;Q75G91;A2XIT7;A0A0E0H2K9;A6N030	Q10HT1;Q75G91;A2XIT7;A0A0E0H2K9	40S ribosomal protein S3, putative, expressed;40S ribosomal protein S3, putative, expressed;Uncharacterized protein;Uncharacterized protein	LOC_Os03g38000;Os03g0577000 LOC_Os03g38000 Os03g0577000 OsJ_11524 OSJNBa0008D12.4 OSNPB_030577000;OsI_12347	161.838	1.86238e-08	up	8.33841	1	325190000	219100000	317560000	0	0	0	8.38695	8.22908	8.39919	1	1	1
909	Q0JC31;A2XV22;A0A0E0H2M8;Q7XU55;Q01IQ7	Q0JC31;A2XV22;A0A0E0H2M8;Q7XU55;Q01IQ7	Os04g0495300 protein;Uncharacterized protein;Uncharacterized protein;OSJNBb0091E11.22 protein;OSIGBa0159F11.7 protein	Os04g0495300 Os04g0495300 OSNPB_040495300;OsI_16460;OSIGBa0159F11.7;OSJNBb0091E11.22	7.94487	8.59953e-08	up	3.99002	1	7187000	13266000	8956900	0	0	0	3.94589	4.05394	3.97024	1	1	1
910	Q7XUK6;Q01IC6;A2XV50;B9EUT9;A0A0E0H2P6	Q7XUK6;Q01IC6;A2XV50;B9EUT9;A0A0E0H2P6	6,7-dimethyl-8-ribityllumazine synthase;6,7-dimethyl-8-ribityllumazine synthase;6,7-dimethyl-8-ribityllumazine synthase;6,7-dimethyl-8-ribityllumazine synthase;Uncharacterized protein	LS Os04g0497400 OSJNBa0067K08.17 OSNPB_040497400;OsI_16488;OSIGBa0092E01.9 H0306B06.13;OsJ_04178	85.0498	5.96864e-09	up	7.41024	1	45408000	39020000	40946000	0	0	0	7.47749	7.35433	7.39889	1	1	1
912	Q7XMA0;Q01I76;B8ARN5;Q0JBV4;A0A0E0H2Z6;A0A0E0H2Z5	Q7XMA0;Q01I76;B8ARN5;Q0JBV4;A0A0E0H2Z6;A0A0E0H2Z5	Isocitrate dehydrogenase [NADP];Isocitrate dehydrogenase [NADP];Isocitrate dehydrogenase [NADP];Isocitrate dehydrogenase [NADP];Uncharacterized protein;Uncharacterized protein	Os04g0508200 Os04g0508200 OSNPB_040508200;OsI_16579;OSIGBa0101P20.6;OsJ_15408 OSJNBa0043L24.16	38.6093	0.00669909	up	6.27088	1	28046000	36224000	33509000	0	0	0	4.22784	7.30131	7.28349	1	1	1
921	Q5QT28;Q7XMK5;A2XVV0;A0A0E0H3J1;A0A0N7KJF0	Q5QT28;Q7XMK5;A2XVV0;A0A0E0H3J1;A0A0N7KJF0	Putative remorin 1 protein (Fragment);OSJNBb0039L24.13 protein;Uncharacterized protein;Uncharacterized protein;Os04g0533300 protein (Fragment)	Os04g0533300 OsJ_15583 OSJNBb0039L24.13 OSNPB_040533300;Os04g0533300 OSNPB_040533300;OsI_16768;remorin1	166.458	1.49621e-11	up	8.37901	1	301550000	309880000	298630000	0	0	0	8.36537	8.39671	8.37496	1	1	1
922	Q7XU74;Q01IH3;A0A0E0H3K4	Q7XU74;Q01IH3;A0A0E0H3K4	Peroxisomal membrane protein 11-4;Peroxisomal membrane protein 11-4;Uncharacterized protein	PEX11-4 Os04g0534600 LOC_Os04g45210 OsJ_014940 OSJNBb0020O11.14;PEX11-4 OsI_016204 OSIGBa0159I10.12	8.92908	9.33233e-12	up	4.15851	1	20478000	20931000	20794000	0	0	0	4.16512	4.15306	4.15736	1	1	1
925	Q33E23;A2XW22;A0A0E0H3S7;Q7XN06;A2X7V1;Q6H3Y7;A0A0E0GAG9	Q33E23;A2XW22;A0A0E0H3S7;Q7XN06;A2X7V1;Q6H3Y7;A0A0E0GAG9	Glutamate dehydrogenase 2, mitochondrial;Glutamate dehydrogenase 2, mitochondrial;Glutamate dehydrogenase;Glutamate dehydrogenase;Glutamate dehydrogenase;Glutamate dehydrogenase 3, mitochondrial;Glutamate dehydrogenase	GDH2 LOC_Os04g45970 Os04g0543900 OSNPB_040543900;GDH2 OsI_16842;GDH3 LOC_Os02g43470 Os02g0650900 OsJ_07745 OSJNBb0012J10.18 OSNPB_020650900;OsI_08294;OSJNBb0038F03.5	112.269	5.75479e-09	up	7.81081	1	105500000	85611000	85418000	0	0	0	7.88522	7.76107	7.78614	1	1	1
926	A0A0P0X2E8;Q8H930;B8B749;A0A0E0H400	A0A0P0X2E8;Q8H930;B8B749;A0A0E0H400	Os07g0139400 protein (Fragment);Probable UDP-arabinose 4-epimerase 1;Uncharacterized protein;Uncharacterized protein	Os07g0139400 OSNPB_070139400;OsI_24840;UEL-1 Os07g0139400 LOC_Os07g04690 OJ1417_E01.121 OsJ_23039 P0495H05.61	8.69129	3.0698e-09	up	4.11957	1	16013000	16459000	20355000	0	0	0	4.10567	4.10381	4.14923	1	1	1
927	A3AW83;Q7XT37;Q01IM8;A2XW90;A0A0E0H410;A0A0P0WDG9;A0A0P0WD88	A3AW83;Q7XT37;Q01IM8;A2XW90;A0A0E0H410;A0A0P0WDG9;A0A0P0WD88	Uncharacterized protein;OSJNBa0010H02.13 protein;OSIGBa0143N19.6 protein;Uncharacterized protein;Uncharacterized protein;Os04g0553000 protein (Fragment);Os04g0553000 protein (Fragment)	Os04g0553000 OSJNBa0010H02.13;Os04g0553000 OSNPB_040553000;OsI_16916;OSIGBa0143N19.6;OsJ_15716	86.5082	2.42416e-07	up	7.43477	1	56778000	34940000	44706000	0	0	0	7.58161	7.26747	7.45522	1	1	1
929	A0A0P0WDE0;A0A0E0H468;Q0JB40;B8ASW6;A0A0E0H469;Q7XPS0;Q01HA0	A0A0P0WDE0;A0A0E0H468;Q0JB40;B8ASW6;A0A0E0H469;Q7XPS0;Q01HA0	Os04g0558400 protein (Fragment);Uncharacterized protein;Os04g0558400 protein;Uncharacterized protein;Uncharacterized protein;OSJNBa0065O17.11 protein;B0103C08-B0602B01.3 protein	B0103C08-B0602B01.3;Os04g0558400 Os04g0558400 OsJ_15751 OSNPB_040558400;Os04g0558400 OSNPB_040558400;OsI_16954;OSJNBa0065O17.11	104.381	9.27587e-11	up	7.70571	1	75569000	78956000	71923000	0	0	0	7.69626	7.73196	7.6889	1	1	1
943	Q7XTQ5;Q0JAF1;Q01HT0;A0A0E0H5J4;A3AX42;A2XX68	Q7XTQ5;Q0JAF1;Q01HT0;A0A0E0H5J4;A3AX42;A2XX68	Maltose excess protein 1-like, chloroplastic;Maltose transporter;B0403H10-OSIGBa0105A11.18 protein;Uncharacterized protein;Uncharacterized protein;Uncharacterized protein	B0403H10-OSIGBa0105A11.18;MEX1 Os04g0602400;Os04g0602400 LOC_Os04g51330 OSJNBa0041A02.13;OsI_17270;OsJ_16046	29.876	0.00221815	up	5.90092	1	28761000	30240000	34474000	0	0	0	5.19909	5.19806	7.30559	1	1	1
945	Q0JAC6;B8ATU3;Q7X8D0;A0A0E0H5N0;A0A0P0XDJ9;Q6YYR2;A2YSN9;A0A0E0I8R0;A3BQX7;A6N0X3	Q0JAC6;B8ATU3;Q7X8D0;A0A0E0H5N0;A0A0P0XDJ9;Q6YYR2;A2YSN9;A0A0E0I8R0;A3BQX7	Os04g0605900 protein;Uncharacterized protein;OSJNBa0035M09.3 protein;Uncharacterized protein;Os08g0234000 protein;Os08g0234000 protein;Uncharacterized protein;Uncharacterized protein;Uncharacterized protein	Os04g0605900 Os04g0605900 OsJ_16070 OSNPB_040605900;Os08g0234000 B1047A05.37 OSNPB_080234000;Os08g0234000 OSNPB_080234000;OsI_17293;OsI_28337;OsJ_26511;OSJNBa0035M09.3 OSJNBb0015N08.13	121.042	3.12057e-10	up	7.91936	1	123660000	110070000	112230000	0	0	0	7.94915	7.88522	7.92371	1	1	1
948	Q9MAX6;B8AU46;A0A0E0H5V1	Q9MAX6;B8AU46;A0A0E0H5V1	Coatomer subunit epsilon-1;Coatomer subunit epsilon;Coatomer subunit epsilon	COPE1 Os04g0612600 LOC_Os04g52270 OsJ_015440 OSJNBa0070C17.12;OsI_17362	92.2255	1.04475e-06	up	7.52709	1	40022000	40700000	87098000	0	0	0	7.3932	7.39414	7.79394	1	1	1
949	A0A0N7KJP5;A0A0E0H5X4;Q7XN11;Q01K11;Q8W2G1	A0A0N7KJP5;A0A0E0H5X4;Q7XN11;Q01K11	Os04g0614600 protein (Fragment);Uncharacterized protein;Gamma-aminobutyrate transaminase 1, mitochondrial;Gamma-aminobutyrate transaminase 1, mitochondrial	Os04g0614600 OSNPB_040614600;OsI_17385 OSIGBa0126B18.7;OSL2 Os04g0614600 LOC_Os04g52450 OsJ_16145 OSJNBa0008M17.4	120.398	3.0433e-08	up	7.91167	1	93973000	139570000	107400000	0	0	0	7.81973	8.01984	7.89544	1	1	1
950	B8AU77;B9FCI4;A2XXK2;Q7XTP3;Q0JA42;Q7XTP2;B9FCI5;B9FCI1;A0A0N7KJP8;Q7XTP6;Q25AF1;B8AU76;A0A0E0H5Z2;A0A0E0H600;A0A0E0H5Z9;A0A0E0H5Z8;A0A0E0H5Z1;A0A0E0H5Z7;A0A0E0H5Z6;A0A0E0H5Z5;A0A0E0H5Z4;A0A0E0H5Z3;A0A0E0H5Z0;Q0JA43;A0A0P0WER5;Q00RR0;Q00RQ9	B8AU77;B9FCI4;A2XXK2;Q7XTP3;Q0JA42;Q7XTP2;B9FCI5;B9FCI1;A0A0N7KJP8;Q7XTP6;Q25AF1;B8AU76;A0A0E0H5Z2;A0A0E0H600;A0A0E0H5Z9;A0A0E0H5Z8;A0A0E0H5Z1;A0A0E0H5Z7;A0A0E0H5Z6;A0A0E0H5Z5;A0A0E0H5Z4;A0A0E0H5Z3;A0A0E0H5Z0;Q0JA43;A0A0P0WER5;Q00RR0;Q00RQ9	Uncharacterized protein;Uncharacterized protein;Uncharacterized protein;OSJNBa0093O08.4 protein;Os04g0616700 protein;OSJNBa0093O08.5 protein;Uncharacterized protein;Uncharacterized protein;Os04g0616700 protein;OSJNBa0093O08.1 protein;H0525G02.12 protein;Un	H0525G02.10;H0525G02.11;H0818E11.1 H0525G02.12;Os04g0616600 Os04g0616600 OSNPB_040616600;Os04g0616700;Os04g0616700 OSNPB_040616700;OsI_17410;OsI_17411;OsI_17412;OsJ_16159;OsJ_16162;OsJ_16163;OSJNBa0093O08.1 Os04g0616300 OSNPB_040616300;OSJNBa0093O08.4;OSJNBa0093O08.5	86.9908	7.74635e-09	up	7.44279	1	43381000	50294000	38949000	0	0	0	7.45043	7.50554	7.37241	1	1	1
954	Q7XTM4;Q25A82;A2XY76;A0A0E0H6H0	Q7XTM4;Q25A82;A2XY76;A0A0E0H6H0	OSJNBa0033G05.21 protein;H0413E07.12 protein;Uncharacterized protein;Uncharacterized protein	H0413E07.12;OsI_17661;OsJ_16397 OSJNBa0033G05.21 OSJNBa0070O11.1	8.46383	1.15751e-09	up	4.08131	1	13428000	16474000	13818000	0	0	0	4.06676	4.10398	4.07319	1	1	1
956	Q94DD0;A2WX66;A0A0E0H6J5;B9EUS9;A0A0E0H6J3	Q94DD0;A2WX66;A0A0E0H6J5;B9EUS9;A0A0E0H6J3	Os01g0859200 protein;Uncharacterized protein;Uncharacterized protein;Uncharacterized protein;Uncharacterized protein	Os01g0859200 Os01g0859200 OSNPB_010859200 P0489B03.7 P0683F02.35;OsI_04508;OsJ_04141	8.55745	3.1718e-08	up	4.09718	1	18271000	12843000	15781000	0	0	0	4.14088	4.04963	4.10103	1	1	1
964	B7E8Y8;Q01HZ7;P14655;B8AVN6;A0A0E0H6Y4	B7E8Y8;Q01HZ7;P14655;B8AVN6;A0A0E0H6Y4	cDNA clone:001-119-H04, full insert sequence;Glutamine synthetase;Glutamine synthetase, chloroplastic;Glutamine synthetase;Glutamine synthetase	GLN2 RGS31 Os04g0659100 LOC_Os04g56400 OsJ_16481 OSJNBa0011F23.15 OSJNBa0015K02.2;OsI_17756;OSIGBa0132E09-OSIGBa0108L24.11	153.517	3.68702e-11	up	8.26226	1	239460000	238420000	223050000	0	0	0	8.2711	8.27611	8.23957	1	1	1
971	B9FD99;Q7XQ93;Q259I0;A0A0E0H7F0;B8ARF5	B9FD99;Q7XQ93;Q259I0;A0A0E0H7F0;B8ARF5	Uncharacterized protein;OSJNBa0018M05.15 protein;H0103C06.2 protein;Uncharacterized protein;Uncharacterized protein	H0103C06.2 H0403D02.18;Os04g0674700 OSJNBa0018M05.15 OSNPB_040674700;OsI_17900;OsJ_16604	18.7795	0.0139338	up	5.23109	1	32452000	27854000	27289000	0	0	0	7.25619	4.21431	4.22276	1	1	1
973	Q7XKC8;Q259H4;A2XYX9;A0A0E0H7G3	Q7XKC8;Q259H4;A2XYX9;A0A0E0H7G3	Dihydroorotate dehydrogenase (quinone), mitochondrial;Dihydroorotate dehydrogenase (quinone), mitochondrial;Dihydroorotate dehydrogenase (quinone), mitochondrial;Dihydroorotate dehydrogenase (quinone), mitochondrial	H0103C06.13 H0101F08.3;OsI_17913;PYRD Os04g0676300 LOC_Os04g57950 OsJ_16613 OSJNBa0064G10.3	99.7009	8.07718e-09	up	7.63954	1	58803000	60137000	75717000	0	0	0	7.59628	7.60243	7.7199	1	1	1
974	Q7XKB5;Q259K4;A2XYZ3;A0A0E0H7H7	Q7XKB5;Q259K4;A2XYZ3;A0A0E0H7H7	Pyruvate kinase;Pyruvate kinase;Pyruvate kinase;Pyruvate kinase	H0402C08.9;Os04g0677500 Os04g0677500 OsJ_16627 OSJNBa0064G10.16 OSNPB_040677500;OsI_17926	96.7624	2.72987e-08	up	7.59637	1	56661000	51020000	72859000	0	0	0	7.58024	7.51164	7.69724	1	1	1
980	Q7XPW1;A0A0P0WGH1;B9FDD1;B8ARS2;Q259F9;A0A0E0H7T1;A0A0E0H7T0;A0A0P0WGH3;A0A0P0WGL6;A0A0E0H7T2	Q7XPW1;A0A0P0WGH1;B9FDD1;B8ARS2;Q259F9;A0A0E0H7T1;A0A0E0H7T0;A0A0P0WGH3	OSJNBa0032F06.20 protein;Os04g0682800 protein (Fragment);Uncharacterized protein;Uncharacterized protein;H0124B04.17 protein;Uncharacterized protein;Uncharacterized protein;Os04g0682800 protein (Fragment)	H0124B04.17;Os04g0682800 OSJNBa0032F06.20;Os04g0682800 OSNPB_040682800;OsI_17972;OsJ_16670	18.7041	0.0149494	up	5.22528	1	24055000	24817000	33701000	0	0	0	4.19811	4.18737	7.29036	1	1	1
983	B9FDD6;Q7XPV4;Q259Q6;A2XZ41;A0A0E0H7X1	B9FDD6;Q7XPV4;Q259Q6;A2XZ41;A0A0E0H7X1	Uncharacterized protein;OSJNBa0088H09.2 protein;H0306F12.7 protein;Uncharacterized protein;Uncharacterized protein	H0306F12.7;Os04g0683700 Os04g0683700 OSJNBa0088H09.2 OSNPB_040683700;OsI_17978;OsJ_16677	8.14359	1.55646e-06	up	4.02566	1	20312000	8285700	8808100	0	0	0	4.16208	3.94998	3.96494	1	1	1
985	B8ARS9;B9FDE0;A0A0E0H7X8;Q259U8	B8ARS9;B9FDE0;A0A0E0H7X8;Q259U8	Uncharacterized protein;Probable serine/threonine-protein kinase BSK3;Uncharacterized protein;H0913C04.1 protein	BSK3 RLCK173 Os04g0684200 LOC_Os04g58750 OsJ_16683 OSJNBa0088H09.6;H0913C04.1;OsI_17982	7.93384	1.41823e-11	up	3.98802	1	9117000	9374400	9821800	0	0	0	3.98775	3.98174	3.99457	1	1	1
988	Q9ST79;A0A0E0H815;A2XZ77;B9FDQ2	Q9ST79;A0A0E0H815;A2XZ77;B9FDQ2	CAA303718.1 protein;Uncharacterized protein;Uncharacterized protein;Uncharacterized protein	OsI_18016;OsJ_16714;q3037.18 H0701F11.9 H0814G11.2	8.40054	2.0142e-10	up	4.07048	1	13834000	14963000	12721000	0	0	0	4.07509	4.08034	4.05601	1	1	1
991	Q9ZST1;B8AS60;A0A0E0H841	Q9ZST1;B8AS60;A0A0E0H841	30S ribosomal protein S17, chloroplastic;Uncharacterized protein;Uncharacterized protein	OsI_18045;RPS17 Os04g0691500 Os04g0691600 LOC_Os04g59494 OsJ_16738 OSJNBb0020J19.5	8.65331	1.21093e-08	up	4.11325	1	16633000	20374000	13910000	0	0	0	4.11602	4.14793	4.0758	1	1	1
995	Q9FW34;A0A0E0H888;B8AWJ0;A0A0P0WGS3	Q9FW34;A0A0E0H888;B8AWJ0;A0A0P0WGS3	Os05g0101400 protein;Uncharacterized protein;Uncharacterized protein;Os05g0101400 protein (Fragment)	Os05g0101400 Os05g0101400 OsJ_16775 OSJNBb0098I11.9 OSNPB_050101400 P0036D10.8;Os05g0101400 OSNPB_050101400;OsI_18082	149.443	3.32717e-07	up	8.22345	1	367790000	177890000	163990000	0	0	0	8.44433	8.13035	8.09568	1	1	1
996	B9FLZ7;B8AWJ6;B7EUG6;Q0DLG8;A0A0E0H8A2	B9FLZ7;B8AWJ6;B7EUG6;Q0DLG8;A0A0E0H8A2	Uncharacterized protein;Uncharacterized protein;cDNA clone:J033125H15, full insert sequence;Os05g0103100 protein;Uncharacterized protein	Os05g0103100 Os05g0103100 OSNPB_050103100;OsI_18092;OsJ_16788	144.29	1.01879e-09	up	8.17283	1	203690000	202290000	170880000	0	0	0	8.2038	8.1933	8.1214	1	1	1
1000	A0A0P0WHB7;Q0DLD4;Q8GU57;A0A0E0H8E8;B9FM21;B8AWX1;A0A0E0H8E7;Q84ZW6;A6MZM1;Q65X28	A0A0P0WHB7;Q0DLD4;Q8GU57;A0A0E0H8E8;B9FM21;B8AWX1;A0A0E0H8E7;Q84ZW6	Os05g0107600 protein (Fragment);Os05g0107600 protein (Fragment);Peroxisomal membrane protein ABC transporter homologue;Uncharacterized protein;Uncharacterized protein;Uncharacterized protein;Uncharacterized protein;Putative ABC transporter	Os05g0107600 Os05g0107600 OSNPB_050107600;Os05g0107600 OSNPB_050107600;OsI_18139;OsJ_16830;OSJNBa0068N01.7;pmp2	8.57865	4.84526e-08	up	4.10075	1	12481000	16576000	20369000	0	0	0	4.04783	4.10501	4.14941	1	1	1
1001	P49100;I3QD60;A2XZJ1;A0A0E0H8G5	P49100;I3QD60;A2XZJ1;A0A0E0H8G5	Cytochrome b5;Cytochrome b5 protein;Uncharacterized protein;Uncharacterized protein	Os05g0108800 LOC_Os05g01820 OsJ_16839 OSJNBa0068N01.16;OsI_18149	98.3	1.17948e-10	up	7.61912	1	62076000	66606000	60741000	0	0	0	7.62673	7.63854	7.59209	1	1	1
1007	A0A0P0WHC7;Q75L87;B8AXD3;A0A0E0H8V8	A0A0P0WHC7;Q75L87;B8AXD3;A0A0E0H8V8	Os05g0122800 protein;Os05g0122800 protein;Uncharacterized protein;Uncharacterized protein	Os05g0122800 OJ1729_E02.7 OsJ_16943 OSNPB_050122800;Os05g0122800 OSNPB_050122800;OsI_18258	8.63492	3.50218e-07	up	4.11018	1	13515000	13280000	25546000	0	0	0	4.06838	4.05554	4.20662	1	1	1
1009	A0A0E0H904;B8AXM5;Q0DL03;A0A0E0H903;B7EY68	A0A0E0H904;B8AXM5;Q0DL03;A0A0E0H903;B7EY68	Uncharacterized protein;Uncharacterized protein;Os05g0132100 protein;Uncharacterized protein;cDNA clone:001-200-C01, full insert sequence	Os05g0132100 Os05g0132100 OsJ_17009 OSNPB_050132100;OsI_18335	122.512	4.1393e-07	up	7.93678	1	160280000	78316000	122760000	0	0	0	8.11392	7.72815	7.96827	1	1	1
1010	A0A0E0H916;E9KIT5;Q7DNB2;Q6ENA1;P0C337;P0C336;P0C335;J3RG86;A0A1W5HWQ2;A0A1W5HNW4;A0A0N9E0G9;A0A0N7EIU4;A0A0K0LRI3;A0A0K0LRC8;A0A0K0LKX1;A0A0E0HNW2;C5MRJ8;C5MRJ4;C5MRJ2;A0A0E0I3F4;Q8SAU0;Q7G6A6;D0EKL8;D0EKL7;A0A0E0GPN8	A0A0E0H916;E9KIT5;Q7DNB2;Q6ENA1;P0C337;P0C336;P0C335;J3RG86;A0A1W5HWQ2;A0A1W5HNW4;A0A0N9E0G9;A0A0N7EIU4;A0A0K0LRI3;A0A0K0LRC8;A0A0K0LKX1;A0A0E0HNW2	Uncharacterized protein;NADH-plastoquinone oxidoreductase subunit 7;OSJNBa0061C08.3 protein;NAD(P)H-quinone oxidoreductase subunit H, chloroplastic;NAD(P)H-quinone oxidoreductase subunit H, chloroplastic;NAD(P)H-quinone oxidoreductase subunit H, chloroplas	ndhH;ndhH 9311163 9311175;ndhH LOC_Osp1g00970 Nip164 Nip176;ndhH PA164 PA176;OSJNAb0075K12.32 LOC_Os10g21340;OSJNBa0022D10.3;OSJNBa0061C08.3	165.049	4.1269e-10	up	8.36675	1	285190000	277370000	320930000	0	0	0	8.33826	8.35376	8.40823	1	1	1
1011	A0A0E0H918;Q0DKZ2;Q6AVZ8;A2Y043;B9FMB0;Q5U1M6;A2Y045;A0A0P0WHP0	A0A0E0H918;Q0DKZ2;Q6AVZ8;A2Y043	Peroxidase;Os05g0134400 protein;Peroxidase;Peroxidase	Os05g0134400 Os05g0134400 OSNPB_050134400;Os05g0134400 prx65 OSNPB_050134400 P0519E07.5;Os05g0134800 OSNPB_050134800;OsI_18348;OsI_18350;OsJ_17020;prx67 Os05g0134800 OsJ_17022	101.499	2.97834e-13	up	7.66532	1	68860000	71436000	67764000	0	0	0	7.66506	7.67089	7.66	1	1	1
1012	Q0DKY4;B7EKA4;A2Y053;A0A0E0H922;Q1H9D3;Q1H9D0;Q1H9C8;Q1H9C4;Q1H9C0;Q1H9B9;Q1H9B6;Q1H9B3;Q1H9A4;Q1H9A2;Q1H997;Q1H994;Q1H993;Q1H992;Q1H990;Q1H989;Q1H981;Q1H977;Q1H970;Q1H969;Q1H968;Q1H964;Q1H961;Q1H960;A6N1K2;A2WNR2;Q9LGU6;A0A0E0FKG0;A6N0P7	Q0DKY4;B7EKA4;A2Y053;A0A0E0H922;Q1H9D3;Q1H9D0;Q1H9C8;Q1H9C4;Q1H9C0;Q1H9B9;Q1H9B6;Q1H9B3;Q1H9A4;Q1H9A2;Q1H997;Q1H994;Q1H993;Q1H992;Q1H990;Q1H989;Q1H981;Q1H977;Q1H970;Q1H969;Q1H968;Q1H964;Q1H961;Q1H960	S-adenosylmethionine synthase 1;S-adenosylmethionine synthase;S-adenosylmethionine synthase 1;S-adenosylmethionine synthase;S-adenosylmethionine synthase (Fragment);S-adenosylmethionine synthase (Fragment);S-adenosylmethionine synthase (Fragment);S-adenosy	METK3 Os01g0293000 LOC_Os01g18860 OsJ_001358 P0706B05.41;OsI_01493;OsJ_17029;SAM1 SAMS Os05g0135700 LOC_Os05g04510 OsJ_016271 P0519E07.14;SAM1 SAMS OsI_017696;sams	133.17	1.37086e-08	up	8.05713	1	129640000	143080000	182860000	0	0	0	7.98474	8.03663	8.15001	1	1	1
1014	B8AXV2;P42211;A0A0E0H931;B9FMC0	B8AXV2;P42211;A0A0E0H931;B9FMC0	Uncharacterized protein;Aspartic proteinase;Uncharacterized protein;Uncharacterized protein	OsI_18377;OsJ_17039;RAP Os05g0137400 LOC_Os05g04630 OJ1127_B08.13	132.109	1.35169e-11	up	8.04558	1	139840000	144240000	156570000	0	0	0	8.03267	8.04212	8.06196	1	1	1
1025	Q5WMY3;A2Y0K0;A0A0E0H9T4	Q5WMY3;A2Y0K0;A0A0E0H9T4	Cytoplasmic ribosomal protein L18;60S ribosomal protein l18;Uncharacterized protein	Os05g0155100 OsJ_17172 OSNPB_050155100 P0431G05.5;OsI_18515	179.546	1.4846e-08	up	8.48821	1	451470000	304180000	390920000	0	0	0	8.56104	8.38553	8.51806	1	1	1
1026	B8AY77;Q9SLX0;Q0DKL7;A0A0E0H9T9;A0A0E0H9U1;A0A0E0H9U0;A0A0E0H9U2	B8AY77;Q9SLX0;Q0DKL7;A0A0E0H9T9;A0A0E0H9U1;A0A0E0H9U0;A0A0E0H9U2	Importin subunit alpha;Importin subunit alpha-1b;Importin subunit alpha;Importin subunit alpha;Importin subunit alpha;Importin subunit alpha;Importin subunit alpha	Os05g0155500 OsJ_17176;Os05g0155601 LOC_Os05g06350;OsI_18524	83.1322	8.88446e-09	up	7.37734	1	43903000	37721000	36414000	0	0	0	7.45635	7.33417	7.34149	1	1	1
1027	B9FHF3;A2Y0K9;A0A0E0H9V0	B9FHF3;A2Y0K9;A0A0E0H9V0	DnaJ protein ERDJ3B;Uncharacterized protein;Uncharacterized protein	ERDJ3B DJB6 Os05g0156500 LOC_Os05g06440 OsJ_17183 P0431G05.15 P0676G05.5;OsI_18531	9.16064	3.99283e-09	up	4.19545	1	22734000	29516000	22043000	0	0	0	4.18583	4.22711	4.17341	1	1	1
1029	Q75M01;B8AYD2;A0A0E0H9V9	Q75M01;B8AYD2;A0A0E0H9V9	Os05g0157200 protein;Uncharacterized protein;Uncharacterized protein	Os05g0157200 Os05g0157200 OsJ_17188 OSNPB_050157200 P0676G05.12;OsI_18538	87.0198	2.70555e-09	up	7.44327	1	45627000	46783000	39678000	0	0	0	7.48094	7.46419	7.38468	1	1	1
1034	Q6AT26;A2Y0X2;A0A0E0HA89;A0A0P0WIK3;A0A0P0WII5;A6N1D0;A0A0P0WIK8	Q6AT26;A2Y0X2;A0A0E0HA89	Probable cellulose synthase A catalytic subunit 1 [UDP-forming];Probable cellulose synthase A catalytic subunit 1 [UDP-forming];Cellulose synthase	CESA1 Os05g0176100 LOC_Os05g08370 OsJ_016545 OsJ_17310 OSJNBa0029B02.3 P0617A08.14;CESA1 OsI_017965;Os05g0176100 OSNPB_050176100	102.713	3.37632e-10	up	7.68247	1	70075000	69089000	75130000	0	0	0	7.67089	7.65818	7.71833	1	1	1
1045	Q94DR2;A0A0E0HBD0;B8A7Y1;B9EWQ2	Q94DR2;A0A0E0HBD0;B8A7Y1;B9EWQ2	Dephospho-CoA kinase;Uncharacterized protein;Uncharacterized protein;Uncharacterized protein	Os01g0360600 P0460H02.10;OsI_01896;OsJ_01747	97.41	4.50242e-08	up	7.606	1	64519000	73335000	48660000	0	0	0	7.64459	7.68783	7.48557	1	1	1
1046	Q6ATD9;Q8H8S1;A2XJ89;A0A0P0WK98;A0A0E0HBS0;A0A0P0W0L2;B9FNL6;B8AW24	Q6ATD9;Q8H8S1;A2XJ89;A0A0P0WK98;A0A0E0HBS0;A0A0P0W0L2;B9FNL6;B8AW24	Ribosomal protein L15;Ribosomal protein L15;Ribosomal protein L15;Ribosomal protein L15 (Fragment);Ribosomal protein L15;Ribosomal protein L15 (Fragment);Ribosomal protein L15;Ribosomal protein L15	Os03g0598800 OSNPB_030598800;Os05g0274900 OSNPB_050274900;OsI_12513;OsI_19264;OsJ_17876;OSJNBa0018H09.6;OSJNBa0087M10.1 LOC_Os03g40180 Os03g0598800 Os05g0274700 OJ1523_A02.2 OsJ_11650 OSNPB_030598800	102.511	1.1012e-08	up	7.67964	1	68221000	85998000	62637000	0	0	0	7.66	7.76326	7.61566	1	1	1
1050	Q0DJF5;A2Y2S7;A0A0E0HC03	Q0DJF5;A2Y2S7;A0A0E0HC03	Os05g0292800 protein;Uncharacterized protein;Uncharacterized protein	Os05g0292800 Os05g0292800 OsJ_17921 OSNPB_050292800;OsI_19311	122.215	3.16343e-07	up	7.93328	1	165810000	85720000	109510000	0	0	0	8.12448	7.76205	7.91332	1	1	1
1053	Q0DJC5;B8AWB3;A0A0E0HC62;A0A0P0WKC1	Q0DJC5;B8AWB3;A0A0E0HC62;A0A0P0WKC1	Dolichyl-diphosphooligosaccharide--protein glycosyltransferase subunit 1A;Dolichyl-diphosphooligosaccharide--protein glycosyltransferase subunit 1;Dolichyl-diphosphooligosaccharide--protein glycosyltransferase subunit 1;Dolichyl-diphosphooligosaccharide--p	Os05g0301500 OSNPB_050301500;OsI_19365;OST1A RPN1A Os05g0301500 LOC_Os05g23600 OsJ_17960	42.5978	0.00863014	up	6.41271	1	48843000	55912000	20980000	0	0	0	7.51831	7.56092	4.15889	1	1	1
1055	Q0DJC0;A2Y2Y3;A0A0E0HC71	Q0DJC0;A2Y2Y3;A0A0E0HC71	Os05g0302700 protein;Uncharacterized protein;Uncharacterized protein	Os05g0302700 Os05g0302700 OsJ_17966 OSNPB_050302700;OsI_19373	154.417	1.51862e-09	up	8.27069	1	205660000	250540000	251120000	0	0	0	8.21303	8.29402	8.30501	1	1	1
1062	Q5WMV3;A2Y334;A0A0E0HCG0;A0A0E0HCF9;A0A0P0WKK9;Q0DJ93	Q5WMV3;A2Y334;A0A0E0HCG0;A0A0E0HCF9;A0A0P0WKK9	Uncharacterized protein;Uncharacterized protein;Uncharacterized protein;Uncharacterized protein;Os05g0313500 protein (Fragment)	OJ1308_D01.1 OsJ_18017;Os05g0313500;Os05g0313500 OSNPB_050313500;OsI_19421	98.7852	3.70455e-09	up	7.62622	1	62066000	73066000	58297000	0	0	0	7.62568	7.68371	7.56929	1	1	1
1070	B9FP20;A0A0E0HD43;Q5W6H1;A2Y3I6;A6N1I3;O22523	B9FP20;A0A0E0HD43;Q5W6H1;A2Y3I6;A6N1I3;O22523	Uncharacterized protein;Uncharacterized protein;Os05g0350500 protein;Uncharacterized protein;Proliferation-associated protein 2g4 (Fragment);DNA-binding protein GBP16	Os05g0350500 Os05g0350500 OSJNBa0077J17.8 OSNPB_050350500;OsI_19569;OsJ_18175;Rgbp16	103.958	6.68198e-08	up	7.69985	1	95230000	72114000	60832000	0	0	0	7.82901	7.67656	7.59399	1	1	1
1072	B9G2P4;Q69TB1;A0A0E0IHL7;A0A0P0XK63;Q0DIV0;A2Y3Q5;B9FP56;B8AXD8;A0A0P0WLC1;A0A0E0HDC9;A0A0E0HDC8	B9G2P4;Q69TB1;A0A0E0IHL7;A0A0P0XK63;Q0DIV0;A2Y3Q5;B9FP56;B8AXD8;A0A0P0WLC1;A0A0E0HDC9;A0A0E0HDC8	Ferrochelatase;Ferrochelatase-1, chloroplastic;Ferrochelatase;Ferrochelatase (Fragment);Ferrochelatase-2, chloroplastic;Ferrochelatase-2, chloroplastic;Ferrochelatase;Ferrochelatase;Ferrochelatase (Fragment);Ferrochelatase;Ferrochelatase	HEMH OsI_018948;Os05g0361200 LOC_Os05g29760 P0530H10.9 P0692D12.2;Os05g0361200 OSNPB_050361200;Os09g0297000 LOC_Os09g12560 P0592C05.24;Os09g0297000 OSNPB_090297000;OsI_19638;OsJ_18231;OsJ_28745	132.227	4.82958e-08	up	8.04687	1	128230000	197990000	131510000	0	0	0	7.97438	8.18022	7.98601	1	1	1
1074	A0A0E0HDG9;A2Y3W4;Q6L588;Q0DIR7;B9FHI2	A0A0E0HDG9;A2Y3W4;Q6L588;Q0DIR7;B9FHI2	40S ribosomal protein S4;40S ribosomal protein S4;40S ribosomal protein S4;40S ribosomal protein S4;Uncharacterized protein	OJ1393_A07.10;Os05g0368300 Os05g0368300 OSNPB_050368300;OsI_19685;OsJ_18278	40.5318	0.00899102	up	6.34098	1	14879000	49338000	43588000	0	0	0	4.091	7.4977	7.43424	1	1	1
1076	B8AXS2;B7E4J4;Q6L4C6;A0A0E0HDS0;B9FPC4;A2XZG1;Q0DIK2	B8AXS2;B7E4J4;Q6L4C6;A0A0E0HDS0;B9FPC4;A2XZG1	Uncharacterized protein;Os05g0382600 protein;Uncharacterized protein OSJNBa0088M05.15;Uncharacterized protein;Uncharacterized protein;Uncharacterized protein	Os05g0382600 Os05g0382600 OSNPB_050382600;Os05g0382600 OSNPB_050382600;OsI_18112;OsI_19777;OsJ_18373;OSJNBa0088M05.15	101.921	6.98033e-08	up	7.6713	1	90130000	70615000	57004000	0	0	0	7.79394	7.6659	7.55407	1	1	1
1078	A0A0P0VMQ0;A0A0E0HDU5;Q6H6W9;Q0DZ46;B8AG13	A0A0P0VMQ0;A0A0E0HDU5;Q6H6W9;Q0DZ46;B8AG13	Os02g0647900 protein (Fragment);Aldehyde dehydrogenase;Aldehyde dehydrogenase;Aldehyde dehydrogenase;Aldehyde dehydrogenase	Os02g0647900 Os02g0647900 OsJ_07720 OSNPB_020647900;Os02g0647900 OSNPB_020647900;OsI_08280;P0519A12.30	82.1663	1.68752e-08	up	7.36047	1	37105000	35381000	44040000	0	0	0	7.35433	7.28349	7.44361	1	1	1
1079	A0A0E0HDV8;B9FI28;A2Y499;Q6I5X7;A2Y497	A0A0E0HDV8;B9FI28;A2Y499;Q6I5X7	Uncharacterized protein;Uncharacterized protein;Uncharacterized protein;Os05g0390100 protein	Os05g0390100 Os05g0390100 OJ1562_H01.8 OSNPB_050390100;OsI_19823;OsI_19825;OsJ_18414	90.796	8.71675e-08	up	7.50456	1	59234000	39483000	55583000	0	0	0	7.60481	7.3663	7.54256	1	1	1
1080	A6MZH6;Q60ES9;A0A0P0WLY8;B8AXZ4;A0A0E0HDX5	A6MZH6;Q60ES9;A0A0P0WLY8;B8AXZ4;A0A0E0HDX5	Uncharacterized protein (Fragment);Os05g0391200 protein;Os05g0391200 protein (Fragment);Uncharacterized protein;Uncharacterized protein	Os05g0391200 OJ1764_D01.2 OsJ_18425;Os05g0391200 OSNPB_050391200;OsI_19835	18.3247	0.015531	up	5.19572	1	16163000	27516000	32990000	0	0	0	4.10765	4.21046	7.26904	1	1	1
1082	Q60ER7;A2Y4C0;A0A0E0HDY8;A2Y4B7	Q60ER7;A2Y4C0;A0A0E0HDY8	Os05g0392700 protein;Uncharacterized protein;Uncharacterized protein	Os05g0392700 Os05g0392700 OJ1764_D01.15 OsJ_18435 OSNPB_050392700;OsI_19843;OsI_19846	106.613	1.9994e-07	up	7.73624	1	76299000	116000000	61066000	0	0	0	7.7032	7.90783	7.59769	1	1	1
1083	Q75HW4;B8AY06;A0A0E0HE02	Q75HW4;B8AY06;A0A0E0HE02	Os05g0395000 protein;Uncharacterized protein;Uncharacterized protein	Os05g0395000 Os05g0395000 OsJ_18446 OSJNBa0014C03.11 OSJNBb0092G21.1 OSNPB_050395000;OsI_19859	100.16	1.50986e-09	up	7.64617	1	64713000	73645000	61075000	0	0	0	7.64683	7.69168	7.59999	1	1	1
1092	P17784;A0A0E0HE79;B8AY35;Q10A30;A2XUB6;A0A0E0IQ08;A6N1U4;A6MZG7	P17784;A0A0E0HE79;B8AY35;Q10A30;A2XUB6;A0A0E0IQ08	Fructose-bisphosphate aldolase 1, cytoplasmic;Fructose-bisphosphate aldolase;Fructose-bisphosphate aldolase;Fructose-bisphosphate aldolase 2, cytoplasmic;Fructose-bisphosphate aldolase;Fructose-bisphosphate aldolase	FBA1 FBA Os05g0402700 LOC_Os05g33380 OSJNBa0035J16.18 OSJNBb0006J12.6;FBA2 Os10g0163340 LOC_Os10g08022 OsJ_30817;OsI_16195;OsI_19907	101.201	6.15816e-09	up	7.66108	1	59000000	68823000	77114000	0	0	0	7.59769	7.65739	7.72815	1	1	1
1093	A0A0E0HE81;A0A0E0HE80;B8AY36;Q6AUL4;B9FID1;A0A0P0WM50;Q8S3X3	A0A0E0HE81;A0A0E0HE80;B8AY36;Q6AUL4;B9FID1;A0A0P0WM50	Cation-transporting ATPase;Uncharacterized protein;Uncharacterized protein;Uncharacterized protein OSJNBb0006J12.7;Uncharacterized protein;Cation-transporting ATPase (Fragment)	Os05g0402800 OSNPB_050402800;OsI_19908;OsJ_18487;OSJNBb0006J12.7	103.377	4.2247e-07	up	7.69178	1	57383000	57702000	108680000	0	0	0	7.58522	7.58024	7.90987	1	1	1
1095	A0A0E0HED1;Q7F4T1;Q6Z1U4;Q6ENJ1;P0C437;P0C436;P0C435;J7EYM0;A0A1W5HNT2;A0A1W5HKR8;A0A0N9E0N3;A0A0N9E0H2;A0A0K0LRV4;A0A0K0LK47;E9KIM8;Q7XM78;Q339H5;Q108X8	A0A0E0HED1;Q7F4T1;Q6Z1U4;Q6ENJ1;P0C437;P0C436;P0C435;J7EYM0;A0A1W5HNT2;A0A1W5HKR8;A0A0N9E0N3;A0A0N9E0H2;A0A0K0LRV4;A0A0K0LK47;E9KIM8;Q7XM78;Q339H5;Q108X8	Uncharacterized protein;Photosystem II D2 protein;Photosystem II D2 protein;Photosystem II D2 protein;Photosystem II D2 protein;Photosystem II D2 protein;Photosystem II D2 protein;Photosystem II D2 protein;Photosystem II D2 protein;Photosystem II D2 protei	LOC_Os10g21210;LOC_Os10g41689;OSJNBa0022A24.62;OSJNBa0079C19.2;psbD;psbD 9311016;psbD LOC_Osp1g00170 Nip018;psbD P0557A01.60;psbD PA018	17.0435	0.0207092	up	5.09115	1	33845000	13417000	6865800	0	0	0	7.29693	4.05883	3.91769	1	1	1
1099	Q6I5U8;B9FIZ2;B8AYJ5;A0A0E0HEY2;A0A0P0WMY1	Q6I5U8;B9FIZ2;B8AYJ5;A0A0E0HEY2;A0A0P0WMY1	Os05g0432400 protein;Uncharacterized protein;Uncharacterized protein;Uncharacterized protein;Os05g0432400 protein	Os05g0432400 OJ1301_G07.5 OJ1378_A04.10 OSNPB_050432400;Os05g0432400 OSNPB_050432400;OsI_20075;OsJ_18647	119.526	6.76908e-10	up	7.90118	1	112330000	105270000	115610000	0	0	0	7.90606	7.86001	7.93746	1	1	1
1102	Q6F2N3;B9FPU5;A2Y560;A0A0E0HF66;Q0DHT6	Q6F2N3;B9FPU5;A2Y560;A0A0E0HF66;Q0DHT6	Uncharacterized protein;Os05g0443300 protein;Uncharacterized protein;Uncharacterized protein;Os05g0443300 protein	B1110B01.16 OSJNBa0020H14.12;Os05g0443300;Os05g0443300 OsJ_18710 OSNPB_050443300;OsI_20132	7.5214	7.25828e-08	up	3.911	1	5553100	5999400	9075200	0	0	0	3.87716	3.88389	3.97195	1	1	1
1104	A0A0P0WNC7;O04226;B9FKJ9;B8AYT8;A0A0E0HFG3	A0A0P0WNC7;O04226;B9FKJ9;B8AYT8;A0A0E0HFG3	Os05g0455500 protein (Fragment);Delta-1-pyrroline-5-carboxylate synthase 1;Delta-1-pyrroline-5-carboxylate synthase;Delta-1-pyrroline-5-carboxylate synthase;Delta-1-pyrroline-5-carboxylate synthase	Os05g0455500 OSNPB_050455500;OsI_20190;OsJ_18779;P5CS1 P5CS Os05g0455500 LOC_Os05g38150 OJ1651_D06.9	7.62656	4.41367e-10	up	3.93103	1	6803800	8065900	6799300	0	0	0	3.93002	3.94638	3.91669	1	1	1
1113	Q65X81;Q0DH37;A2Y626;A0A0E0HGA5	Q65X81;Q0DH37;A2Y626;A0A0E0HGA5	Putative cytochrome P450;Os05g0494000 protein;Uncharacterized protein;Uncharacterized protein	OJ1579_G03.1 OsJ_19041;Os05g0494000 Os05g0494000 OSNPB_050494000;OsI_20449	117.418	2.19284e-07	up	7.87551	1	144260000	86483000	87340000	0	0	0	8.0648	7.76484	7.79689	1	1	1
1120	Q60EI0;A0A0P0WP74;Q60EA3;A2Y698;A0A0E0HGI9	Q60EI0;A0A0P0WP74;Q60EA3;A2Y698;A0A0E0HGI9	Putative ferredoxin sulfite reductase;Os05g0503300 protein;Os05g0503300 protein;Uncharacterized protein;Uncharacterized protein	Os05g0503300 OsJ_19113 OSJNBa0017K09.18 OSJNBb0048K05.3 OSNPB_050503300;Os05g0503300 OSNPB_050503300;OsI_20527;OSJNBa0017K09.18	89.852	5.6519e-09	up	7.48948	1	45036000	55623000	43687000	0	0	0	7.47433	7.55793	7.43618	1	1	1
1122	Q53PC6;B8BJD1;Q53PC7;A0A0E0HGM7;A0A0P0XZK2;A0A0P0XZE2	Q53PC6;B8BJD1;Q53PC7;A0A0E0HGM7;A0A0P0XZK2	Coatomer subunit beta;Coatomer subunit beta;Coatomer subunit beta-1;Coatomer subunit beta;Os11g0174000 protein (Fragment)	LOC_Os11g07280;Os11g0174000 LOC_Os11g07280 OsJ_031814 OsJ_33144 OSJNBa0055G24 OSJNBb0063D09;Os11g0174000 OSNPB_110174000;OsI_35302	38.928	0.00693219	up	6.28274	1	26773000	40652000	31874000	0	0	0	4.21724	7.3932	7.23777	1	1	1
1126	Q2KNB9;B9FH43;A2Y6U4;A0A0E0HH80	Q2KNB9;B9FH43;A2Y6U4;A0A0E0HH80	Hexokinase-2;Phosphotransferase;Phosphotransferase;Phosphotransferase	HXK2 HXK3 Os05g0532600 LOC_Os05g45590 OSJNBa0053E05.8;OsI_20748;OsJ_19321	7.84779	8.09016e-09	up	3.97229	1	7606200	8383100	10260000	0	0	0	3.95619	3.95243	4.00825	1	1	1
1133	A0A0E0HHL6;Q65XN1;A2Y727;Q9XEN1	A0A0E0HHL6;Q65XN1;A2Y727;Q9XEN1	Uncharacterized protein;Os05g0543200 protein;Uncharacterized protein;Uncharacterized protein	Os05g0543200 OJ1288_A07.8 OsJ_19409 OSNPB_050543200;OsI_20842	8.87791	5.5829e-08	up	4.15022	1	21664000	24584000	14804000	0	0	0	4.17705	4.18511	4.08851	1	1	1
1143	Q8S718;A2Z9L8;A0A0E0HIC8;A2Z9K2;A0A0E0HIC3;A3C6P5;A0A0E0IVD7;Q8S7T0;B8BHY6;Q6WSC2;A0A0E0HIC0;Q8S703;A2Z9K8;A2Z9J9;A0A0E0IVE0;Q0IW70;Q8S711;Q9FUE2;A2Z9K7;Q945X1;Q945W2;A3C6P9;A2Z9K4;A0A0E0HIB8;Q7G227;A0A0E0IVE3	Q8S718;A2Z9L8;A0A0E0HIC8;A2Z9K2;A0A0E0HIC3;A3C6P5;A0A0E0IVD7;Q8S7T0;B8BHY6;Q6WSC2;A0A0E0HIC0;Q8S703;A2Z9K8;A2Z9J9;A0A0E0IVE0;Q0IW70;Q8S711;Q9FUE2;A2Z9K7;Q945X1;Q945W2;A3C6P9;A2Z9K4;A0A0E0HIB8;Q7G227;A0A0E0IVE3	Glutathione S-transferase GSTU6, putative, expressed;Uncharacterized protein;Uncharacterized protein;Uncharacterized protein;Uncharacterized protein;Uncharacterized protein;Uncharacterized protein;Os10g0525600 protein;Uncharacterized protein;Glutathione S-	gstu4 OsI_34421;LOC_Os10g38160;LOC_Os10g38580 Os10g0529300 OSJNBa0034L04.5 OSJNBb0038A07.8 OSNPB_100529300;LOC_Os10g38630 OSJNBa0034L04.3 OSJNBb0038A07.5;Os10g0525600 OSJNBb0005J14.12;Os10g0528200 LOC_Os10g38489 Os10g0528200 OsJ_32230 OSJNBa0034L04.24 OSJNBb0038A07.37 OSNPB_100528200;Os10g0529800 OSNPB_100529800;Os10g0530400 LOC_Os10g38700 Os10g0530400 OsJ_32243 OSJNBa0034L04.2 OSJNBb0038A07.4 OS…	76.6524	6.45064e-10	up	7.26026	1	33967000	34199000	31643000	0	0	0	7.29954	7.2485	7.23274	1	1	1
1146	A0A0P0WR87;B9FLQ7;Q65XK0;B8AWV4;A0A0E0HIT2;A6N0E0;Q5VPB9;A2ZW27;A0A0E0FQC7;A2WTA6	A0A0P0WR87;B9FLQ7;Q65XK0;B8AWV4;A0A0E0HIT2;A6N0E0;Q5VPB9;A2ZW27;A0A0E0FQC7;A2WTA6	Os05g0573700 protein (Fragment);Uncharacterized protein;Ketol-acid reductoisomerase, chloroplastic;Ketol-acid reductoisomerase;Ketol-acid reductoisomerase;Chloroplast reductoisomerase (Fragment);Ketol-acid reductoisomerase;Ketol-acid reductoisomerase;Ketol	Os01g0652600 Os01g0652600 OSJNBb0032K15.18 OSNPB_010652600;Os05g0573700 LOC_Os05g49800 OJ1735_C10.18;Os05g0573700 OSNPB_050573700;OsI_03093;OsI_21076;OsJ_02845;OsJ_19628	121.599	7.4888e-09	up	7.92599	1	125140000	130950000	97159000	0	0	0	7.95948	7.97438	7.8441	1	1	1
1157	A2Y889;A0A0E0HJI6;Q5VRI5;B9FR18;A0A0P0VKN4;A2X699;Q6YTE2;A2X6A0;A0A0E0G8J6;Q6YTF1;Q69X58;C8C9S7;A0A0E0G8J3;Q8LJD2;A2WRF1;A0A0E0FN86	A2Y889;A0A0E0HJI6;Q5VRI5	Uncharacterized protein;Uncharacterized protein;Cytochrome P450 93G2	CYP76M7 Os06g0599200 LOC_Os06g39780 OsJ_07204 OsJ_21875 OSJNBa0008E01.17 P0025F02.46 P0642B07.53;CYP76M8 Os02g0569400 LOC_Os02g36070 OsJ_07203 OSJNBa0008E01.2 P0025F02.31;CYP93G2 Os06g0102100 LOC_Os06g01250 OSJNBa0075G19.13;Os01g0561600 OsJ_02241 OSNPB_010561600 P0496H05.21;Os02g0569400 OSNPB_020569400;Os02g0569900 OsJ_07204 OSJNBa0008E01.17 OSNPB_020569900 P0025F02.46;OsI_02439;OsI_07737;OsI_077…	128.077	1.67077e-12	up	8.00087	1	132580000	137550000	132970000	0	0	0	7.9991	8.01042	7.99307	1	1	1
1164	Q0DTV5;A3AFL8;B7FAF1;A2XE22;Q8H813;A0A0E0HJX6	Q0DTV5;A3AFL8;B7FAF1;A2XE22;Q8H813;A0A0E0HJX6	Os03g0222600 protein;Uncharacterized protein;Os03g0222600 protein;Uncharacterized protein;Caleosin, putative, expressed;Uncharacterized protein	OJ1743A09.14 LOC_Os03g12230;Os03g0222600;Os03g0222600 OSNPB_030222600;OsI_10569;OsJ_09966	79.5085	7.93181e-11	up	7.31304	1	34246000	36114000	36256000	0	0	0	7.30559	7.29693	7.33659	1	1	1
1165	Q8H811;A0A0E0HJY2;Q0DTV2;B8AQW5	Q8H811;A0A0E0HJY2;Q0DTV2	Leucine Rich Repeat family protein, expressed;Uncharacterized protein;Os03g0223000 protein (Fragment)	OJ1743A09.16 Os03g0223000 LOC_Os03g12250 OsJ_09969 OSNPB_030223000;Os03g0223000;OsI_10572	82.653	7.02654e-09	up	7.369	1	43048000	38283000	35522000	0	0	0	7.44236	7.34364	7.32099	1	1	1
1167	Q8H808;A0A0E0HJZ0;Q10PS3;B8AJN4	Q8H808;A0A0E0HJZ0;Q10PS3;B8AJN4	Uncharacterized protein OJ1743A09.20;Uncharacterized protein;HEAT repeat family protein, expressed;Uncharacterized protein	LOC_Os03g12300 Os03g0223700 OsJ_09975 OSNPB_030223700;OJ1743A09.20;OsI_10576	7.22268	1.06911e-07	up	3.85253	1	4701400	4556900	6887800	0	0	0	3.8137	3.82581	3.91809	1	1	1
1181	A0A0E0HKE5;Q9SNM0;A2Y8W7	A0A0E0HKE5;Q9SNM0;A2Y8W7	Uncharacterized protein;Os06g0132100 protein;Uncharacterized protein	134P10.3 Os06g0132100 OsJ_20008 OSNPB_060132100 P0493C11.33 P0679C08.15;OsI_21496	101.247	1.51262e-09	up	7.66173	1	75600000	60871000	70291000	0	0	0	7.69724	7.6098	7.67816	1	1	1
1187	A0A0E0HKT5;Q2RAP0;Q2QXY1;B8BLZ5;B8BJ24	A0A0E0HKT5;Q2RAP0;Q2QXY1;B8BLZ5;B8BJ24	Uncharacterized protein;L-galactono-1,4-lactone dehydrogenase 1, mitochondrial;L-galactono-1,4-lactone dehydrogenase 2, mitochondrial;Uncharacterized protein;Uncharacterized protein	GLDH1 Os11g0143500 LOC_Os11g04740 OsJ_32931;GLDH2 Os12g0139600 LOC_Os12g04520 OsJ_35179;OsI_35074;OsI_37417	124.851	1.41595e-07	up	7.96406	1	127800000	169070000	89757000	0	0	0	7.97271	8.10909	7.81038	1	1	1
1188	A0A0E0HKW7;B9G9E3;Q2RAL6;B8BJ34	A0A0E0HKW7;B9G9E3;Q2RAL6;B8BJ34	Uncharacterized protein;Uncharacterized protein;AMP-binding enzyme family protein, expressed;Uncharacterized protein	LOC_Os11g04980 Os11g0147000 OSNPB_110147000;OsI_35096;OsJ_32957	29.7075	0.00584756	up	5.89276	1	36043000	30854000	25226000	0	0	0	7.33841	6.13565	4.20421	1	1	1
1193	Q6YUV9;A0A0E0HL74;A0A0E0HL73;B8AIV1;A0A0E0HL72;B9F301	Q6YUV9;A0A0E0HL74;A0A0E0HL73;B8AIV1;A0A0E0HL72;B9F301	Transitional endoplasmic reticulum ATPase-like;Uncharacterized protein;Uncharacterized protein;Uncharacterized protein;Uncharacterized protein;Uncharacterized protein	OsI_08942;OsJ_08386;OSJNBa0078N11.41	7.37609	7.11959e-10	up	3.88286	1	6048000	5558300	5791100	0	0	0	3.90008	3.86723	3.88126	1	1	1
1195	Q6Z5N4;A0A0E0HLG0;A0A0E0HNF5;Q654V6;A2YB83;B9FSH9	Q6Z5N4;A0A0E0HLG0	Pyruvate dehydrogenase E1 component subunit alpha-1, mitochondrial;Pyruvate dehydrogenase E1 component subunit alpha	Os02g0739600 LOC_Os02g50620 OsJ_08320 P0684F11.25;Os06g0246500 LOC_Os06g13720 OJ1136_C11.8;OsI_22361;OsJ_20802	121.58	1.48358e-09	up	7.92577	1	107580000	131110000	108500000	0	0	0	7.89041	7.97985	7.90704	1	1	1
1207	A2YA91;P30298;I3QD82;A0A0E0HM39;A0A0E0HM38;A0A0P0WTZ1;A0A0E0HM40;A2YA89;A0A0E0HMA8	A2YA91;P30298;I3QD82;A0A0E0HM39;A0A0E0HM38;A0A0P0WTZ1;A0A0E0HM40	Sucrose synthase;Sucrose synthase 2;Sucrose synthase;Sucrose synthase;Sucrose synthase;Sucrose synthase (Fragment);Sucrose synthase	Os06g0194900 OSNPB_060194900;OsI_22001;OsI_22003;SUS2 RSS1 RSUS2 Os06g0194900 LOC_Os06g09450 P0648E08.22	105.099	1.05688e-08	up	7.71561	1	91353000	72474000	68576000	0	0	0	7.80223	7.67955	7.66506	1	1	1
1212	Q0JKF5;A2WTS1;A0A0E0HMB8;A0A0P0V6J4	Q0JKF5;A2WTS1;A0A0E0HMB8	Os01g0678600 protein;Uncharacterized protein;Uncharacterized protein	Os01g0678600 Os01g0678600 OsJ_03005 OSNPB_010678600;Os01g0678600 OSNPB_010678600;OsI_03263	8.81813	1.51114e-08	up	4.14047	1	20237000	21980000	15486000	0	0	0	4.16166	4.16377	4.09599	1	1	1
1234	Q0DCQ4;Q5Z878;B8B0W5;B7F9A6;A0A0E0HPD7;A0A0E0HPD8	Q0DCQ4;Q5Z878;B8B0W5;B7F9A6;A0A0E0HPD7;A0A0E0HPD8	Os06g0301100 protein (Fragment);Uncharacterized protein OJ1217_C01.6;Uncharacterized protein;Os06g0301100 protein;Uncharacterized protein;Uncharacterized protein	OJ1217_C01.6;Os06g0301100;Os06g0301100 OsJ_21075 OSNPB_060301100;OsI_22657	7.907	1.42003e-08	up	3.98313	1	11226000	8980800	8430600	0	0	0	4.02385	3.97024	3.95531	1	1	1
1235	Q5Z4E5;A0A0E0HPG4	Q5Z4E5;A0A0E0HPG4	Os06g0304600 protein;Uncharacterized protein	B1386G10.6-1 Os06g0304600 OSNPB_060304600	8.13609	1.06847e-08	up	4.02434	1	12806000	11513000	9524900	0	0	0	4.05601	4.02863	3.98836	1	1	1
1237	Q7XM53;Q01M78;A2XR29;B7EMI6;A0A0E0HPJ0;Q0JEK3	Q7XM53;Q01M78;A2XR29;B7EMI6;A0A0E0HPJ0;Q0JEK3	OSJNBb0018J12.6 protein;H0616A11.1 protein;Uncharacterized protein;Os04g0253000 protein;Uncharacterized protein;Os04g0253000 protein (Fragment)	H0616A11.1;Os04g0253000;Os04g0253000 OSNPB_040253000;OsI_15099;OsJ_14042 OSJNBb0018J12.6	120.565	2.97369e-12	up	7.91367	1	111200000	119120000	111040000	0	0	0	7.90226	7.91757	7.92119	1	1	1
1243	P45960;A0A0E0HPW1;B8AAY0	P45960;A0A0E0HPW1;B8AAY0	Tubulin beta-4 chain;Tubulin beta chain;Tubulin beta chain	OsI_04129;TUBB4 OSTB-16 R1623 RTUB-1 TUB4 Os01g0805900 LOC_Os01g59150 P0034E02.62	9.10073	2.73544e-13	up	4.18598	1	22627000	24946000	23091000	0	0	0	4.18511	4.18885	4.18398	1	1	1
1247	Q6H6C7;Q09HR2;B8AIH2;A0A0E0HQB3;A6N1P1;Q09HR1;A6MZY0	Q6H6C7;Q09HR2;B8AIH2;A0A0E0HQB3;A6N1P1;Q09HR1	Phosphoglycerate kinase;Phosphoglycerate kinase;Phosphoglycerate kinase;Phosphoglycerate kinase;Phosphoglycerate kinase (Fragment);Phosphoglycerate kinase	Os02g0169300 Os02g0169300 OsJ_05543 OSNPB_020169300 P0669G09.19;OsI_06015	128.415	9.76629e-09	up	8.00467	1	118660000	134310000	161860000	0	0	0	7.93406	7.99307	8.08688	1	1	1
1250	A0A0E0HQH5;Q6YSE8;B8B8C4	A0A0E0HQH5;Q6YSE8;B8B8C4	Uncharacterized protein;Os07g0608300 protein;Uncharacterized protein	Os07g0608300 Os07g0608300 OsJ_25069 OSJNBa0072I06.36 OSNPB_070608300;OsI_26818	7.71244	3.17159e-07	up	3.94719	1	5600700	11681000	7472500	0	0	0	3.87978	4.03176	3.93002	1	1	1
1256	Q84PB7;A2YML2;A0A0E0HRV6	Q84PB7;A2YML2;A0A0E0HRV6	Protein THYLAKOID FORMATION1, chloroplastic;Uncharacterized protein;Uncharacterized protein	OsI_26464;THF1 Os07g0558500 LOC_Os07g37250 OsJ_24722 P0567H04.15-1	8.30837	5.63552e-10	up	4.05456	1	12733000	12192000	13671000	0	0	0	4.0541	4.03833	4.07126	1	1	1
1265	A0A0E0HSJ4;Q5Z918;A2YE29;A0A0E0HSJ3	A0A0E0HSJ4;Q5Z918;A2YE29;A0A0E0HSJ3	Uncharacterized protein;EREBP-4 like protein;Uncharacterized protein;Uncharacterized protein	Os06g0560400 Os06g0560400 OsJ_21694 OSNPB_060560400 P0528E12.21;OsI_23375	8.75832	2.02798e-10	up	4.13065	1	18490000	18602000	17432000	0	0	0	4.14452	4.12889	4.11855	1	1	1
1267	Q5Z627;A0A0E0HST0;A3BCY2;B8B3U4;B9F4B5	Q5Z627;A0A0E0HST0;A3BCY2;B8B3U4;B9F4B5	Elongation factor 1-gamma 3;Uncharacterized protein;Uncharacterized protein;Uncharacterized protein;Uncharacterized protein	Os06g0571400 LOC_Os06g37440 OSJNBa0006A22.2 P0610D01.10;OsI_23436;OsJ_05923;OsJ_21756	18.4949	0.020776	up	5.20906	1	12169000	16367000	48066000	0	0	0	4.04315	4.10206	7.48196	1	1	1
1273	A0A0E0HTF1;A3BDI4;Q69X42;A2YEZ0;A0A0P0WYK7;A0A0P0WYZ5	A0A0E0HTF1;A3BDI4;Q69X42;A2YEZ0;A0A0P0WYK7;A0A0P0WYZ5	Glycine cleavage system P protein;Glycine cleavage system P protein;Glycine cleavage system P protein;Glycine cleavage system P protein;Os06g0611900 protein;Os06g0611900 protein (Fragment)	Os06g0611900 OSNPB_060611900;OsI_23687;OsJ_21958;P0429G06.10	91.4336	1.05815e-06	up	7.51465	1	88298000	44405000	36086000	0	0	0	7.77472	7.4377	7.33154	1	1	1
1279	Q67WN6;B8B0P7;A0A0E0HU25;B9FQ60	Q67WN6;B8B0P7;A0A0E0HU25;B9FQ60	Os06g0644100 protein;Uncharacterized protein;Uncharacterized protein;Uncharacterized protein	Os06g0644100 Os06g0644100 OSNPB_060644100 P0017B12.6 P0416A11.39;OsI_23874;OsJ_22135	92.6089	2.65568e-11	up	7.53308	1	49141000	55446000	51895000	0	0	0	7.52644	7.55177	7.52103	1	1	1
1280	P93409;O80384;Q67WN5;A2YFJ3;A0A0E0HU26;B9FQ61;A0A0N7KMH6;Q67WN4	P93409;O80384;Q67WN5;A2YFJ3;A0A0E0HU26;B9FQ61;A0A0N7KMH6	Vacuolar H+-pyrophosphatase;Ovp1;Inorganic diphosphatase, H+-translocating, vacuolar membrane;Uncharacterized protein;Uncharacterized protein;Uncharacterized protein;Os06g0644200 protein (Fragment)	Os06g0644200 OSNPB_060644200;OsI_23875;OsJ_22136;OVP1;P0017B12.8-1 Os06g0644200 OSNPB_060644200;P0017B12.8-2 Os06g0644200 OSNPB_060644200	117.017	1.77699e-07	up	7.87058	1	80846000	103860000	143570000	0	0	0	7.72257	7.85539	8.03377	1	1	1
1282	Q67W57;A2YFL3;A0A0E0HU53;Q0DAL0;A2YFM0	Q67W57;A2YFL3;A0A0E0HU53;Q0DAL0	Os06g0646500 protein;Uncharacterized protein;Uncharacterized protein;Os06g0646500 protein (Fragment)	Os06g0646500;Os06g0646500 OJ1226_A12.17 OsJ_22153 OSJNBa0062J02.1 OSNPB_060646500;OsI_23896;OsI_23903	166.036	2.22301e-09	up	8.37535	1	367270000	276300000	275570000	0	0	0	8.4397	8.34919	8.33717	1	1	1
1286	Q653V9;B8B1V3;A0A0E0HUM1	Q653V9;B8B1V3;A0A0E0HUM1	Os06g0683200 protein;Uncharacterized protein;Uncharacterized protein	Os06g0683200 Os06g0683200 OsJ_22397 OSNPB_060683200 P0009H10.6 P0547F09.39;OsI_24210	163.213	5.52791e-09	up	8.35061	1	348480000	271310000	240080000	0	0	0	8.42651	8.33717	8.28816	1	1	1
1287	Q655G1;B8B1S0;A0A0E0HUN2;A0A0E0HUN3;A0A0P0X045	Q655G1;B8B1S0;A0A0E0HUN2;A0A0E0HUN3	Os06g0684000 protein;Uncharacterized protein;Uncharacterized protein;Uncharacterized protein	Os06g0684000 OSNPB_060684000;OsI_24219;P0009H10.17-1 Os06g0684000 OsJ_22405 OSNPB_060684000	107.91	6.67116e-09	up	7.75369	1	95450000	77992000	73455000	0	0	0	7.83069	7.72596	7.70442	1	1	1
1288	B8B1T1;Q653F6;A0A0E0HUR4	B8B1T1;Q653F6;A0A0E0HUR4	T-complex protein 1 subunit eta;T-complex protein 1 subunit eta;T-complex protein 1 subunit eta	OsI_24243;OsJ_22426 P0623A10.31 P0661G04.4	76.9323	6.10825e-10	up	7.26552	1	31563000	35134000	33842000	0	0	0	7.22701	7.27603	7.29351	1	1	1
1294	A3BFA0;Q5Z9H9;A2YGV2;A0A0E0HV74;Q5Z9H8;A0A0E0HV73;Q5Z9I0;A2YGV1;A0A0E0HV72	A3BFA0;Q5Z9H9;A2YGV2;A0A0E0HV74;Q5Z9H8;A0A0E0HV73	Peptidyl-prolyl cis-trans isomerase;Peptidyl-prolyl cis-trans isomerase;Peptidyl-prolyl cis-trans isomerase;Peptidyl-prolyl cis-trans isomerase;Peptidyl-prolyl cis-trans isomerase;Peptidyl-prolyl cis-trans isomerase	Os06g0708400 OsJ_22613 OSNPB_060708400 P0621D05.44 P0655A07.4;OsI_24413;OsI_24414;OsJ_22614;P0655A07.5-1 P0621D05.45-1 Os06g0708500 OSNPB_060708500;P0655A07.5-2 Os06g0708500 P0621D05.45-2 OSNPB_060708500	8.20898	3.45975e-08	up	4.0372	1	14319000	9923200	11527000	0	0	0	4.0833	3.99161	4.03669	1	1	1
1295	A0A0E0HVC2;Q5Z5X5;B8B2H5	A0A0E0HVC2;Q5Z5X5;B8B2H5	Uncharacterized protein;Os06g0713100 protein;Uncharacterized protein	Os06g0713100 Os06g0713100 OsJ_22641 OSNPB_060713100 P0712G01.15;OsI_24445	8.20019	3.82178e-12	up	4.03566	1	11636000	12217000	11545000	0	0	0	4.03037	4.03933	4.03728	1	1	1
1306	Q5Z5B6;Q5Z5B7;Q6ED64;A2YH75;A0A0E0HVU7;Q5K593;A0A0P0X173	Q5Z5B6;Q5Z5B7;Q6ED64;A2YH75;A0A0E0HVU7;Q5K593;A0A0P0X173	Os06g0729000 protein;Phytoene synthase 1, chloroplastic;Phytoene synthase 1;Phytoene synthase;Uncharacterized protein;Putative phytoene synthase (Fragment);Os06g0729000 protein (Fragment)	Os06g0729000 OSNPB_060729000;OSJNBa0069C14.4-2 Os06g0729000 OSNPB_060729000;ps-L;PSY1 Os06g0729000 OsJ_22735 OSJNBa0069C14.4-1;PSY1 OsI_24538	7.99477	2.26152e-09	up	3.99906	1	9346200	11353000	9230500	0	0	0	3.99526	4.0236	3.9783	1	1	1
1310	Q69RZ5;A0A0E0HW76;B8B6V4;A0A0P0X1Z2	Q69RZ5;A0A0E0HW76;B8B6V4;A0A0P0X1Z2	Putative phospholipase A2, activating protein;Uncharacterized protein;Uncharacterized protein;Os07g0123700 protein	Os07g0123700 OSNPB_070123700;OsI_24733;OSJNBa0057M23.139	17.8507	0.0165287	up	5.15791	1	16481000	16770000	32343000	0	0	0	4.11319	4.10835	7.25219	1	1	1
1314	A0A0E0HWZ0;B9FVM4;B8B7P4;C7J4W5;B7EDV2	A0A0E0HWZ0;B9FVM4;B8B7P4;C7J4W5;B7EDV2	Uncharacterized protein;Uncharacterized protein;Uncharacterized protein;Os07g0163000 protein;Os07g0163000 protein	Os07g0163000;Os07g0163000 OSNPB_070163000;OsI_24999;OsJ_23188	38.0817	0.00759031	up	6.25103	1	34713000	35729000	19612000	0	0	0	7.31828	7.292	4.14279	1	1	1
1316	B7EZH4;Q0D8E4;B8B7K8;Q7XID8;B9FVN3;A0A0E0HX07	B7EZH4;Q0D8E4;B8B7K8;Q7XID8;B9FVN3;A0A0E0HX07	cDNA clone:002-111-H09, full insert sequence;Os07g0165000 protein (Fragment);Uncharacterized protein;Putative prolyl-tRNA synthetase;Uncharacterized protein;Uncharacterized protein	Os07g0165000 Os07g0165000 OSNPB_070165000;OsI_25016;OsJ_23204;P0039H02.111	75.8969	2.87309e-09	up	7.24597	1	31429000	36326000	31274000	0	0	0	7.21237	7.30418	7.22137	1	1	1
1317	Q7XID1;B8B7L4;A0A0E0HX20;A0A0E0HX19;Q5JN47;A2WZA8;A0A0E0FZ30	Q7XID1;B8B7L4;A0A0E0HX20;A0A0E0HX19;Q5JN47;A2WZA8;A0A0E0FZ30	Os07g0166100 protein;Uncharacterized protein;Uncharacterized protein;Uncharacterized protein;Os01g0958700 protein;Uncharacterized protein;Uncharacterized protein	Os01g0958700 Os01g0958700 OsJ_04831 OSNPB_010958700 P0401G10.7;OsI_05280;OsI_25027;P0039H02.131 OJ1641_C04.115 Os07g0166100 OsJ_23214 OSNPB_070166100	9.07759	1.24392e-08	up	4.18231	1	27517000	22484000	20669000	0	0	0	4.22467	4.16728	4.15498	1	1	1
1324	Q7XI14;B8B7X6;A0A0E0HXL7;A0A0E0HXL6	Q7XI14;B8B7X6;A0A0E0HXL7;A0A0E0HXL6	Probable D-2-hydroxyglutarate dehydrogenase, mitochondrial;Probable D-2-hydroxyglutarate dehydrogenase, mitochondrial;Uncharacterized protein;Uncharacterized protein	D2HGDH Os07g0187200 LOC_Os07g08950 OsJ_23376 OSJNBb0084L07.2 P0506C07.26;D2HGDH OsI_25178	95.3517	1.54634e-08	up	7.57519	1	64324000	48376000	61055000	0	0	0	7.64371	7.48557	7.59628	1	1	1
1326	B8B7Y1;C7J528;B9FVX4;Q6Z4E9;A0A0E0HXN3;A0A0E0HXN2;A0A0E0HXN1	B8B7Y1;C7J528;B9FVX4;Q6Z4E9;A0A0E0HXN3;A0A0E0HXN2;A0A0E0HXN1	Peptidylprolyl isomerase;Peptidylprolyl isomerase;Peptidylprolyl isomerase;Peptidylprolyl isomerase;Peptidylprolyl isomerase;Peptidylprolyl isomerase;Peptidylprolyl isomerase	Os07g0188233;OsI_25185;OsJ_23382;OSJNBb0002L09.6 OSJNBb0084L07.18	86.2443	6.24157e-09	up	7.43036	1	44127000	39195000	47084000	0	0	0	7.45764	7.35804	7.4754	1	1	1
1328	Q8GTK8;B8B8E9;A0A0E0HY40;A0A0E0HY39	Q8GTK8;B8B8E9;A0A0E0HY40;A0A0E0HY39	Os07g0212200 protein;Uncharacterized protein;Uncharacterized protein;Uncharacterized protein	OJ1664_D08.107 Os07g0212200 OsJ_23541 OSJNBb0042J07.14 OSNPB_070212200;OsI_25360	46.3303	0.00113172	up	6.53388	1	29047000	32537000	30782000	0	0	0	5.2063	7.21237	7.18298	1	1	1
1337	A3AVY2;A2Z590;A0A0E0HZF1	A3AVY2;A2Z590;A0A0E0HZF1	Uncharacterized protein;Uncharacterized protein;Uncharacterized protein	OsI_32813;OsJ_15607	7.47713	1.53163e-07	up	3.90248	1	4834700	8054900	7560400	0	0	0	3.82953	3.94589	3.93203	1	1	1
1339	A0A0P0X4X0;A2YKM2;A3BJ14;A0A0E0HZJ6	A0A0P0X4X0;A2YKM2;A3BJ14;A0A0E0HZJ6	Os07g0419900 protein;Uncharacterized protein;Uncharacterized protein;Uncharacterized protein	Os07g0419900 OSNPB_070419900;OsI_25768;OsJ_23992	8.50999	2.08223e-09	up	4.08916	1	16611000	14360000	14286000	0	0	0	4.11543	4.07208	4.07995	1	1	1
1343	Q7EY59;B8B5Q5;A0A0E0HZZ2;B9FX13	Q7EY59;B8B5Q5;A0A0E0HZZ2;B9FX13	Os07g0452500 protein;Uncharacterized protein;Uncharacterized protein;Uncharacterized protein	OsI_25857;OsJ_24107;OSJNBb0062P14.116-1 Os07g0452500 OSNPB_070452500	8.88168	4.79798e-11	up	4.15083	1	18329000	20627000	21068000	0	0	0	4.14205	4.15009	4.16036	1	1	1
1348	B9FX50;Q0D6K6;B8B5Y0;A0A0E0I0E4;Q69WE1	B9FX50;Q0D6K6;B8B5Y0;A0A0E0I0E4;Q69WE1	Uncharacterized protein;Os07g0470700 protein;Uncharacterized protein;Uncharacterized protein;Plastid-lipid associated protein PAP/fibrillin family-like	OJ1103_E04.105;Os07g0470700 Os07g0470700 OSNPB_070470700;OsI_25937;OsJ_24188	104.041	3.76026e-10	up	7.70101	1	81169000	69986000	74399000	0	0	0	7.7251	7.66384	7.71409	1	1	1
1354	A0A0N7KNH1;A0A0E0I136;B8B6D4;Q7F190	A0A0N7KNH1;A0A0E0I136;B8B6D4;Q7F190	Malic enzyme (Fragment);Uncharacterized protein;Malic enzyme;Malic enzyme	OJ1457_D07.117 Os07g0496200 OsJ_24330 OSNPB_070496200;Os07g0496200 OSNPB_070496200;OsI_26084	101.173	1.24168e-09	up	7.66068	1	61789000	75768000	66726000	0	0	0	7.62273	7.70855	7.65076	1	1	1
1357	Q6Z481;A0A0E0I189	Q6Z481;A0A0E0I189	Glycosyltransferase;Glycosyltransferase	Os07g0503300 Os07g0503300 OsJ_24364 OSNPB_070503300 P0430F03.25	6.97458	5.93036e-09	up	3.80211	1	4502200	4817600	2960200	0	0	0	3.78639	3.83353	3.78639	1	1	1
1360	Q8H3H8;A2YLN1;A0A0E0I1V4	Q8H3H8;A2YLN1;A0A0E0I1V4	Os07g0506000 protein;Uncharacterized protein;Uncharacterized protein	Os07g0506000 Os07g0506000 OsJ_24375 OSJNBb0062D12.107 OSNPB_070506000;OsI_26130	8.59414	5.33509e-08	up	4.10335	1	12688000	16318000	20780000	0	0	0	4.05261	4.10055	4.1569	1	1	1
1362	B9FXP8;A0A0E0I1W2;Q6YVU7	B9FXP8;A0A0E0I1W2;Q6YVU7	Uncharacterized protein;Uncharacterized protein;Os07g0539100 protein	Os07g0539100 OSNPB_070539100 P0696F12.28;OsJ_24590	18.392	0.0192692	up	5.20101	1	12694000	18890000	42170000	0	0	0	4.05305	4.13254	7.41744	1	1	1
1367	Q6ZF30;A2YMN1;A0A0E0I2D0;O22542	Q6ZF30;A2YMN1;A0A0E0I2D0;O22542	Chlorophyll a-b binding protein, chloroplastic;Chlorophyll a-b binding protein, chloroplastic;Chlorophyll a-b binding protein, chloroplastic;Chlorophyll a-b binding protein, chloroplastic	Os07g0562700 OsJ_24743 OSNPB_070562700 P0406F06.32;OsI_26482	185.288	1.24546e-09	up	8.53363	1	433090000	456290000	365170000	0	0	0	8.54869	8.57388	8.47832	1	1	1
1369	A0A0N7KNP7;Q84SL0;A2YMS7;A0A0E0I2H8;Q75GE8;A2XN71;A0A0E0GVD7	A0A0N7KNP7;Q84SL0;A2YMS7;A0A0E0I2H8;Q75GE8;A2XN71;A0A0E0GVD7	Os07g0568600 protein (Fragment);Calcium-dependent protein kinase 20;Uncharacterized protein;Uncharacterized protein;Calcium-dependent protein kinase 8;Uncharacterized protein;Uncharacterized protein	CPK20 Os07g0568600 LOC_Os07g38120 OJ1092_A07.132 OsJ_24795;CPK8 Os03g0808600 LOC_Os03g59390 OsJ_13049 OSJNBa0028F23.27 OSJNBa0060M17.7;Os07g0568600 OSNPB_070568600;OsI_14004;OsI_26532	8.83243	1.68827e-08	up	4.14281	1	15301000	21791000	21824000	0	0	0	4.0973	4.16127	4.16987	1	1	1
1381	A2YNC3;A0A0E0I379;A0A0P0X8N3;A3BLU3;Q7XIB3	A2YNC3;A0A0E0I379;A0A0P0X8N3;A3BLU3	Uncharacterized protein;Uncharacterized protein;Os07g0597100 protein (Fragment);Uncharacterized protein	Os07g0597100 OSNPB_070597100;OsI_26734;OsJ_24988;P0453E05.123 Os07g0597100 OJ1579_C03.5	116.528	9.60813e-10	up	7.86453	1	98350000	98117000	109190000	0	0	0	7.8464	7.83432	7.91287	1	1	1
1386	Q6Z4G3;B8B8B1;A0A0E0I3G1;A2XJ86	Q6Z4G3;B8B8B1;A0A0E0I3G1	UDP-arabinopyranose mutase 3;Uncharacterized protein;Uncharacterized protein	OsI_12510;OsI_26792;UAM3 RGP3 Os07g0604800 LOC_Os07g41360 OsJ_25044 OSJNBb0040H10.21	85.1849	1.57206e-08	up	7.41253	1	47613000	39253000	39098000	0	0	0	7.50391	7.35962	7.37405	1	1	1
1389	Q8H3I4;B8B8K5;A0A0E0I3N5	Q8H3I4;B8B8K5;A0A0E0I3N5	Peroxisomal (S)-2-hydroxy-acid oxidase GLO4;Peroxisomal (S)-2-hydroxy-acid oxidase GLO4;Uncharacterized protein	GLO4 Os07g0616500 B1056G08.112 OsJ_25131;GLO4 OsI_26871	98.6301	4.65981e-08	up	7.62396	1	61622000	78992000	51537000	0	0	0	7.62177	7.73275	7.51735	1	1	1
1390	A0A0P0YB50;A0A0P0YB67;Q762A0;A0A0E0I3R1;A3CI79;A2ZLE4;Q0IMS5;A0A0E0I3R2	A0A0P0YB50;A0A0P0YB67;Q762A0;A0A0E0I3R1;A3CI79;A2ZLE4;Q0IMS5;A0A0E0I3R2	Os12g0548300 protein (Fragment);Nucleoside diphosphate kinase (Fragment);Nucleoside diphosphate kinase (Fragment);Nucleoside diphosphate kinase;Nucleoside diphosphate kinase;Nucleoside diphosphate kinase;Nucleoside diphosphate kinase;Nucleoside diphosphate	bip114;Os12g0548300 LOC_Os12g36194 Os12g0548300 OSNPB_120548300;Os12g0548300 OSNPB_120548300;OsI_38642;OsJ_36416	36.8267	0.00648663	up	6.20268	1	31038000	26881000	30917000	0	0	0	7.20828	4.20421	7.19555	1	1	1
1395	Q7X7S9;B9FU86;B8B8K7;A0A0E0I410;Q0D4M5;B9F5J7;A0A0E0G2E7;A0A0P0VTZ7;B8APP5;Q94HF9;Q10QT9;A0A0E0G2E8	Q7X7S9;B9FU86;B8B8K7;A0A0E0I410;Q0D4M5	Putative alanine aminotransferase;Uncharacterized protein;Uncharacterized protein;Uncharacterized protein;Os07g0617800 protein	LOC_Os03g08530;Os03g0183600 OSNPB_030183600;Os07g0617800 Os07g0617800 OSNPB_070617800;OsI_10280;OsI_26881;OsJ_09679;OsJ_25140;OSJNBa0032G08.9;P0552F09.120 B1056G08.137	91.8814	2.45478e-09	up	7.5217	1	47823000	57521000	47907000	0	0	0	7.50554	7.57862	7.48094	1	1	1
1397	Q8LH97;A2YNT9;A0A0E0I466	Q8LH97;A2YNT9;A0A0E0I466	40S ribosomal protein S6;40S ribosomal protein S6;40S ribosomal protein S6	OsI_26912;P0594D10.135 Os07g0622100 OsJ_25168 OSNPB_070622100	120.005	1.14246e-07	up	7.90695	1	145650000	102080000	88892000	0	0	0	8.06765	7.8464	7.80682	1	1	1
1401	Q7XKI6;Q01HN9;B9FG92;B8ASC1;A0A0E0I491;A0A0N7KJE3	Q7XKI6;Q01HN9;B9FG92;B8ASC1;A0A0E0I491	OSJNBa0038O10.22 protein;OSIGBa0115K01-H0319F09.13 protein;Uncharacterized protein;Uncharacterized protein;Uncharacterized protein	Os04g0527800 OSJNBa0038O10.22 OSNPB_040527800;Os04g0527800 OSNPB_040527800;OsI_16722;OSIGBa0115K01-H0319F09.13;OsJ_15539	81.724	1.59468e-08	up	7.35269	1	34453000	44804000	34268000	0	0	0	7.31381	7.44361	7.30065	1	1	1
1403	A0A0E0I4D1;Q7XI68;B9FUC9;B8B4W5	A0A0E0I4D1;Q7XI68;B9FUC9;B8B4W5	Uncharacterized protein;Os07g0627800 protein;Uncharacterized protein;Uncharacterized protein	OsI_26957;OsJ_25212;P0506F02.114 Os07g0627800 OSNPB_070627800	9.21907	1.71244e-09	up	4.20462	1	27523000	27344000	22602000	0	0	0	4.2248	4.2092	4.17986	1	1	1
1405	A0A0E0I4I5;B9FUE5;Q7XI55	A0A0E0I4I5;B9FUE5;Q7XI55	Uncharacterized protein;Uncharacterized protein;Os07g0632600 protein	OsJ_25249;P0519E12.120 Os07g0632600 OSNPB_070632600	5.71796	0.00188741	up	3.5155	1	3320700	5018800	5707500	0	0	0	2.82512	3.84422	3.87716	1	1	1
1417	P29545;A2YPM1;A0A0E0I5A4;A3BN41	P29545;A2YPM1;A0A0E0I5A4;A3BN41	Elongation factor 1-beta;Elongation factor beta-1;Uncharacterized protein;Uncharacterized protein	Os07g0662500 LOC_Os07g46750 P0453E03.116;OsI_27215;OsJ_25462	126.237	8.76077e-06	up	7.97999	1	282130000	51707000	162010000	0	0	0	8.3334	7.51405	8.09252	1	1	1
1418	A0A0P0XA74;Q7F0M7;B8B5T2;A0A0E0I5E7;A0A0E0I5E5;A0A0E0I5E6	A0A0P0XA74;Q7F0M7;B8B5T2;A0A0E0I5E7;A0A0E0I5E5;A0A0E0I5E6	Os07g0668200 protein (Fragment);Os07g0668200 protein;Uncharacterized protein;Uncharacterized protein;Uncharacterized protein;Uncharacterized protein	Os07g0668200 OSNPB_070668200;OsI_27260;P0450A04.139 P0625E02.106 Os07g0668200 OsJ_25503 OSNPB_070668200	8.87403	3.17054e-09	up	4.14959	1	16858000	23068000	20892000	0	0	0	4.12025	4.17048	4.15804	1	1	1
1423	B9FUU7;Q6F3E9;A2YPV1;A0A0E0I5K7	B9FUU7;Q6F3E9;A2YPV1;A0A0E0I5K7	Uncharacterized protein;Os07g0674100 protein;Uncharacterized protein;Uncharacterized protein	OsI_27304;OsJ_25550;UXS-6 Os07g0674100	7.66712	1.01686e-09	up	3.93868	1	7771200	7337000	7631700	0	0	0	3.95902	3.92331	3.93372	1	1	1
1433	Q6Z3X5;A0A0E0I649;A0A0N7KP44	Q6Z3X5;A0A0E0I649	Os07g0695800 protein;Uncharacterized protein	Os07g0695800 OSNPB_070695800;Os07g0695800 OSNPB_070695800 P0627E10.28	18.9123	0.0150125	up	5.24125	1	34572000	28659000	23274000	0	0	0	7.31666	4.22127	4.18583	1	1	1
1439	Q6ZCC6;A2YQK7;A0A0E0I6I8	Q6ZCC6;A2YQK7;A0A0E0I6I8	Os08g0112600 protein;Uncharacterized protein;Uncharacterized protein	Os08g0112600 OsJ_25798 OSNPB_080112600 P0498H04.23;OsI_27573	37.2356	0.000966675	up	6.21861	1	29390000	35382000	29009000	0	0	0	6.16667	7.28414	5.20502	1	1	1
1440	Q6ZCC4;A2YQL0;A0A0E0I6J1	Q6ZCC4;A2YQL0;A0A0E0I6J1	Succinate dehydrogenase subunit 6, mitochondrial;Uncharacterized protein;Uncharacterized protein	OsI_27576;SDH6 Os08g0112800 LOC_Os08g02080 OsJ_25800 P0498H04.25	7.97441	2.55116e-07	up	3.99538	1	13377000	7143400	10045000	0	0	0	4.06627	3.91769	4.00217	1	1	1
1451	A3ARI7;A0A0E0I6X3;A2XQW4	A3ARI7;A0A0E0I6X3;A2XQW4	Uncharacterized protein;Uncharacterized protein;Uncharacterized protein	OsI_15032;OsJ_13980	8.81137	3.39518e-09	up	4.13937	1	18102000	17139000	21614000	0	0	0	4.13769	4.11372	4.16669	1	1	1
1453	Q0J770;A0A0P0XD59;A0A0E0I6Z8;A2YSI3	Q0J770;A0A0P0XD59;A0A0E0I6Z8;A2YSI3	Os08g0225000 protein;Os08g0225000 protein;Uncharacterized protein;Uncharacterized protein	Os08g0225000;Os08g0225000 OSNPB_080225000;OsI_28286	8.14065	9.03396e-07	up	4.02514	1	13063000	16698000	6625400	0	0	0	4.05951	4.10686	3.90906	1	1	1
1454	A0A0P0XBI6;I0J1B9;Q6YYB9;A2YR01;A0A0E0I729	A0A0P0XBI6;I0J1B9;Q6YYB9;A2YR01;A0A0E0I729	Tryptophan synthase (Fragment);Tryptophan synthase (Fragment);Tryptophan synthase;Tryptophan synthase;Tryptophan synthase	orp1;Os08g0135900 Os08g0135900 OJ1613_G04.6 OsJ_25962 OSNPB_080135900 P0680F05.45;Os08g0135900 OSNPB_080135900;OsI_27728	8.5084	7.67907e-10	up	4.08889	1	15773000	14130000	15525000	0	0	0	4.10176	4.06833	4.09658	1	1	1
1456	B7ERR5;Q84ZL6;A2YRB6;A0A0E0I7B5;A0A0E0I7B4	B7ERR5;Q84ZL6;A2YRB6;A0A0E0I7B5;A0A0E0I7B4	Os08g0154300 protein;Os08g0154300 protein;Uncharacterized protein;Uncharacterized protein;Uncharacterized protein	OJ1066_B03.121-1 Os08g0154300 OsJ_26073 OSNPB_080154300;Os08g0154300 OSNPB_080154300;OsI_27846	39.1264	0.0071941	up	6.29007	1	37972000	36339000	24653000	0	0	0	7.3663	7.30559	4.19831	1	1	1
1457	B7EHA8;Q0J7Y1;Q6ZJR2;A2YRC4;A3BPR8;A0A0E0I7C7;A0A0P0XBR9;A2Z1M7;A0A0P0XC27	B7EHA8;Q0J7Y1;Q6ZJR2;A2YRC4;A3BPR8;A0A0E0I7C7;A0A0P0XBR9;A2Z1M7;A0A0P0XC27	cDNA clone:J023045B01, full insert sequence;Os08g0155400 protein (Fragment);Putative nitrate transporter;Uncharacterized protein;Uncharacterized protein;Uncharacterized protein;Os08g0155400 protein (Fragment);Uncharacterized protein;Os08g0155400 protein (F	OJ1177_E11.8;Os08g0155400 Os08g0155400 OSNPB_080155400;Os08g0155400 OSNPB_080155400;OsI_27853;OsI_31511;OsJ_26080	129.261	7.38815e-09	up	8.01414	1	130860000	163830000	120380000	0	0	0	7.98725	8.09568	7.95948	1	1	1
1469	P93443;A6MZV5;Q6ZBV1;A2YS77;A0A218KL41;A0A0E0I886;B9FZJ0	P93443;A6MZV5;Q6ZBV1;A2YS77;A0A218KL41;A0A0E0I886;B9FZJ0	Photosystem II 10 kDa polypeptide;Photosystem ii 10 kDa polypeptide (Fragment);Os08g0200300 protein;Uncharacterized protein;Photosystem II 10K protein;Uncharacterized protein;Uncharacterized protein	Os08g0200300 OSNPB_080200300 P0556A11.19;OsI_28175;OsJ_26372	154.249	6.33802e-08	up	8.26912	1	340780000	211830000	190820000	0	0	0	8.41491	8.21509	8.17736	1	1	1
1478	B8B8Z9;Q6ZG03;A0A0E0I9K2;B9G011	B8B8Z9;Q6ZG03;A0A0E0I9K2;B9G011	Uncharacterized protein;Os08g0276100 protein;Uncharacterized protein;Uncharacterized protein	Os08g0276100 Os08g0276100 OJ1118_F05.12 OSNPB_080276100;OsI_28562;OsJ_26704	113.004	5.30041e-09	up	7.82023	1	107300000	92526000	82163000	0	0	0	7.88944	7.80921	7.76205	1	1	1
1483	H2KW10;Q53JB5;Q2R678;A0A0E0I9X7;B9FZQ4;Q53J68;B8BDR3	H2KW10;Q53JB5;Q2R678;A0A0E0I9X7;B9FZQ4;Q53J68	Expressed protein;Uncharacterized protein;Expressed protein;Uncharacterized protein;Uncharacterized protein;Expressed protein (Fragment)	LOC_Os11g21990;Os11g0414000 LOC_Os11g21990 Os11g0414000 OSNPB_110414000;OsI_30699;OsJ_26502	87.0604	3.08835e-09	up	7.44395	1	44302000	40247000	48907000	0	0	0	7.45972	7.38468	7.48744	1	1	1
1491	P35685;P0DKK7;A2Z2X9;A0A0E0IM55;A0A0E0IAA7;A6N0C0;B9G0B4;A2WYJ3;A0A0E0FY67;Q5JJP5;B9EVY8	P35685;P0DKK7;A2Z2X9;A0A0E0IM55;A0A0E0IAA7;A6N0C0;B9G0B4	60S ribosomal protein L7a-1;60S ribosomal protein L7a-2;Uncharacterized protein;Uncharacterized protein;Uncharacterized protein;60S ribosomal protein l7a (Fragment);Uncharacterized protein	Os01g0924800 B1033B05.14 P0592G05.38;OsI_04994;OsI_28791 OsI_31973;OsJ_04602;OsJ_26890;RPL7A-1 Os08g0326400 LOC_Os08g23710 OJ1136_A10.108 P0703C03.43;RPL7A-2 Os09g0507800 LOC_Os09g32976 OsJ_29953	223.786	1.07515e-08	up	8.80598	1	906160000	672000000	770660000	0	0	0	8.90059	8.72665	8.79069	1	1	1
1494	B8BA93;Q6Z256;A2YUL5;B9G0L7;A0A0E0IB00	B8BA93;Q6Z256;A2YUL5;B9G0L7;A0A0E0IB00	Uncharacterized protein;Actin-related protein 2;Actin-related protein 2;Uncharacterized protein;Uncharacterized protein	ARP2 Os08g0369300 LOC_Os08g28190 OJ1770_H03.15 OsJ_026006 OSJNBa0091C18.37;ARP2 OsI_028008;OsI_29019;OsJ_27089	8.44192	2.24724e-07	up	4.07757	1	17791000	16754000	9763900	0	0	0	4.13172	4.10797	3.99302	1	1	1
1495	A2YUR3;Q7EYM8;A0A0E0IB67	A2YUR3;Q7EYM8;A0A0E0IB67	Uncharacterized protein;Os08g0379400 protein;Uncharacterized protein	Os08g0379400 Os08g0379400 OsJ_27134 OSJNBb0011E04.125 OSNPB_080379400 P0709D11.15;OsI_29063	8.01093	4.27614e-09	up	4.00197	1	8990800	9769800	11412000	0	0	0	3.98463	3.98836	4.03292	1	1	1
1509	Q0J0R1;A2Z2J9;A0A0E0ICH0	Q0J0R1;A2Z2J9;A0A0E0ICH0	Os09g0487500 protein;Uncharacterized protein;Uncharacterized protein	Os09g0487500 Os09g0487500 OSNPB_090487500;OsI_31839	8.89208	9.75403e-10	up	4.15252	1	17834000	23105000	20641000	0	0	0	4.13276	4.17174	4.15306	1	1	1
1511	Q6Z9G0;B8BB36;A0A0E0ICI6;Q8S4Y9;B9G153;Q84PC4	Q6Z9G0;B8BB36;A0A0E0ICI6;Q8S4Y9;B9G153;Q84PC4	Glyceraldehyde-3-phosphate dehydrogenase;Uncharacterized protein;Uncharacterized protein;Glyceraldehyde-3-phosphate dehydrogenase;Uncharacterized protein;NADH-dependent glyceraldehyde-3-phosphate dehydrogenase (Fragment)	Os08g0440800 OSNPB_080440800 P0524F03.45 P0528B09.18;OsI_29378;OsJ_27474	49.3457	0.00140942	up	6.62485	1	28693000	42173000	32506000	0	0	0	5.19806	7.41535	7.26115	1	1	1
1515	Q7XS58;Q5UJF9;I7HIN6;A0A0E0ICU7;A0A0U1WYC9;A3AQX8	Q7XS58;Q5UJF9;I7HIN6;A0A0E0ICU7;A0A0U1WYC9;A3AQX8	Cysteine synthase;Cysteine synthase;Cysteine synthase;Cysteine synthase;Cysteine synthase;Cysteine synthase	CAS OsI_14808;H0806H05.11;ND5;Os04g0165700 OSJNBa0019G23.9 OSNPB_040165700;OsJ_13780	139.239	1.11563e-06	up	8.12142	1	95836000	267130000	207340000	0	0	0	7.83349	8.32473	8.20604	1	1	1
1517	Q6ZBZ2;A2YVX9;A0A0E0ICZ8	Q6ZBZ2;A2YVX9;A0A0E0ICZ8	Germin-like protein 8-14;Uncharacterized protein;Uncharacterized protein	GER5 GLP1 GLP110 Os08g0460000 LOC_Os08g35760 OsJ_026469 P0493A04.40 P0690E03.8;OsI_29484	101.062	5.53619e-09	up	7.6591	1	63196000	61126000	77799000	0	0	0	7.63505	7.61107	7.73119	1	1	1
1520	B9G1F0;B8BBR9;A0A0E0IDD7;Q6ZJD0	B9G1F0;B8BBR9;A0A0E0IDD7;Q6ZJD0	Uncharacterized protein;Uncharacterized protein;Uncharacterized protein;Os08g0477700 protein	Os08g0477700 OJ1666_A04.12;OsI_29605;OsJ_27673	8.20867	5.58858e-11	up	4.03715	1	12148000	11417000	11980000	0	0	0	4.04173	4.02657	4.04315	1	1	1
1522	Q84J55;A3BU62;A2YWB4;A0A0E0IDG1;A6N053	Q84J55;A3BU62;A2YWB4;A0A0E0IDG1	14-3-3-like protein GF14-A;Uncharacterized protein;Uncharacterized protein;Uncharacterized protein	GF14A Os08g0480800 LOC_Os08g37490 OJ1113_A10.40 OSJNBb0092C08.10;OsI_29626;OsJ_27692	4.33913	0.00379403	up	3.11741	1	2665200	3042300	3729900	0	0	0	2.69627	2.84225	3.8137	1	1	1
1524	A3BU99;A0A0E0IDK2;Q6ZDR8;A0A0E0IDK1;A0A0E0IDJ9;B8BBV4	A3BU99;A0A0E0IDK2;Q6ZDR8;A0A0E0IDK1;A0A0E0IDJ9;B8BBV4	Uncharacterized protein;Uncharacterized protein;Putative potential copper-transporting ATPase;Uncharacterized protein;Uncharacterized protein;Uncharacterized protein	OsI_29667;OsJ_27728;P0481F05.16	87.9287	5.76642e-07	up	7.45826	1	71024000	35759000	41525000	0	0	0	7.67656	7.29351	7.40472	1	1	1
1527	Q9XGP7;A2YWN1;A0A0E0IDT3	Q9XGP7;A2YWN1;A0A0E0IDT3	Tricin synthase 1;Uncharacterized protein;Uncharacterized protein	OsI_29750;ROMT-15 COA20 Os08g0498100 LOC_Os08g38900 OsJ_27813 P0026F07.24	8.56309	1.23804e-09	up	4.09813	1	13808000	16886000	16466000	0	0	0	4.07466	4.11063	4.1091	1	1	1
1528	A0A0E0IDV9;A2YK44;Q53LH3;Q2R9F0;A3C9G1;A0A0P0Y079;Q0IU29	A0A0E0IDV9;A2YK44;Q53LH3;Q2R9F0;A3C9G1;A0A0P0Y079;Q0IU29	Uncharacterized protein;Uncharacterized protein;Preprotein translocase, SecA subunit;Preprotein translocase secA family protein, putative, expressed;Uncharacterized protein;Protein translocase subunit SecA;Os11g0195100 protein	LOC_Os11g08980;Os11g0195100;Os11g0195100 OSNPB_110195100;OsI_25593;OsJ_33268	8.0534	8.87612e-07	up	4.0096	1	7349800	8311200	17946000	0	0	0	3.95054	3.95054	4.12772	1	1	1
1532	A0A0P0XIR6;Q6Z8P4;A3BUR8;A2YWY6;A0A0E0IEC7	A0A0P0XIR6;Q6Z8P4;A3BUR8;A2YWY6;A0A0E0IEC7	Os08g0511700 protein;Plant intracellular Ras-group-related LRR protein 4;Uncharacterized protein;Uncharacterized protein;Uncharacterized protein	IRL4 Os08g0511700 LOC_Os08g40090 P0711H09.3;Os08g0511700 OSNPB_080511700;OsI_29848;OsJ_27903	97.7303	7.25531e-10	up	7.61073	1	54366000	66806000	63477000	0	0	0	7.56821	7.64125	7.62273	1	1	1
1533	A0A0E0IEC9;Q6Z8P2;B8BCC4;A0A0E0IED0;A0A0P0XI05;A3BUS0	A0A0E0IEC9;Q6Z8P2;B8BCC4;A0A0E0IED0;A0A0P0XI05;A3BUS0	Uncharacterized protein;Putative aminoacylase;Uncharacterized protein;Uncharacterized protein;Os08g0511900 protein;Uncharacterized protein	Os08g0511900 OSNPB_080511900;OsI_29850;OsJ_27905;P0711H09.5	84.4326	8.83096e-08	up	7.39973	1	32688000	42620000	50666000	0	0	0	7.26747	7.42352	7.5082	1	1	1
1541	Q6ZK21;A2YX85;A0A0E0IER8	Q6ZK21;A2YX85;A0A0E0IER8	Os08g0524000 protein;Uncharacterized protein;Uncharacterized protein	Os08g0524000 Os08g0524000 OJ1186_G01.31 OsJ_27995 OSNPB_080524000;OsI_29953	83.4671	1.02436e-09	up	7.38314	1	41260000	40717000	36323000	0	0	0	7.41535	7.39565	7.33841	1	1	1
1544	A0A0P0XID1;Q84QW3;Q0J0Q8;B8B8V1;A2Z2T1;A0A0E0IES5;A0A0E0ILZ4;Q0J4B8	A0A0P0XID1;Q84QW3;Q0J0Q8;B8B8V1;A2Z2T1;A0A0E0IES5;A0A0E0ILZ4;Q0J4B8	Os08g0524600 protein (Fragment);Putative ribosomal protein L32;Os09g0502000 protein;Uncharacterized protein;Uncharacterized protein;Uncharacterized protein;Peptidylprolyl isomerase;Os08g0524600 protein (Fragment)	OJ1191_A10.105 OsJ_27999;Os08g0524600;Os08g0524600 OSNPB_080524600;Os09g0502000 Os09g0502000 OsJ_29908 OSNPB_090502000;OsI_29957;OsI_31926	110.283	2.80558e-11	up	7.78506	1	87025000	91154000	85314000	0	0	0	7.76767	7.80223	7.78529	1	1	1
1548	A0A0N7KQ70;A0A0E0IEZ6;A0A0E0IEZ7;Q6ZI95;B8B930;A0A0E0IEZ5	A0A0N7KQ70;A0A0E0IEZ6;A0A0E0IEZ7;Q6ZI95;B8B930;A0A0E0IEZ5	Os08g0531000 protein (Fragment);Purple acid phosphatase;Purple acid phosphatase;Purple acid phosphatase;Purple acid phosphatase;Purple acid phosphatase	NPP1 Os08g0531000 OJ1770_H02.40 OJ1789_C07.19 OsJ_28052 OSNPB_080531000;Os08g0531000 OSNPB_080531000;OsI_30014	9.06481	2.01346e-08	up	4.18028	1	17828000	26008000	26032000	0	0	0	4.13254	4.19715	4.21114	1	1	1
1567	Q6YYW3;B8B9L3;A0A0E0IFV6;A0A0E0IFV5	Q6YYW3;B8B9L3;A0A0E0IFV6;A0A0E0IFV5	Os08g0562100 protein;Uncharacterized protein;Uncharacterized protein;Uncharacterized protein	Os08g0562100 Os08g0562100 OsJ_28293 OSNPB_080562100 P0543D10.7 P0604E01.47;OsI_30287	18.7219	0.0139084	up	5.22666	1	32092000	29587000	25155000	0	0	0	7.2485	4.22784	4.20363	1	1	1
1579	Q9S7C5;Q6K4K9;B8BD97;A0A0E0IGS1;A0A0P0XJR1	Q9S7C5;Q6K4K9;B8BD97;A0A0E0IGS1;A0A0P0XJR1	Phosphatase 2A regulatory A subunit;Os09g0249700 protein;Uncharacterized protein;Uncharacterized protein;Os09g0249700 protein (Fragment)	Os09g0249700 OJ1116_H10.3 OJ1695_A02.24 OsJ_28521 OSNPB_090249700;Os09g0249700 OSNPB_090249700;OsI_30535;RPA RPA1	106.315	1.34349e-07	up	7.7322	1	109910000	71105000	64572000	0	0	0	7.89544	7.66983	7.63133	1	1	1
1582	A0A0E0IH45;Q67TV0;B9G2G5;B8BDM5	A0A0E0IH45;Q67TV0;B9G2G5;B8BDM5	Uncharacterized protein;GPI inositol-deacylase;Uncharacterized protein;Uncharacterized protein	Os09g0266400 Os09g0266400 B1012G11.44 OSNPB_090266400;OsI_30620;OsJ_28598	8.92454	2.24392e-10	up	4.15778	1	19102000	23373000	20164000	0	0	0	4.1522	4.1732	4.14793	1	1	1
1588	Q6ERL4;A0A0E0IHX9;A0A0E0IHY0	Q6ERL4;A0A0E0IHX9;A0A0E0IHY0	Os09g0338400 protein;Uncharacterized protein;Uncharacterized protein	Os09g0338400 OJ1118_A10.25 OsJ_28956 OSNPB_090338400	8.58766	6.92101e-08	up	4.10227	1	16521000	12382000	20481000	0	0	0	4.11372	4.04173	4.15134	1	1	1
1589	A0A0E0IHY8;B8BEP1;Q6EQH5;B9G321;A0A0E0IHY7	A0A0E0IHY8;B8BEP1;Q6EQH5;B9G321;A0A0E0IHY7	Uncharacterized protein;Uncharacterized protein;Membrane protein-like;Uncharacterized protein;Uncharacterized protein	Os09g0344800 Os09g0344800 OSJNBb0085I16.11 OSNPB_090344800;OsI_30977;OsJ_28979	23.1276	0.00720178	up	5.53154	1	28492000	33331000	23581000	0	0	0	5.17508	7.23122	4.18832	1	1	1
1599	Q6H611;A2XWZ5;A0A0E0IIQ9	Q6H611;A2XWZ5;A0A0E0IIQ9	Succinate dehydrogenase subunit 7, mitochondrial;Uncharacterized protein;Uncharacterized protein	OsI_17187;SDH7 Os09g0382500 LOC_Os09g21470 P0505H05.25	92.0305	1.22004e-09	up	7.52404	1	54523000	48369000	51621000	0	0	0	7.56929	7.48452	7.51831	1	1	1
1604	A0A0E0IJ53	A0A0E0IJ53	Uncharacterized protein		106.312	1.55863e-08	up	7.73216	1	63514000	82917000	88729000	0	0	0	7.64125	7.75055	7.80469	1	1	1
1607	B9G3N6;Q69QI6;B8BFA6;A0A0E0IJR2	B9G3N6;Q69QI6;B8BFA6;A0A0E0IJR2	Uncharacterized protein;Nucleotidase-like protein;Uncharacterized protein;Uncharacterized protein	Os09g0424600 Os09g0424600 OSNPB_090424600 P0418B08.32;OsI_31421;OsJ_29419	8.77641	5.6757e-09	up	4.13363	1	17979000	21920000	15924000	0	0	0	4.13521	4.16291	4.10277	1	1	1
1610	A3ADF8;Q8GZW5;A0A0E0IK14	A3ADF8;Q8GZW5;A0A0E0IK14	Uncharacterized protein;Mitochondrial import inner membrane translocase subunit Tim17 family protein, expressed;Uncharacterized protein	OsJ_09161;OSJNBa0090O10.19 LOC_Os03g02390 Os03g0114900 OSNPB_030114900	87.4657	2.35499e-08	up	7.45065	1	39391000	42104000	56485000	0	0	0	7.38773	7.41243	7.55177	1	1	1
1611	A0A0P0VS81;A0A0E0IK25;B9FAG1;Q10SN8;Q0DVR8;B8ALV2	A0A0P0VS81;A0A0E0IK25;B9FAG1;Q10SN8;Q0DVR8;B8ALV2	Os03g0116000 protein;Uncharacterized protein;Uncharacterized protein;60Kd inner membrane protein, expressed;Os03g0116000 protein;Uncharacterized protein	LOC_Os03g02480;Os03g0116000;Os03g0116000 OSNPB_030116000;OsI_09733;OsJ_09169	86.3875	1.32735e-07	up	7.43275	1	32853000	51964000	50444000	0	0	0	7.27603	7.51831	7.50391	1	1	1
1614	A3BPJ0;A2YR42;A0A0E0IK70;Q6YZ09;C7J5F9	A3BPJ0;A2YR42;A0A0E0IK70;Q6YZ09	Uncharacterized protein;Uncharacterized protein;Uncharacterized protein;Os08g0141400 protein	Os08g0141400;Os08g0141400 OJ1368_G08.31 OSNPB_080141400 P0473D02.16;OsI_27768;OsJ_26003	83.9276	6.27046e-08	up	7.39107	1	40219000	49379000	33191000	0	0	0	7.39756	7.49963	7.27603	1	1	1
1615	Q69LK6;A0A0E0IK90;B9G3T3;B8BFE5;A0A0E0IK89	Q69LK6;A0A0E0IK90;B9G3T3;B8BFE5;A0A0E0IK89	Os09g0436900 protein;Uncharacterized protein;Uncharacterized protein;Uncharacterized protein;Uncharacterized protein	Os09g0436900 OJ1328_D07.6;OsI_31502;OsJ_29498	8.54536	2.78512e-10	up	4.09514	1	16359000	15663000	14675000	0	0	0	4.11116	4.08899	4.08528	1	1	1
1619	Q69P73;A2Z1P8;A0A0E0IKD5;A0A0E0IKD4;B9G3V1;A3BQ30;A0A0E0IKD6;Q69P72;A2Z1P9	Q69P73;A2Z1P8;A0A0E0IKD5;A0A0E0IKD4;B9G3V1;A3BQ30;A0A0E0IKD6;Q69P72;A2Z1P9	Os09g0441400 protein;Uncharacterized protein;Uncharacterized protein;Uncharacterized protein;Os09g0441625 protein;Uncharacterized protein;Uncharacterized protein;Putative elicitor-inducible cytochrome P450;Uncharacterized protein	OJ1344_B01.41 P0046G12.7;Os09g0441400 OJ1344_B01.40 OSNPB_090441400 P0046G12.6;Os09g0441625 OsJ_29527 OSNPB_090441625;OsI_31532;OsI_31533;OsJ_26206	88.7037	9.17481e-08	up	7.47092	1	46255000	37973000	59683000	0	0	0	7.49167	7.33719	7.58391	1	1	1
1621	B9F144;B8AFH1;A0A0E0IKH9;Q6K950	B9F144;B8AFH1;A0A0E0IKH9;Q6K950	Os02g0618250 protein;Uncharacterized protein;Uncharacterized protein;Nucleolar RNA-binding Nop10p-like protein	OJ1014_H03.24 OJ1212_C01.10;Os02g0618250 OsJ_07547 OSNPB_020618250;OsI_08093	8.95641	6.36715e-09	up	4.16292	1	24065000	19986000	20039000	0	0	0	4.19894	4.14279	4.14703	1	1	1
1628	Q6YXI0;B8BCM9;A0A0E0IKZ4	Q6YXI0;B8BCM9;A0A0E0IKZ4	Os09g0465800 protein;Uncharacterized protein;Uncharacterized protein	Os09g0465800 OJ1005_D12.19 OsJ_29675 OSNPB_090465800;OsI_31690	8.94146	4.95298e-08	up	4.16051	1	16775000	20023000	26960000	0	0	0	4.11906	4.14336	4.21911	1	1	1
1631	B8BPD0;A0A0E0ILK1;B9GCX0;A0A0E0ILK2;A0A0P0Y9L1;Q0INM5;Q2QSH6	B8BPD0;A0A0E0ILK1;B9GCX0;A0A0E0ILK2	Uncharacterized protein;Uncharacterized protein;Uncharacterized protein;Uncharacterized protein	LOC_Os12g24080;Os12g0428600 Os12g0428600 OSNPB_120428600;Os12g0428600 OSNPB_120428600;OsI_38149;OsJ_35924	8.43706	2.48206e-07	up	4.07674	1	15271000	9979300	19383000	0	0	0	4.09658	3.99276	4.14088	1	1	1
1641	A2Z2V9;O64464;A0A0E0IM33	A2Z2V9;O64464;A0A0E0IM33	Uncharacterized protein;Proteasome subunit beta type-1;Proteasome subunit beta type	OsI_31953;PBF1 Os09g0505600 LOC_Os09g32800 OsJ_29931	8.37398	4.50354e-10	up	4.06591	1	12588000	15011000	13419000	0	0	0	4.04963	4.0808	4.06731	1	1	1
1645	Q69IM6;A2Z332;A0A0E0IMB5	Q69IM6;A2Z332;A0A0E0IMB5	Os09g0514600 protein;Uncharacterized protein;Uncharacterized protein	Os09g0514600 OsJ_30000 OSNPB_090514600 P0450E05.20;OsI_32031	133.181	1.04078e-08	up	8.05724	1	127360000	158940000	173170000	0	0	0	7.97211	8.07172	8.12788	1	1	1
1651	Q0J028;B9G4R6;Q69SG3;B8BDV6;A0A0E0IMU5	Q0J028;B9G4R6;Q69SG3;B8BDV6;A0A0E0IMU5	Os09g0534200 protein (Fragment);Uncharacterized protein;ER lumen protein-retaining receptor-like;Uncharacterized protein;Uncharacterized protein	OJ1112_E07.19 Os09g0534200 OSNPB_090534200;Os09g0534200;OsI_32165;OsJ_30128	9.30081	3.09759e-11	up	4.21736	1	27918000	27570000	26304000	0	0	0	4.22682	4.2108	4.21445	1	1	1
1654	A0A0P0XPW9;Q69JE2;A2Z3J5;A0A0E0IN04;A0A0P0V9S4;B9ETX0;Q0JI76;B8ABB3;Q5QLZ9;B9ETX1;B8ABB4;A0A0E0FV09;A0A0E0FV08;A0A0E0FV07	A0A0P0XPW9;Q69JE2;A2Z3J5;A0A0E0IN04;A0A0P0V9S4;B9ETX0;Q0JI76;B8ABB3;Q5QLZ9;B9ETX1;B8ABB4;A0A0E0FV09;A0A0E0FV08;A0A0E0FV07	Os09g0538800 protein (Fragment);Os09g0538800 protein;Uncharacterized protein;Uncharacterized protein;Os01g0819200 protein;Uncharacterized protein;Os01g0819200 protein;Uncharacterized protein;Putative synaptotagmin C;Uncharacterized protein;Uncharacterized	OJ1529_G03.7 P0454H12.42;Os01g0819200;Os01g0819200 OSNPB_010819200;Os09g0538800 Os09g0538800 B1274F11.3 OsJ_30162 OSNPB_090538800 P0229B10.34;Os09g0538800 OSNPB_090538800;OsI_04222;OsI_04223;OsI_32201;OsJ_03886;OsJ_03887	7.82729	8.28373e-09	up	3.96851	1	9876800	8016300	8501400	0	0	0	4.00415	3.94521	3.95619	1	1	1
1656	Q0IZZ4;A3C125;A2Z3K3;A0A0E0IN12	Q0IZZ4;A3C125;A2Z3K3;A0A0E0IN12	Acyl carrier protein (Fragment);Acyl carrier protein;Acyl carrier protein;Acyl carrier protein	Os09g0539800 Os09g0539800 OSNPB_090539800;OsI_32210;OsJ_30173	7.94663	7.36566e-08	up	3.99034	1	12188000	7653000	9739900	0	0	0	4.04423	3.93519	3.99161	1	1	1
1657	A3C132;Q651D5;A2Z3L2;A0A0E0IN21	A3C132;Q651D5;A2Z3L2;A0A0E0IN21	Uncharacterized protein;Probable aquaporin PIP2-7;Uncharacterized protein;Uncharacterized protein	OsI_32218;OsJ_30180;PIP2-7 Os09g0541000 LOC_Os09g36930 B1274F11.29-1 B1274F11.29-2 P0478E02.3	130.364	9.27653e-10	up	8.02641	1	147680000	134160000	136260000	0	0	0	8.07413	7.99099	8.01411	1	1	1
1661	A0A0E0IN38;Q7XJ06;B9G4V1;B8BE27;Q0IZX5;A0A0P0XQQ6;A0A0P0XR35	A0A0E0IN38;Q7XJ06;B9G4V1;B8BE27;Q0IZX5	Phospholipase D;Phospholipase D;Phospholipase D;Phospholipase D;Phospholipase D	Os09g0543100 Os09g0543100 OSNPB_090543100;Os09g0543100 OSNPB_090543100;OsI_32238;OsJ_30197;P0478E02.21	90.711	3.42927e-07	up	7.50321	1	48520000	36998000	68922000	0	0	0	7.51563	7.3231	7.67089	1	1	1
1666	Q0IZQ4;A0A0E0INH6;A2Z3Y3;A3C1D8	Q0IZQ4;A0A0E0INH6;A2Z3Y3;A3C1D8	Os09g0556200 protein;Uncharacterized protein;Uncharacterized protein;Os09g0556200 protein	Os09g0556200;Os09g0556200 OsJ_30295 OSNPB_090556200;OsI_32348	8.23487	1.00365e-07	up	4.04175	1	10417000	10480000	16694000	0	0	0	4.01305	4.00156	4.11063	1	1	1
1667	A0A0P0XQB2;A3C1F2;Q0IZP5;B8BEE0;A0A0E0INI8	A0A0P0XQB2;A3C1F2;Q0IZP5;B8BEE0;A0A0E0INI8	Transmembrane 9 superfamily member (Fragment);Transmembrane 9 superfamily member;Transmembrane 9 superfamily member;Transmembrane 9 superfamily member;Transmembrane 9 superfamily member	Os09g0557800;Os09g0557800 OSNPB_090557800;OsI_32361;OsJ_30309	144.116	2.5018e-08	up	8.17108	1	188070000	234670000	158170000	0	0	0	8.17467	8.26906	8.06952	1	1	1
1670	A3BFP4;A0A0E0J5M7;Q8W3D0;A0A0E0INR5;Q69LA6;A0A0E0J970;Q53NW9;A2YH94;Q8LQJ6;A0A0E0FNE3;Q33AP1;Q8LMX0;A0A0N7KRJ5;A3C1S6;Q8LNL0;A0A0E0IQ56	A3BFP4;A0A0E0J5M7;Q8W3D0;A0A0E0INR5;Q69LA6;A0A0E0J970;Q53NW9;A2YH94;Q8LQJ6;A0A0E0FNE3;Q33AP1;Q8LMX0;A0A0N7KRJ5;A3C1S6;Q8LNL0;A0A0E0IQ56	Uncharacterized protein;Uncharacterized protein;Probable pyridoxal 5-phosphate synthase subunit PDX1.2;Uncharacterized protein;Probable pyridoxal 5-phosphate synthase subunit PDX1.1;Uncharacterized protein;Os11g0708500 protein;Uncharacterized protein;Eth	B1151A10.28;LOC_Os10g08960;LOC_Os10g11520 OSJNBa0040E17.11;LOC_Os11g48080 Os11g0708500 OSNPB_110708500;Os10g0191600 OSNPB_100191600;OsI_24560;OsJ_22760;OsJ_30449;OSJNBa0071I20.8;PDX11 Os07g0100200 LOC_Os07g01020 B1026C12.3 OSJNOa219C16.3;PDX12 Os10g0100700 LOC_Os10g01080 OJ1136E01.11 OSJNBa0046L02.5	18.8609	0.0153591	up	5.23733	1	23238000	25671000	35673000	0	0	0	4.19259	4.1943	7.3251	1	1	1
1672	B8BFL1;Q7G5M6;Q0IZB0;B9G787;B8BFL2;A0A0E0IP19;Q7G763	B8BFL1;Q7G5M6;Q0IZB0;B9G787;B8BFL2;A0A0E0IP19;Q7G763	Uncharacterized protein;Protein kinase domain containing protein, expressed;Os10g0112700 protein (Fragment);Uncharacterized protein;Uncharacterized protein;Uncharacterized protein;Putative wall-associated protein kinase	LOC_Os10g02360;OJ1014H12.14 OSJNBb0012A20.17;Os10g0112700 OSNPB_100112700;OsI_32548;OsI_32549;OsJ_30520	176.322	2.62367e-09	up	8.46207	1	410060000	336100000	327400000	0	0	0	8.5291	8.4397	8.41742	1	1	1
1673	B7EJR0;Q9LST5;Q5VMN4;B9FRJ7;B8B2Z5;A0A0E0IPF6	B7EJR0;Q9LST5;Q5VMN4;B9FRJ7;B8B2Z5;A0A0E0IPF6	Proteasome subunit beta type;Proteasome subunit beta type;Proteasome subunit beta type;Proteasome subunit beta type;Proteasome subunit beta type;Uncharacterized protein	Os06g0153800 Os06g0153800 OSJNBa0085L11.4 OSNPB_060153800;OsI_21721;OsJ_20167;OsPBE1	97.5484	5.24849e-09	up	7.60805	1	52041000	60465000	68954000	0	0	0	7.54826	7.60339	7.67249	1	1	1
1674	A6MZP3;A6N1C2;A0A0E0IPJ5;B8BFR7;A0A0E0IPJ6;A6N177;Q8RVW6;Q7XGS4;A2Z531;A2Z532;A0A0E0IPJ1;Q7XGS3;Q7XGS2;Q7GBX3;A6MZD0;A2Z533;A0A0E0IPJ2;A0A0E0IPJ3;A0A0E0IPJ4	A6MZP3;A6N1C2;A0A0E0IPJ5;B8BFR7;A0A0E0IPJ6;A6N177;Q8RVW6;Q7XGS4;A2Z531;A2Z532;A0A0E0IPJ1;Q7XGS3;Q7XGS2;Q7GBX3;A6MZD0;A2Z533;A0A0E0IPJ2;A0A0E0IPJ3;A0A0E0IPJ4	Proline-rich protein (Fragment);Proline-rich protein (Fragment);Uncharacterized protein;Uncharacterized protein;Uncharacterized protein;Proline-rich protein (Fragment);Proline-rich protein;Os10g0150400 protein;Uncharacterized protein;Uncharacterized protei	OsI_32757;OsI_32758;OsI_32759;OsI_32760;OSJNBa0031A07.12 LOC_Os10g05970 Os10g0150400 OsJ_30742 OSNPB_100150400;OSJNBa0031A07.14 LOC_Os10g05990 Os10g0150700 OsJ_30744 OSNPB_100150700;OSJNBa0031A07.15 LOC_Os10g06000 Os10g0150800 OsJ_30745 OSNPB_100150800;OsPRP1;OsPRP2 OSJNBa0031A07.13 LOC_Os10g05980 Os10g0150600 OsJ_30743 OSNPB_100150600	8.38482	2.14537e-07	up	4.06778	1	18946000	12357000	10342000	0	0	0	4.15044	4.04122	4.01168	1	1	1
1677	Q5VMJ3;P83647;A0A0E0IPN9	Q5VMJ3;P83647;A0A0E0IPN9	Profilin LP04;Profilin LP04;Profilin	Os06g0152100 LOC_Os06g05880 OsJ_019338 P0529C07.32 P0710H01.44;OsI_020954	10.4152	0.00083182	up	4.38062	1	7878600	13127000	28429000	0	0	0	3.96202	4.05261	5.12725	1	1	1
1692	Q6K2G7;A0A0E0IRB2;B8AIQ1;Q0E100	Q6K2G7;A0A0E0IRB2;B8AIQ1;Q0E100	Os02g0508000 protein;Uncharacterized protein;Uncharacterized protein;Os02g0508000 protein	Os02g0508000;Os02g0508000 OsJ_06861 OSJNBa0052M16.12 OSNPB_020508000 P0047E05.39;OsI_07358	226.325	9.88437e-09	up	8.82225	1	902880000	903100000	638950000	0	0	0	8.89449	8.84561	8.72665	1	1	1
1694	A0A0P0XUA3;B9G5K4;Q8LSS2;A2Z6X0;A0A0E0IRR4	A0A0P0XUA3;B9G5K4;Q8LSS2;A2Z6X0;A0A0E0IRR4	Os10g0394200 protein (Fragment);Uncharacterized protein;Putative cucumisin-like serine protease;Uncharacterized protein;Uncharacterized protein	LOC_Os10g25450 OSJNBa0011L09.20;Os10g0394200 OSNPB_100394200;OsI_33442;OsJ_31407	8.04762	2.10297e-10	up	4.00856	1	11077000	10193000	10200000	0	0	0	4.02162	3.9963	4.00777	1	1	1
1696	T1T4Y4;P07730;A2Z708;A1YQG3;A0A0E0IRV3;A0A0E0IRV1;A0A0E0IRV2	T1T4Y4;P07730;A2Z708;A1YQG3;A0A0E0IRV3;A0A0E0IRV1;A0A0E0IRV2	Glutelin (Fragment);Glutelin type-A 2;Uncharacterized protein;Glutelin;Uncharacterized protein;Uncharacterized protein;Uncharacterized protein	GLUA2 GLUA-2 GT1 Os10g0400200 LOC_Os10g26060 OSJNBa0050N08.16;OsI_33479;OsJ_31438	95.8615	3.03429e-08	up	7.58288	1	67492000	47400000	62841000	0	0	0	7.65739	7.47433	7.61692	1	1	1
1697	A3C4P3;Q7XEQ3;A2Z764;A0A0E0IS01;Q8H7V0;A0A0E0J4U7	A3C4P3;Q7XEQ3;A2Z764;A0A0E0IS01;Q8H7V0;A0A0E0J4U7	Uncharacterized protein;40S ribosomal protein S17-4, putative, expressed;Uncharacterized protein;Uncharacterized protein;40S ribosomal protein S17, putative, expressed;Uncharacterized protein	LOC_Os10g27190 Os10g0411800 OSNPB_100411800;OsI_33538;OsJ_31497;OSJNBb0043C10.11 LOC_Os03g01900 Os03g0109500 OsJ_09121 OSNPB_030109500	145.459	4.56231e-09	up	8.18447	1	212800000	215770000	168540000	0	0	0	8.22505	8.21928	8.10909	1	1	1
1709	B9F605;B8AKM4;Q9AY71;A0A0E0ITA8	B9F605;B8AKM4;Q9AY71;A0A0E0ITA8	Obg-like ATPase 1;Obg-like ATPase 1;Obg-like ATPase 1;Obg-like ATPase 1	OsI_13746;OsJ_12813;OSJNBa0091J19.9 LOC_Os03g56840	87.2711	5.56499e-07	up	7.44743	1	36256000	71441000	35882000	0	0	0	7.34034	7.67249	7.32947	1	1	1
1719	A0A0E0IU68;A0A0E0IU69;A0A0E0IU70;Q8W361;Q0IWV9;Q337J6;B9G6B9;Q8W362	A0A0E0IU68;A0A0E0IU69;A0A0E0IU70;Q8W361;Q0IWV9	Uncharacterized protein;Uncharacterized protein;Uncharacterized protein;Expressed protein;Os10g0484900 protein	Os10g0484900;Os10g0484900 LOC_Os10g34370 OSJNBa0029C15.26 OSNPB_100484900;Os10g0485000 LOC_Os10g34380 Os10g0485000 OSNPB_100485000;OsJ_31941;OSJNBa0029C15.27	127.793	3.226e-09	up	7.99767	1	118160000	139200000	150600000	0	0	0	7.93256	8.01515	8.04529	1	1	1
1724	Q337H3;Q8W3E1;A2Z8Y8;A0A0E0IUP3	Q337H3;Q8W3E1;A2Z8Y8;A0A0E0IUP3	1-acyl-sn-glycerol-3-phosphate acyltransferase;1-acyl-sn-glycerol-3-phosphate acyltransferase;1-acyl-sn-glycerol-3-phosphate acyltransferase;1-acyl-sn-glycerol-3-phosphate acyltransferase	Os10g0497100 LOC_Os10g35390 Os10g0497100 OSNPB_100497100;OsI_34182;OsJ_32032 OSJNBa0017E08.6	17.7026	0.0162609	up	5.14589	1	14060000	32945000	18802000	0	0	0	4.07884	7.22362	4.13521	1	1	1
1727	Q337E9;B8BHR1;A0A0E0IUX6;A0A0E0IUX7;A0A0P0XWJ6;Q9FVY8;Q337F1;Q337F0;B9G6I3;A0A0P0XWH9;Q53RP5	Q337E9;B8BHR1;A0A0E0IUX6;A0A0E0IUX7;A0A0P0XWJ6;Q9FVY8;Q337F1;Q337F0;B9G6I3	Malic enzyme;Malic enzyme;Malic enzyme;Malic enzyme;Malic enzyme;Malic enzyme;Malic enzyme;Malic enzyme;Malic enzyme	LOC_Os10g35960;Os10g0503500 LOC_Os10g35960 Os10g0503500 OSNPB_100503500;Os10g0503500 OSNPB_100503500;OsI_34227;OsJ_32079;OSJNBb0073N24.24	121.864	1.61807e-11	up	7.92913	1	113590000	123440000	115850000	0	0	0	7.91138	7.93746	7.93855	1	1	1
1731	A3C6G9;A2Z9B8;A0A0E0IV19	A3C6G9;A2Z9B8;A0A0E0IV19	Glycine cleavage system H protein, mitochondrial;Glycine cleavage system H protein, mitochondrial;Glycine cleavage system H protein	GDCSH Os10g0516100 LOC_Os10g37180 OsJ_030891 OSJNBa0026L12.1 OSJNBa0076F20.1;GDCSH OsI_033161	127.237	2.36606e-07	up	7.99137	1	94818000	131420000	187390000	0	0	0	7.82409	7.98474	8.16529	1	1	1
1738	Q8H8T0;A0A0E0IVN8;Q9ZR35;B8AM48;A6N1F0;Q84MY1;B8AI42	Q8H8T0;A0A0E0IVN8;Q9ZR35;B8AM48;A6N1F0	UDP-arabinopyranose mutase 1;Uncharacterized protein;Reversibly glycosylated polypeptide;Uncharacterized protein;Alpha-1,4-glucan-protein synthase (Fragment)	OsI_08861;OsI_12519;OsJNBa0015G17.26;rgp;UAM1 RGP1 Os03g0599800 LOC_Os03g40270 OJ1523_A02.1 OsJ_11657	191.812	4.75434e-12	up	8.58355	1	475200000	483860000	455950000	0	0	0	8.57924	8.59752	8.57388	1	1	1
1749	Q7XBZ9;B8BIB8;A0A0E0IWP9;A0A0N7KS87	Q7XBZ9;B8BIB8;A0A0E0IWP9	Dynamin-related protein 1C, putative, expressed;Uncharacterized protein;Uncharacterized protein	Os10g0567800 OSNPB_100567800;OsI_34705;OSJNBa0057L21.1 LOC_Os10g41820 Os10g0567800 OsJ_32513 OSNPB_100567800	8.11978	1.88633e-08	up	4.02144	1	8809700	11322000	12981000	0	0	0	3.98148	4.02303	4.05981	1	1	1
1751	Q108W6;A0A0E0IWS8;Q8S7N7;B9G747	Q108W6;A0A0E0IWS8;Q8S7N7;B9G747	Nuclear protein E3-3, isoform a, putative, expressed;Uncharacterized protein;Nuclear protein E3-3, isoform a, putative, expressed;Uncharacterized protein	LOC_Os10g42090 Os10g0571100 OSNPB_100571100;LOC_Os10g42090 OSJNBa0095C07.4;OsJ_32539	8.6141	1.92737e-08	up	4.1067	1	13730000	20784000	15457000	0	0	0	4.07319	4.15173	4.09518	1	1	1
1752	B8BIC8;A0A0E0IWS9;Q8S7N6;A0A0E0IWT0;B9G748;A0A0P0XXL9	B8BIC8;A0A0E0IWS9;Q8S7N6;A0A0E0IWT0;B9G748;A0A0P0XXL9	Pyruvate kinase;Pyruvate kinase;Pyruvate kinase;Pyruvate kinase;Pyruvate kinase;Pyruvate kinase (Fragment)	LOC_Os10g42100 Os10g0571200 OSJNBa0095C07.5 OSNPB_100571200;Os10g0571200 OSNPB_100571200;OsI_34729;OsJ_32540	75.381	2.3354e-08	up	7.23613	1	30519000	32178000	36165000	0	0	0	7.17866	7.19555	7.33417	1	1	1
1768	H2KX75;B8BLU8;Q2RAZ7;B8BIW4;Q2QY88;B9GBP1;A0A0E0IXR5	H2KX75;B8BLU8;Q2RAZ7;B8BIW4;Q2QY88;B9GBP1;A0A0E0IXR5	Alpha-L-arabinofuranosidase C-terminus family protein, expressed;Uncharacterized protein;Alpha-L-arabinofuranosidase C-terminus family protein, expressed;Uncharacterized protein;Alpha-L-arabinofuranosidase C-terminus family protein, expressed;Uncharacteriz	LOC_Os11g03730 Os11g0131900 OsJ_32826 OSNPB_110131900;LOC_Os12g03470;LOC_Os12g03470 Os12g0128700 OSNPB_120128700;OsI_34967;OsI_37345;OsJ_35098	36.5599	0.00701306	up	6.19219	1	19290000	32155000	31587000	0	0	0	4.15365	7.19335	7.22957	1	1	1
1774	Q9ZRI7;A0A0E0IYB1;A0A0P0VGJ4	Q9ZRI7;A0A0E0IYB1	Elongation factor 1-gamma 1;Uncharacterized protein	Os02g0220600 LOC_Os02g12800 B1131G07.12;Os02g0220600 OSNPB_020220600	8.4709	5.16244e-10	up	4.08252	1	13469000	14983000	15631000	0	0	0	4.06731	4.08058	4.09966	1	1	1
1778	B8BJB4;A0A0E0IYQ9;B9G9L5;Q2RA16;Q0IUB6;Q53JH3	B8BJB4;A0A0E0IYQ9;B9G9L5;Q2RA16;Q0IUB6;Q53JH3	Uncharacterized protein;Uncharacterized protein;Uncharacterized protein;Long-chain-fatty-acid-CoA ligase 4, putative, expressed;Os11g0169800 protein (Fragment);Probable acyl-CoA synthetase, 62297-59022 [imported]-Arabidopsis thaliana	LOC_Os11g06880;Os11g0169800 OSNPB_110169800;OsI_35270;OsJ_33112	108.903	6.97694e-08	up	7.76691	1	83503000	69243000	107580000	0	0	0	7.74132	7.66	7.8994	1	1	1
1780	B9GC29;A0A0E0IYS7;Q53P85;A2ZBX3;A0A0E0IYS8;A0A0E0J799;Q2QX45	B9GC29;A0A0E0IYS7;Q53P85;A2ZBX3;A0A0E0IYS8;A0A0E0J799;Q2QX45	Uncharacterized protein;Uncharacterized protein;Calcium-dependent protein kinase 24;Uncharacterized protein;Uncharacterized protein;Uncharacterized protein;Calcium-dependent protein kinase 28	CPK24 Os11g0171500 LOC_Os11g07040 OsJ_33123;CPK28 Os12g0169800 LOC_Os12g07230;OsI_35279;OsJ_35367	7.94008	1.3104e-08	up	3.98915	1	8292400	8776400	11305000	0	0	0	3.97195	3.96565	4.02986	1	1	1
1785	Q53ML9;A0A0E0IZ19;Q2R9Q8;B8BJF6;A0A0E0J7F5;Q2QWZ9;B8BNF3;B9F0I0;A0A0E0G833;Q6ZI33;B8AJE2	Q53ML9;A0A0E0IZ19;Q2R9Q8;B8BJF6;A0A0E0J7F5;Q2QWZ9;B8BNF3	Transmembrane 9 superfamily member;Transmembrane 9 superfamily member;Transmembrane 9 superfamily member;Transmembrane 9 superfamily member;Transmembrane 9 superfamily member;Transmembrane 9 superfamily member;Transmembrane 9 superfamily member	LOC_Os11g07910;LOC_Os12g07670 Os12g0175700 OsJ_35401 OSNPB_120175700;Os02g0552000 OJ1004_H01.22 OSNPB_020552000;Os11g0181100 LOC_Os11g07910 Os11g0181100 OsJ_33190 OSNPB_110181100;OsI_07622;OsI_35351;OsI_37659;OsJ_07106	99.9553	2.8032e-08	up	7.64321	1	84663000	56545000	62332000	0	0	0	7.75055	7.56929	7.6098	1	1	1
1791	A0A0E0J048;A0A0P0Y0U8;Q53M20;B8BJU7;Q53M24;Q0ITM2;A0A0E0J045;B8BJU6;B9GA42;B9GA39	A0A0E0J048;A0A0P0Y0U8;Q53M20;B8BJU7;Q53M24;Q0ITM2;A0A0E0J045;B8BJU6;B9GA42;B9GA39	Uncharacterized protein;Os11g0240600 protein (Fragment);Expressed protein;Uncharacterized protein;Esterase, putative;Os11g0240000 protein;Uncharacterized protein;Uncharacterized protein;Uncharacterized protein;Uncharacterized protein	LOC_Os11g13630;Os11g0240000;Os11g0240600 LOC_Os11g13670 Os11g0240600 OSNPB_110240600;Os11g0240600 OSNPB_110240600;OsI_35647;OsI_35649;OsJ_33484;OsJ_33487	112.516	6.92644e-13	up	7.81398	1	92981000	95280000	88914000	0	0	0	7.81296	7.82132	7.80768	1	1	1
1797	Q53M52;Q0PVB1;Q0ITK1;A2ZD27;A0A0E0J095;Q10DN0;B7F527;Q10DN1;Q0PVB0;P28752;A2YMX5;A0A0E0I2P3;Q9FVI3;Q75GI3;A2XLK9;A0A0E0GT48;A6N004;Q53M51;A0A0P0W3E6;O22635;Q43605;A6MZU0;Q6ATZ9;A6N1N0;A6MZF8;Q10PW2;B8B8G2;A0A0E0GJ33;Q8GTC8;A6N194;Q6AU00	Q53M52;Q0PVB1;Q0ITK1;A2ZD27;A0A0E0J095;Q10DN0;B7F527;Q10DN1;Q0PVB0;P28752;A2YMX5;A0A0E0I2P3;Q9FVI3;Q75GI3;A2XLK9;A0A0E0GT48;A6N004;Q53M51;A0A0P0W3E6;O22635;Q43605	Tubulin alpha-2 chain;Tubulin alpha chain;Tubulin alpha chain;Tubulin alpha chain;Tubulin alpha chain;Tubulin alpha chain;Tubulin alpha chain (Fragment);Tubulin alpha chain;Tubulin alpha chain;Tubulin alpha-1 chain;Tubulin alpha chain;Tubulin alpha chain;T	LOC_Os03g51600;LOC_Os11g14220;Os03g0726100 OSNPB_030726100;OsI_13361;OsI_25395;OsI_26583;OsI_35689;OSJNBb0122C16.10;OSJNBb0122C16.10 TubA LOC_Os03g51600 Os03g0726100 OsJ_12419 OSJNBa0013A09.14 OSNPB_030726100;RiP3;TID1 LOC_Os11g14220 Os11g0247300 OsJ_33527;tubA;TubA;TubA LOC_Os03g11970 Os03g0219300 OsJ_09943 OSNPB_030219300;TubA Os07g0574800 OsJ_24840;TUBA Os11g0247300 LOC_Os11g14220;TubA1;TUBA1 …	162.154	1.23079e-10	up	8.34122	1	299480000	262440000	286560000	0	0	0	8.35973	8.31016	8.35376	1	1	1
1801	Q2R6X3;B8BK38;A0A0E0J0U4;Q5R1J3	Q2R6X3;B8BK38;A0A0E0J0U4;Q5R1J3	Cytochrome P450 family protein, expressed;Uncharacterized protein;Uncharacterized protein;Cytochrome P450	LOC_Os11g18570 Os11g0289700 OsJ_33657 OSNPB_110289700;OsI_35831	127.92	6.45813e-08	up	7.9991	1	156220000	105830000	143650000	0	0	0	8.09948	7.86119	8.03663	1	1	1
1802	Q53QJ0;A3CAQ1;A2ZDL9;A0A0E0J130	Q53QJ0;A3CAQ1;A2ZDL9;A0A0E0J130	Cycloeucalenol cycloisomerase, putative, expressed;Uncharacterized protein;Uncharacterized protein;Uncharacterized protein	LOC_Os11g19700;OsI_35887;OsJ_33714	8.90448	8.40604e-08	up	4.15453	1	18790000	16146000	26729000	0	0	0	4.14793	4.09865	4.21701	1	1	1
1815	Q2R3E2;B8BKT5;A0A0E0J2I1;Q9SXU9	Q2R3E2;B8BKT5;A0A0E0J2I1;Q9SXU9	Cytochrome P450 51, putative, expressed;Uncharacterized protein;Uncharacterized protein;Sterol 14-demethylase (Fragment)	CYP51;LOC_Os11g32240 Os11g0525200 OSNPB_110525200;OsI_36306	8.42087	3.04184e-07	up	4.07397	1	9016000	19900000	15323000	0	0	0	3.98597	4.14205	4.09389	1	1	1
1817	B8AMM7;A0A0E0J2P3;A0A0E0J2P2;A0A0E0J2P1	B8AMM7;A0A0E0J2P3;A0A0E0J2P2;A0A0E0J2P1	Uncharacterized protein;Uncharacterized protein;Uncharacterized protein;Uncharacterized protein	OsI_12602	8.54846	1.58993e-09	up	4.09566	1	14076000	17833000	14731000	0	0	0	4.07955	4.12025	4.08719	1	1	1
1818	B8BKY2;Q2R2Z4;A0A0E0J2T9	B8BKY2;Q2R2Z4;A0A0E0J2T9	Uncharacterized protein;GDT1-like protein 2, chloroplastic;Uncharacterized protein	Os11g0544500 LOC_Os11g34180 OsJ_34180;OsI_36409	48.6952	0.00131781	up	6.60571	1	35573000	30464000	33202000	0	0	0	7.33154	5.2063	7.27928	1	1	1
1823	Q94I55;B8AKU1;A0A0E0J3H6;B9F9B4	Q94I55;B8AKU1;A0A0E0J3H6;B9F9B4	Probable dolichyl-diphosphooligosaccharide--protein glycosyltransferase subunit 3;Uncharacterized protein;Uncharacterized protein;Uncharacterized protein	OsI_12278;OsJ_11457;OST3 Os03g0565100 LOC_Os03g36730 OSJNBa0084C09.17	190.238	3.96904e-08	up	8.57166	1	412300000	373390000	617060000	0	0	0	8.53198	8.47832	8.70469	1	1	1
1826	B8AX18;Q2R1V8;A2Y3J4;A0A0E0J3Q6	B8AX18;Q2R1V8;A2Y3J4;A0A0E0J3Q6	Uncharacterized protein;GDP-mannose 3,5-epimerase 2;Uncharacterized protein;Uncharacterized protein	GME-2 Os11g0591100 LOC_Os11g37890 OsJ_34492;OsI_19573;OsI_19576	9.03713	1.02776e-07	up	4.17586	1	27200000	26772000	16035000	0	0	0	4.22015	4.20363	4.10381	1	1	1
1827	A3CCT6;Q2R1M8;A0A0E0J3X5	A3CCT6;Q2R1M8;A0A0E0J3X5	Uncharacterized protein;DEAD-box ATP-dependent RNA helicase 52C;Uncharacterized protein	Os11g0599500 LOC_Os11g38670;OsJ_34439	150.396	3.2415e-09	up	8.23262	1	232420000	243940000	187240000	0	0	0	8.25479	8.2788	8.16427	1	1	1
1828	B9FI80;A0A0E0J405;Q2R1G8;Q2R1G9;A2Y119	B9FI80;A0A0E0J405;Q2R1G8;Q2R1G9;A2Y119	Acyl-coenzyme A oxidase;Acyl-coenzyme A oxidase;Acyl-coenzyme A oxidase;Acyl-coenzyme A oxidase 2, peroxisomal, putative, expressed;Uncharacterized protein	LOC_Os11g39220;Os11g0605500 LOC_Os11g39220 OSNPB_110605500;OsI_18704;OsJ_17355	106.086	1.02772e-08	up	7.72909	1	78050000	70289000	90001000	0	0	0	7.71063	7.66506	7.81158	1	1	1
1836	Q2R0I6;A2YAB3;A0A0E0J4X7;A0A0P0Y4V7	Q2R0I6;A2YAB3;A0A0E0J4X7;A0A0P0Y4V7	Leucine Rich Repeat family protein, expressed;Uncharacterized protein;Uncharacterized protein;Os11g0644100 protein	LOC_Os11g42450 Os11g0644100;Os11g0644100 OSNPB_110644100;OsI_22025	9.03608	1.1959e-08	up	4.1757	1	24876000	19081000	23533000	0	0	0	4.2049	4.13443	4.18776	1	1	1
1841	Q53JY8;A0A0E0JBA1;Q2QZ86;Q2QNG7;B8BIJ8;A0A0E0J5G3;B9GDT7;B8BMJ6	Q53JY8;A0A0E0JBA1;Q2QZ86;Q2QNG7;B8BIJ8;A0A0E0J5G3;B9GDT7;B8BMJ6	ATP-citrate synthase subunit alpha chain protein 1;Uncharacterized protein;ATP-citrate synthase alpha chain protein 2;ATP-citrate synthase alpha chain protein 3;Uncharacterized protein;Uncharacterized protein;Uncharacterized protein;Uncharacterized protein	ACLA-1 Os11g0693800 LOC_Os11g47120 OsJ_34825;ACLA-2 Os11g0696200 LOC_Os11g47330;ACLA-3 Os12g0566300 LOC_Os12g37870;OsI_37024;OsI_38756;OsJ_36536	11.4398	0.000520256	up	4.51599	1	28923000	21090000	23682000	0	0	0	5.20502	4.15409	4.18885	1	1	1
1843	Q2QZ12;Q53NW4;A0A0E0J5M0;Q9AVG1	Q2QZ12;Q53NW4;A0A0E0J5M0;Q9AVG1	Mitochondrial carrier protein, expressed;Mitochondrial carrier protein, putative;Uncharacterized protein;Uncoupling protein	Os11g0707800 LOC_Os11g48040 Os11g0707800 OsJ_34888 OSNPB_110707800;OsUCP2	149.151	1.98672e-11	up	8.22063	1	218770000	203780000	216740000	0	0	0	8.23162	8.20121	8.22908	1	1	1
1848	A0A0E0J6E7;A0A0E0J6E6;A0A0E0J6G2;H2KWZ8;B8BJ19;Q2RAP8;Q2QXY9;B8BLZ1	A0A0E0J6E7;A0A0E0J6E6;A0A0E0J6G2;H2KWZ8;B8BJ19;Q2RAP8;Q2QXY9;B8BLZ1	Uncharacterized protein;Uncharacterized protein;Uncharacterized protein;2-isopropylmalate synthase B, putative, expressed;Uncharacterized protein;2-isopropylmalate synthase B, putative, expressed;2-isopropylmalate synthase B, putative, expressed;Uncharacte	LOC_Os12g04440;Os11g0142500 LOC_Os11g04670 OsJ_32925 OSNPB_110142500;Os12g0138900 LOC_Os12g04440 Os12g0138900 OsJ_35174 OSNPB_120138900;OsI_35067;OsI_37410	7.681	5.73956e-06	up	3.94129	1	6406100	4003800	16984000	0	0	0	3.91285	3.79785	4.11319	1	1	1
1851	Q0IPU6;P35684;J7LIN0;A0A0E0J781;A2ZIF8	Q0IPU6;P35684;J7LIN0;A0A0E0J781;A2ZIF8	Os12g0167900 protein;60S ribosomal protein L3;Uncharacterized protein;Uncharacterized protein;Uncharacterized protein	OsI_37606;RPL3 Os12g0167900 LOC_Os12g07010;RPL3A Os12g0167900 OsJ_35352	148.977	5.78156e-10	up	8.21895	1	229820000	221120000	190470000	0	0	0	8.24909	8.23309	8.17467	1	1	1
1852	B9GC24;B8BND3;Q2QX58;A0A0E0J787;A0A0P0Y7G7	B9GC24;B8BND3;Q2QX58;A0A0E0J787;A0A0P0Y7G7	Uncharacterized protein;Uncharacterized protein;AMP-binding enzyme family protein, expressed;Uncharacterized protein;Os12g0168700 protein (Fragment)	Os12g0168700 LOC_Os12g07110 Os12g0168700 OSNPB_120168700;Os12g0168700 OSNPB_120168700;OsI_37613;OsJ_35359	192.669	1.32319e-14	up	8.58998	1	481080000	478660000	486640000	0	0	0	8.58669	8.59162	8.59162	1	1	1
1857	Q2QW42;A2ZIZ4;A0A0E0J7Y4;A0A0E0J7Y2	Q2QW42;A2ZIZ4;A0A0E0J7Y4;A0A0E0J7Y2	Expressed protein;Uncharacterized protein;Uncharacterized protein;Uncharacterized protein	Os12g0209100 LOC_Os12g10650 OsJ_35562 OSNPB_120209100;OsI_37799	9.17829	3.06223e-10	up	4.19823	1	23889000	24497000	26246000	0	0	0	4.19715	4.18398	4.21354	1	1	1
1858	A3CG01;Q2QVL8;A2ZJ46;A0A0E0J826;A0A0P0Y8A9	A3CG01;Q2QVL8;A2ZJ46;A0A0E0J826;A0A0P0Y8A9	Uncharacterized protein;Os12g0225200 protein;Uncharacterized protein;Uncharacterized protein;Os12g0225200 protein	LOC_Os12g12370 Os12g0225200;Os12g0225200 OSNPB_120225200;OsI_37850;OsJ_35609	40.0336	0.00743992	up	6.32314	1	33976000	47118000	24879000	0	0	0	7.30065	7.4686	4.20017	1	1	1
1873	Q0IP27;B8AZE6;A0A0E0J9S4;A0A0P0Y8Z9;Q2QUJ9;B9FN79;Q8LID2;A3BN52;A2YPN1;A0A0E0IV01;A0A0P0X9T5;B8B5L1;Q7XIP2;B8B815;A0A0E0I345;A0A0P0X8K6;Q8LID6;Q0D3V9;A0A0P0X9T1;A3BLR7	Q0IP27;B8AZE6;A0A0E0J9S4;A0A0P0Y8Z9;Q2QUJ9;B9FN79	Os12g0260500 protein;Uncharacterized protein;Uncharacterized protein;Os12g0260500 protein (Fragment);Oxidoreductase, short chain dehydrogenase/reductase family protein, expressed;Uncharacterized protein	LOC_Os12g16010;OJ1343_D04.111 P0453E03.131;OJ1343_D04.117 P0453E03.136;OJ1710_H11.104 Os07g0592100;Os07g0592100 OSNPB_070592100;Os07g0663500;Os07g0663500 OSNPB_070663500;Os07g0663900 OSNPB_070663900;Os12g0260500;Os12g0260500 OSNPB_120260500;OsI_18968;OsI_26704;OsI_27226;OsI_27230;OsJ_17628;OsJ_24960;OsJ_25475	92.874	5.12922e-12	up	7.5372	1	52054000	52594000	53658000	0	0	0	7.54978	7.53092	7.53092	1	1	1
1874	A0A0E0J9V4;Q2QS11;B8BPH6;B7SDH3;A0A0P0Y9S4;Q2QS12	A0A0E0J9V4;Q2QS11;B8BPH6;B7SDH3;A0A0P0Y9S4;Q2QS12	Uncharacterized protein;Bifunctional aminoacyl-tRNA synthetase, putative, expressed;Uncharacterized protein;Aminoacyl-tRNA synthase;Os12g0443700 protein (Fragment);Bifunctional aminoacyl-tRNA synthetase, putative, expressed	LOC_Os12g25710;Os12g0443700 LOC_Os12g25710 Os12g0443700 OsJ_35987 OSNPB_120443700;Os12g0443700 OSNPB_120443700;OsI_38226	8.33356	5.27305e-07	up	4.05893	1	8132600	13429000	20400000	0	0	0	3.96755	4.05915	4.15009	1	1	1
1876	A0A0E0J9Z6;A2ZK43;C5NNQ4;H2KX19;Q9M5J1;Q2QRV3;H2KX20;H2KX21	A0A0E0J9Z6;A2ZK43;C5NNQ4;H2KX19;Q9M5J1;Q2QRV3	Uncharacterized protein;Uncharacterized protein;Uncharacterized protein;Alpha-dioxygenase, putative, expressed;Fatty acid alpha-oxidase;Alpha-dioxygenase, putative, expressed	LOC_Os12g26290;Os12g0448900 LOC_Os12g26290 Os12g0448900 OsJ_35967 OSNPB_120448900;OsI_38200;OsPupK04-1	89.9645	9.48525e-09	up	7.49128	1	44562000	44056000	58368000	0	0	0	7.4664	7.43618	7.57127	1	1	1
1894	A0A0E0JC57;Q2QMG2;B8BMW3;A0A0E0JC58;A0A0P0YBZ2;A0A0P0YCK7	A0A0E0JC57;Q2QMG2;B8BMW3;A0A0E0JC58;A0A0P0YBZ2	Uncharacterized protein;Methylcrotonoyl-CoA carboxylase subunit alpha, mitochondrial;Uncharacterized protein;Uncharacterized protein;Os12g0605800 protein (Fragment)	MCCA Os12g0605800 LOC_Os12g41250 OsJ_36794;Os12g0605800 OSNPB_120605800;OsI_39029	82.4085	1.76284e-07	up	7.36472	1	41645000	32193000	46972000	0	0	0	7.42026	7.20083	7.47308	1	1	1
1898	Q2QM69;A2ZMQ9;A0A0E0JCG7;Q2QM70;Q40706	Q2QM69;A2ZMQ9;A0A0E0JCG7;Q2QM70	2-methyl-6-phytyl-1,4-hydroquinone methyltransferase 2, chloroplastic;Uncharacterized protein;Uncharacterized protein;37 kDa inner envelope membrane protein, chloroplast, putative, expressed	LOC_Os12g42090;orf;Os12g0615400 LOC_Os12g42090 OsJ_36874;OsI_39115	214.556	4.18338e-09	up	8.74521	1	607790000	691170000	856410000	0	0	0	8.67927	8.73956	8.8168	1	1	1
1913	Q8S6F4;Q6ENG8;Q2QTJ5;P0C2Z3;P0C2Z2;P0C2Z1;J7F139;E9KIP6;A0A1W5HUL9;A0A0N9DZS8;A0A0N9DZL4;A0A0K0LRN2;A0A0K0LKG2	Q8S6F4;Q6ENG8;Q2QTJ5;P0C2Z3;P0C2Z2;P0C2Z1;J7F139;E9KIP6;A0A1W5HUL9;A0A0N9DZS8;A0A0N9DZL4;A0A0K0LRN2;A0A0K0LKG2	Putative atpE;ATPase epsilon subunit from chromosome 10 chloroplast insertion;ATP synthase epsilon chain, chloroplastic;ATP synthase epsilon chain, putative;ATP synthase epsilon chain, chloroplastic;ATP synthase epsilon chain, chloroplastic;ATP synthase e	atpE;atpE 9311059;atpE Nip060;atpE PA060;LOC_Os12g19430;OSJNBb0075K12.37 OSJNAb0075K12.21	101.989	1.11109e-08	up	7.67227	1	75629000	58770000	77796000	0	0	0	7.70014	7.58646	7.7302	1	1	1
1914	A0A173CU24;Q6ENE3;Q5N9A0;P0C319;P0C318;P0C317;A0A1W5I0L1;A0A1W5HP39;A0A0K0LRZ5;A0A0K0LKG6;J7F158;E9KIR1	A0A173CU24;Q6ENE3;Q5N9A0;P0C319;P0C318;P0C317;A0A1W5I0L1;A0A1W5HP39;A0A0K0LRZ5;A0A0K0LKG6;J7F158;E9KIR1	Cytochrome b6-f complex subunit 4;Cytochrome b6-f complex subunit 4;Chloroplast cytochrome b/f;Cytochrome b6-f complex subunit 4;Cytochrome b6-f complex subunit 4;Cytochrome b6-f complex subunit 4;Cytochrome b6-f complex subunit 4;Cytochrome b6-f complex s	P0557A01.12;petD;petD 9311097;petD LOC_Osp1g00650 Nip099;petD PA099	222.488	5.45184e-09	up	8.79758	1	864760000	668600000	850020000	0	0	0	8.8635	8.71729	8.81196	1	1	1
1915	Q6ZF34;Q6Z1V5;Q6ENF7;Q5N982;P0C401;P0C400;P0C399;J3RG78;A0A1W5HUM3;A0A0N9E0D8;A0A0N9E077;A0A0K0LRP0;A0A0K0LKH2;E9KIQ3	Q6ZF34;Q6Z1V5;Q6ENF7;Q5N982;P0C401;P0C400;P0C399;J3RG78;A0A1W5HUM3;A0A0N9E0D8;A0A0N9E077;A0A0K0LRP0;A0A0K0LKH2;E9KIQ3	Cytochrome b559 subunit beta;Cytochrome b559 subunit beta;Cytochrome b559 subunit beta;Cytochrome b559 subunit beta;Cytochrome b559 subunit beta;Cytochrome b559 subunit beta;Cytochrome b559 subunit beta;Cytochrome b559 subunit beta;Cytochrome b559 subunit	P0406F06.4 P0567H04.38;P0557A01.51;psbF;psbF 9311076;psbF LOC_Osp1g00510 Nip078;psbF Os03g0659266 B1065E10.7 OSJNBa0022A24.43 OSNPB_030659266 P0018C10.66 P0417D05.61 P0642B07.29;psbF PA078	185.46	1.30874e-08	up	8.53496	1	551740000	421000000	338660000	0	0	0	8.6165	8.54869	8.4397	1	1	1
1916	D0PQY0;A0A0X9GPJ2;Q6ENF2;P0C457;P0C456;P0C455;J3RG79;E9KIQ5;A0A1W5I0K6;A0A0N9E114;A0A0N9E0V1;A0A0K0LRP2;A0A0K0LKH4;A0A0X9H7G2	D0PQY0;A0A0X9GPJ2;Q6ENF2;P0C457;P0C456;P0C455;J3RG79;E9KIQ5;A0A1W5I0K6;A0A0N9E114;A0A0N9E0V1;A0A0K0LRP2;A0A0K0LKH4;A0A0X9H7G2	Ribosomal protein L33 (Fragment);Ribosomal protein L33 (Fragment);50S ribosomal protein L33, chloroplastic;50S ribosomal protein L33, chloroplastic;50S ribosomal protein L33, chloroplastic;50S ribosomal protein L33, chloroplastic;50S ribosomal protein L33,	rpl33;rpL33;rpl33 9311084;rpl33 Nip086;rpl33 PA086	123.616	1.36591e-08	up	7.94973	1	111680000	144980000	107700000	0	0	0	7.9031	8.04573	7.90035	1	1	1
1930	Q6ENG6;P0C512;P0C511;P0C510;J7F213;A0A0P0Y838;A0A0N9E107;A0A0N7EIT9;A0A0K0LRL1;A0A0K0LQW8;A0A0K0LL33;E9KIP7;A0A1C3HPR9;A0A1C3HPR8;A0A1C3HPR7;Q5K3B1;Q8S6F2;A0A1W5HNS6;A0A1W5HWL6;A0A088BVM4;A0A088BVM0;A0A088BV97;Q32753;H5ZXH7;Q37247;Q0IPF7;A0A141KRA2;Q2QW49;R4I712;A0A2I7QEM0;D3W4H3;C7IXC7;A0A0P0V969;A0A140H518;A0A0F7EX29;A0A0K1CVQ8;Q0DB64;L7X352;B9GCW1;C7J7V7;A0A0R6DY16;Q2R389;C7J8J3;Q0DI00;I7EGE7;…	Q6ENG6;P0C512;P0C511;P0C510;J7F213;A0A0P0Y838;A0A0N9E107;A0A0N7EIT9;A0A0K0LRL1;A0A0K0LQW8;A0A0K0LL33;E9KIP7;A0A1C3HPR9;A0A1C3HPR8;A0A1C3HPR7;Q5K3B1;Q8S6F2;A0A1W5HNS6;A0A1W5HWL6;A0A088BVM4;A0A088BVM0;A0A088BV97;Q32753;H5ZXH7;Q37247;Q0IPF7;A0A141KRA2;Q2QW49;R4I712;A0A2I7QEM0;D3W4H3;C7IXC7;A0A0P0V969	Ribulose bisphosphate carboxylase large chain;Ribulose bisphosphate carboxylase large chain;Ribulose bisphosphate carboxylase large chain;Ribulose bisphosphate carboxylase large chain;Ribulose bisphosphate carboxylase large chain;Os12g0207600 protein;Ribul	LOC_Os11g32770;LOC_Os12g10580;orf389;Os01g0791033;Os01g0791033 OSNPB_010791033;Os05g0427800 Os05g0427800 OSNPB_050427800;Os06g0598500;Os10g0356000;Os11g0532750;Os12g0207600;Os12g0207600 OSNPB_120207600;OsJ_35903;OSJNBb0075K12.39 Os10g0356000 OSJNAb0075K12.23 OSNPB_100356000;rbcl;rbcL;rbcL 9311063;rbcL LOC_Osp1g00420 Nip064;rbcL PA064	2.54609	2.58139e-08	up	9.82741	8.47912	8052300000	7767200000	7587200000	260340000	233800000	241360000	9.82741	9.82741	9.82741	8.49553	8.45843	8.48341
1936	Q0JMV6;Q42997;B9EWP3;B8A7W8;A0A0N7KCY0;Q0DXA2;B9F3E6;A0A0E0FLH9;A0A0E0GCC3;B8AJ41;A0A0E0FLH8;A0A0P0VPW9	Q0JMV6;Q42997;B9EWP3;B8A7W8;A0A0N7KCY0;Q0DXA2;B9F3E6;A0A0E0FLH9;A0A0E0GCC3;B8AJ41;A0A0E0FLH8	Os01g0357100 protein;Ferredoxin--nitrite reductase, chloroplastic;Uncharacterized protein;Uncharacterized protein;Os01g0357100 protein;Os02g0765900 protein;Uncharacterized protein;Uncharacterized protein;Uncharacterized protein;Uncharacterized protein;Unch	Os01g0357100 LOC_Os01g25484 P0025H06.19-1 P0025H06.19-2;Os01g0357100 Os01g0357100 OSNPB_010357100;Os01g0357100 OSNPB_010357100;Os02g0765900;Os02g0765900 OSNPB_020765900;OsI_01871;OsI_09059;OsJ_01727;OsJ_08501	91.57	7.51104e-08	up	7.5168	1	39682000	64665000	53714000	0	0	0	7.39061	7.62803	7.53176	1	1	1
1939	A0A0N7KL37;A0A0P0WPW2;Q6F2Z1;A0A0P0WPJ2;B8B009	A0A0N7KL37;A0A0P0WPW2;Q6F2Z1;A0A0P0WPJ2;B8B009	Os05g0519900 protein (Fragment);Os05g0519900 protein (Fragment);Dolichyl-diphosphooligosaccharide--protein glycosyltransferase subunit STT3A;Os05g0519900 protein (Fragment);Uncharacterized protein	Os05g0519900 OSNPB_050519900;OsI_20658;STT3A Os05g0519900 LOC_Os05g44360 OsJ_19234 P0483D07.5 P0599F04.15	148.16	4.46688e-09	up	8.21101	1	234920000	182140000	220360000	0	0	0	8.26197	8.13748	8.23357	1	1	1
1940	Q2RBK3;B8BIN5;A0A0N7KSB3;H2KWW7;B9G8Z6;Q2QYH5;B9GBK2;B8BNY8	Q2RBK3;B8BIN5;A0A0N7KSB3;H2KWW7;B9G8Z6;Q2QYH5;B9GBK2;B8BNY8	Expressed protein;Uncharacterized protein;Os11g0108600 protein;Expressed protein;Uncharacterized protein;Expressed protein;Uncharacterized protein;Uncharacterized protein	LOC_Os11g01720;LOC_Os12g02660;LOC_Os12g02660 Os12g0118800 OSNPB_120118800;Os11g0108600 OSNPB_110108600;OsI_34815;OsI_37254;OsJ_32662;OsJ_35028	7.80493	1.63784e-09	up	3.96439	1	7168900	9594200	8781800	0	0	0	3.94344	3.98518	3.96454	1	1	1
1941	A0A0N7KSQ1;Q53JL6;A2ZD39	A0A0N7KSQ1;Q53JL6;A2ZD39	Os11g0250000 protein;RNA recognition motif family protein, expressed;Uncharacterized protein	LOC_Os11g14430 OsJ_33542;Os11g0250000 OSNPB_110250000;OsI_35702	8.96098	2.0069e-10	up	4.16366	1	19023000	21821000	22489000	0	0	0	4.15134	4.16208	4.17755	1	1	1
1943	A0A0P0VBL9	A0A0P0VBL9	Os01g0899425 protein (Fragment)	Os01g0899425 OSNPB_010899425	48.3508	0.0110542	up	6.59547	1	89525000	115160000	15376000	0	0	0	7.78614	7.90606	4.09421	1	1	1
1947	A0A0P0VW68;B9F7E2;Q8H8U0;B8ALI7	A0A0P0VW68;B9F7E2;Q8H8U0;B8ALI7	Os03g0283600 protein (Fragment);Uncharacterized protein;Cardiolipin synthase (CMP-forming), mitochondrial;Uncharacterized protein	Os03g0283600 LOC_Os03g17520;Os03g0283600 OSNPB_030283600;OsI_11056;OsJ_10391	8.97794	2.04252e-09	up	4.16638	1	18398000	25211000	21494000	0	0	0	4.14375	4.19077	4.16464	1	1	1
1954	B8AXQ5;A0A0P0WLW0;B9FPA7;Q0DIM2;A0A0E0HDP4;Q6AUP3	B8AXQ5;A0A0P0WLW0;B9FPA7;Q0DIM2;A0A0E0HDP4;Q6AUP3	Acyl carrier protein;Acyl carrier protein;Acyl carrier protein;Acyl carrier protein;Acyl carrier protein;Acyl carrier protein	Os05g0377000;Os05g0377000 OSNPB_050377000;OsI_19745;OsJ_18342;OSJNBa0007A06.12 OSJNBa0039A21.2	9.26893	1.28056e-11	up	4.2124	1	26904000	27811000	25283000	0	0	0	4.21849	4.21354	4.20518	1	1	1
1957	A0A0P0WQ70;B9FHV6;A2Y792;Q6I633;Q6AUC0;A0A0E0HHW1;B8A7M5;A2ZWM2;A0A0E0FRC4;Q5N7M9	A0A0P0WQ70;B9FHV6;A2Y792;Q6I633;Q6AUC0;A0A0E0HHW1	Os05g0553700 protein;Uncharacterized protein;Uncharacterized protein;Putative syntaxin 71 (SYP71);Os05g0553700 protein;Uncharacterized protein	OJ1263_E10.4;Os01g0685200 OsJ_03039 OSNPB_010685200;Os05g0553700 OSJNBa0079H23.22;Os05g0553700 OSNPB_050553700;OsI_03301;OsI_20907;OsJ_19478;P0445E10.31 P0478H03.21	93.2562	6.19581e-09	up	7.54313	1	48119000	62613000	50304000	0	0	0	7.51283	7.61692	7.49963	1	1	1
1965	Q710P6;Q69QR6;A2Z2F3;A0A0P0XNM8	Q710P6;Q69QR6;A2Z2F3;A0A0P0XNM8	Putative photosystem I chain V (Fragment);Os09g0481200 protein;Uncharacterized protein;Os09g0481200 protein (Fragment)	Os09g0481200 OsJ_29777 P0463D04.20 P0463G11.35;Os09g0481200 OSNPB_090481200;OsI_31789;xd17	122.385	1.51657e-08	up	7.93528	1	130080000	131360000	95989000	0	0	0	7.98601	7.98289	7.83694	1	1	1
1968	Q0IXR7;A0A0P0XU17;B9FBI5;B8APC5;B8BGS7	Q0IXR7;A0A0P0XU17;B9FBI5;B8APC5;B8BGS7	Os03g0167100 protein;Os10g0411700 protein (Fragment);Uncharacterized protein;Uncharacterized protein;Uncharacterized protein	Os03g0167100 Os10g0411700 OsJ_31495;Os10g0411700 OSNPB_100411700;OsI_10164;OsI_33537;OsJ_09549	8.02486	1.627e-07	up	4.00448	1	13035000	7480500	10914000	0	0	0	4.05915	3.93002	4.02425	1	1	1
1973	A0A172XE75	A0A172XE75	DNA-directed RNA polymerase subunit beta	rpoB BCBMB205_01140	19.0003	0.014605	up	5.24795	1	24994000	29588000	34644000	0	0	0	4.20621	4.22793	7.30971	1	1	1
1981	A0PJ33;Q8HCQ9;Q2F996;Q2F945;O47951;O04723;A0PJ32	A0PJ33;Q8HCQ9;Q2F996;Q2F945;O47951;O04723;A0PJ32	ATP8 (Fragment);ORFB protein;18 kDa hydrophobic protein;Uncharacterized protein;Uncharacterized protein;Uncharacterized protein;ATP8	atp8;orfB;orfB atp8	131.544	2.94324e-06	up	8.0394	1	82977000	135640000	303600000	0	0	0	7.73709	8.00131	8.37981	1	1	1
1982	Q8HCP2;A0PJ36	Q8HCP2;A0PJ36	ATP synthase subunit a;ATP synthase subunit a	atp6	122.802	1.60724e-09	up	7.94019	1	123780000	110640000	131200000	0	0	0	7.95043	7.88725	7.98289	1	1	1
1986	Q949E2;Q6H8G2;Q0JQ62;A2WLD6;A0A0E0GAJ4;B8AG27;A0A0E0FH49;A0A0E0FH50;A0A0E0GAJ3;A6N045	Q949E2;Q6H8G2;Q0JQ62;A2WLD6;A0A0E0GAJ4;B8AG27;A0A0E0FH49;A0A0E0FH50;A0A0E0GAJ3	Putative GTP-binding protein;Os02g0653800 protein;Os01g0179700 protein;Uncharacterized protein;Uncharacterized protein;Uncharacterized protein;Uncharacterized protein;Uncharacterized protein;Uncharacterized protein	Os01g0179700 Os01g0179700 OsJ_00614 OSNPB_010179700;Os02g0653800 OsJ_07768 OSNPB_020653800 P0491E01.39;OsI_00645;OsI_08312;W455ERIPDK	8.69061	5.05904e-07	up	4.11946	1	12637000	15252000	27662000	0	0	0	4.0509	4.0833	4.22416	1	1	1
1991	A2WRR8;A2ZUQ8;Q8LJ81	A2WRR8;A2ZUQ8;Q8LJ81	Uncharacterized protein;Uncharacterized protein;Os01g0581300 protein	Os01g0581300 B1097D05.16 OSNPB_010581300;OsI_02559;OsJ_02352	9.02694	1.12422e-10	up	4.17424	1	20816000	22333000	23491000	0	0	0	4.16888	4.16646	4.18737	1	1	1
1994	P49027;A2WTW6	P49027;A2WTW6	Guanine nucleotide-binding protein subunit beta-like protein A;Uncharacterized protein	OsI_03315;RACK1A Os01g0686800 LOC_Os01g49290	109.702	1.16655e-08	up	7.77744	1	75605000	103420000	83920000	0	0	0	7.69885	7.85474	7.77874	1	1	1
1998	Q5U1S3;A2WZD6;Q5JMS4;Q9S911	Q5U1S3;A2WZD6;Q5JMS4;Q9S911	Peroxidase;Peroxidase;Peroxidase;Peroxidase isoform RP-6 (Fragment)	Os01g0962700 Os01g0962700 OSNPB_010962700 P0483G10.28;OsI_05314;prx20 OsJ_04857	74.1457	1.21525e-09	up	7.21229	1	30972000	34400000	30446000	0	0	0	7.20083	7.25738	7.17866	1	1	1
1999	A2WZT1	A2WZT1	Ferredoxin--NADP reductase, leaf isozyme 2, chloroplastic	OsI_05475	113.053	2.58951e-11	up	7.82086	1	97116000	93943000	89212000	0	0	0	7.8404	7.81296	7.80921	1	1	1
2003	A2X2H3;A0A0E0IY98;B9F4B1;A2X2H2;A0A0E0IY97;Q6Z6L1;Q6Z6K9;A3A4L6	A2X2H3;A0A0E0IY98	Uncharacterized protein;Uncharacterized protein	CYP74A3 AOS3 Os02g0218700 LOC_Os02g12680 P0027A02.12;CYP74A4 AOS4 Os02g0218800 LOC_Os02g12690 P0027A02.15;OsI_06389;OsI_06390;OsJ_05909;OsJ_05910	103.685	1.96992e-08	up	7.69607	1	85122000	59364000	78890000	0	0	0	7.7548	7.59513	7.73827	1	1	1
2005	Q7M205;Q6ERU3;Q0E261;P14614;D6BV14;A2X399	Q7M205;Q6ERU3;Q0E261;P14614;D6BV14;A2X399	Glutelin 8.0/31K (Fragments);Glutelin type-B 5;Glutelin;Glutelin type-B 4;Glutelin;Uncharacterized protein	GLUB4 GLUB-4 Os02g0268300 LOC_Os02g16830 P0693E08.16;GLUB5 GLUB-5 Os02g0268100 LOC_Os02g16820 P0693E08.14;Os02g0268300 OsJ_06189;OsI_06679	8.72215	1.13896e-08	up	4.12468	1	17708000	21391000	14689000	0	0	0	4.13016	4.15736	4.08654	1	1	1
2006	A2X6L9;Q6YY47;Q6YY46	A2X6L9;Q6YY47	Uncharacterized protein;Os02g0588500 protein	Os02g0588500 Os02g0588500 OsJ_07316 OSJNBb0046O12.21 OSNPB_020588500;OsI_07859;OSJNBb0046O12.20 Os02g0588500 OSNPB_020588500	7.94393	6.0432e-08	up	3.98985	1	9152300	7786900	11833000	0	0	0	3.98987	3.93796	4.04173	1	1	1
2007	B9FAZ7;Q10S01;A2XCB7	B9FAZ7;Q10S01;A2XCB7	Uncharacterized protein;Cytochrome P450 family protein, expressed;Uncharacterized protein	LOC_Os03g04660;OsI_09948;OsJ_09348	41.5099	0.00834235	up	6.37538	1	41687000	54219000	21000000	0	0	0	7.42403	7.54256	4.15957	1	1	1
2016	Q6AVU9;A2XKS7	Q6AVU9;A2XKS7	Expressed protein;Uncharacterized protein	OsI_13066;OSJNBb0024N19.16 LOC_Os03g48110 Os03g0685900 OsJ_12148 OSNPB_030685900	8.46402	2.08385e-08	up	4.08134	1	14195000	18105000	11803000	0	0	0	4.0808	4.12259	4.04064	1	1	1
2021	Q84M34;A2XN55;A0A0E0GVC0	Q84M34;A2XN55;A0A0E0GVC0	Cytochrome b-c1 complex subunit 7;Cytochrome b-c1 complex subunit 7;Uncharacterized protein	Os03g0806900 LOC_Os03g59220 Os03g0806900 OsJ_13033 OSJNBa0059E14.17 OSNPB_030806900;OsI_13986	124.66	5.7026e-09	up	7.96186	1	139970000	120360000	112110000	0	0	0	8.03917	7.92371	7.9227	1	1	1
2022	Q5QJA8;A2XQK5;Q5QJA9;Q2R1S1;A2ZFY8;A0A0E0I8T6	Q5QJA8;A2XQK5;Q5QJA9;Q2R1S1;A2ZFY8;A0A0E0I8T6	Harpin binding protein 1;Uncharacterized protein;Harpin binding protein 1;Harpin binding protein 1, putative, expressed;Uncharacterized protein;Uncharacterized protein	HrBP1-1;HrBP1-2;Os11g0595200 LOC_Os11g38260 Os11g0595200 OsJ_34458 OSNPB_110595200;OsI_14918;OsI_36693	164.786	7.8426e-08	up	8.36445	1	268800000	410490000	233110000	0	0	0	8.30358	8.5207	8.26906	1	1	1
2024	A2XT12;Q7XV86;C5ML26;A0A0E0H083;A3ATH4;A0A0P0WA18;A6N1M3	A2XT12;Q7XV86;C5ML26;A0A0E0H083;A3ATH4	Uncharacterized protein;Calnexin;Calnexin;Uncharacterized protein;Uncharacterized protein	CNX;Os04g0402100 Os04g0402100 OSJNBb0012E08.10 OSNPB_040402100;Os04g0402100 OSNPB_040402100;OsI_15749;OsJ_14665	2.40647	2.43876e-06	up	8.93748	7.67056	1057800000	1009800000	1105000000	35567000	33055000	25902000	8.9592	8.92661	8.92661	7.72257	7.67089	7.61821
2027	A3AXY5;Q7XJX6;Q25A69;A2XY57	A3AXY5;Q7XJX6;Q25A69;A2XY57	Uncharacterized protein;OSJNBa0033G05.3 protein;H0306F03.5 protein;Uncharacterized protein	H0306F03.5;Os04g0643100 OSJNBa0033G05.3 OSJNBa0063C18.17 OSNPB_040643100;OsI_17640;OsJ_16379	151.224	2.91102e-10	up	8.24055	1	219410000	207360000	237060000	0	0	0	8.2349	8.21063	8.27611	1	1	1
2033	Q10LX6;A2Y5W6;Q10LX5	Q10LX6;A2Y5W6;Q10LX5	Expressed protein;Uncharacterized protein;Expressed protein	LOC_Os03g21370 OsJ_10711;Os03g0331600 LOC_Os03g21370 Os03g0331600 OSNPB_030331600;OsI_20389	97.2596	8.59793e-08	up	7.60377	1	44904000	62586000	75803000	0	0	0	7.47308	7.61566	7.72257	1	1	1
2035	A2Y828;Q6L561;A0A0E0HJ73	A2Y828;Q6L561;A0A0E0HJ73	Uncharacterized protein;Os05g0589600 protein;Uncharacterized protein	Os05g0589600 Os05g0589600 OJ1115_D04.10 OsJ_19739 OSJNBa0022J22.4 OSNPB_050589600;OsI_21200	8.90743	2.02874e-09	up	4.15501	1	18901000	24212000	18726000	0	0	0	4.15009	4.18051	4.13443	1	1	1
2036	Q8H632;A2Y899	Q8H632;A2Y899	Os06g0103400 protein;Uncharacterized protein	Os06g0103400 OsJ_19812 OSJNBa0075G19.27-1 OSNPB_060103400;OsI_21276	89.8286	8.98174e-09	up	7.4891	1	51363000	41858000	51467000	0	0	0	7.54256	7.40998	7.51477	1	1	1
2050	Q8GVQ3;Q20IJ5;A2YM28;Q7XXS4;Q7XHY5;A0A0N7KNK4;A0A0E0I0L2;A6N0Z2	Q8GVQ3;Q20IJ5;A2YM28;Q7XXS4;Q7XHY5;A0A0N7KNK4;A0A0E0I0L2	Thiamine thiazole synthase, chloroplastic;Thiamine thiazole synthase, chloroplastic;Thiamine thiazole synthase, chloroplastic;Thiamine thiazole synthase, chloroplastic;Putative thiamine biosynthesis protein;Os07g0529600 protein;Thiamine thiazole synthase,	DR8 THI1;Os07g0529600 OSNPB_070529600;Os07g0529600 THI1 Os07g0529600 OSNPB_070529600;P0681F05.106-1 THI1 OsJ_24530;P0681F05.106-2;THI1;THI1 OsI_26282	8.78653	4.61344e-09	up	4.13529	1	19302000	20533000	15903000	0	0	0	4.15409	4.14941	4.10238	1	1	1
2053	A3BPB6;A2YQW9;Q8H0B2;A0A0E0I6U6;Q8H0B6;B8AUF7;A0A0E0H618;Q25AQ9;Q0JA33	A3BPB6;A2YQW9;Q8H0B2;A0A0E0I6U6	Uncharacterized protein;Uncharacterized protein;Probable UDP-arabinose 4-epimerase 3;Uncharacterized protein	H0313F03.11;Os04g0618200;OsI_17430;OsI_27695;OsJ_25925;UEL-2 Os04g0618200 LOC_Os04g52730 OsJ_16180 OSJNBa0058K23.4 OSJNBa0093O08.14;UEL-3 Os08g0129700 LOC_Os08g03570 P0582D05.120	11.4755	0.00039132	up	4.52049	1	28355000	27611000	23646000	0	0	0	5.16178	4.21114	4.18856	1	1	1
2054	Q6ZJR5;A3BPR6;A2YRC2;A0A0E0I7C4	Q6ZJR5;A3BPR6;A2YRC2;A0A0E0I7C4	Os08g0155100 protein;Uncharacterized protein;Uncharacterized protein;Uncharacterized protein	Os08g0155100 OJ1177_E11.5 OSNPB_080155100;OsI_27851;OsJ_26078	8.42847	4.99343e-09	up	4.07527	1	13653000	12788000	16163000	0	0	0	4.07126	4.04888	4.10567	1	1	1
2058	Q6ZKP0;A2YV25;A2YV24	Q6ZKP0;A2YV25;A2YV24	Mitochondrial ribosomal protein L27;Uncharacterized protein;Uncharacterized protein	Os08g0404300 mtRPL27a mtRPL27b Os08g0404200 Os08g0404250 Os08g0404300 OJ1118_A03.19 OJ1118_A03.21 OsJ_14261 OSNPB_080404200 OSNPB_080404300 P0685B10.11 P0685B10.9;OsI_29175;OsI_29176	81.5916	1.12054e-07	up	7.35035	1	43310000	32371000	40870000	0	0	0	7.44868	7.2048	7.39756	1	1	1
2061	A2YXL9;Q6ZIT9;A2YXM1	A2YXL9;Q6ZIT9;A2YXM1	Peptidylprolyl isomerase;Peptidylprolyl isomerase;Peptidylprolyl isomerase	Os08g0541400 Os08g0541400 OJ1211_G06.16 OsJ_28130 OSNPB_080541400;OsI_30089;OsI_30091	18.216	0.0148528	up	5.18713	1	31574000	20895000	22551000	0	0	0	7.22957	4.1527	4.17913	1	1	1
2069	A6MZP6;Q53LT9;A2ZD65;A3CAA9;A0A0E0J0H5	A6MZP6;Q53LT9;A2ZD65;A3CAA9;A0A0E0J0H5	Uncharacterized protein (Fragment);Expressed protein;Uncharacterized protein;Uncharacterized protein;Uncharacterized protein	Os11g0264600 LOC_Os11g16320 OSNPB_110264600;OsI_35730;OsJ_33570	113.42	1.85355e-08	up	7.82553	1	116040000	90817000	81010000	0	0	0	7.92371	7.79966	7.75321	1	1	1
2072	B9GC55;P0C0L1;A2ZIM1;A0A0E0J7G7	B9GC55;P0C0L1;A2ZIM1;A0A0E0J7G7	Uncharacterized protein;Probable L-ascorbate peroxidase 6, chloroplastic/mitochondrial;Uncharacterized protein;Uncharacterized protein	APX6 Os12g0178100 LOC_Os12g07820;OsI_37672;OsJ_35415	141.472	1.96354e-12	up	8.14437	1	175760000	179880000	179940000	0	0	0	8.15331	8.13464	8.14516	1	1	1
2079	A3ARL4;A2XQZ2;A0A0E0GXP8	A3ARL4;A2XQZ2;A0A0E0GXP8	Uncharacterized protein;Uncharacterized protein;Uncharacterized protein	OsI_15058;OsJ_14007	8.85701	1.3933e-08	up	4.14682	1	17788000	25144000	17449000	0	0	0	4.13148	4.18992	4.11906	1	1	1
2086	A5H9K3	A5H9K3	Voltage-dependent anion channel (Fragment)	VDAC	16.8609	0.0241204	up	5.07561	1	8240500	5728100	39489000	0	0	0	3.97024	3.87581	7.38079	1	1	1
2092	B7FA83;B7E3R6;B8A935;B9EWE1;A0A0E0FYM8;A0A0E0FYM9;Q93WG0;B7EGS7	B7FA83;B7E3R6;B8A935;B9EWE1;A0A0E0FYM8	Os01g0942900 protein;Os01g0943800 protein;Uncharacterized protein;Uncharacterized protein;Uncharacterized protein	Os01g0942900 OSNPB_010942900;Os01g0943800 OSNPB_010943800;OsI_05144;OsJ_04721;P0660F12.9 P0660F12.2	98.221	1.60282e-09	up	7.61796	1	55969000	70658000	62344000	0	0	0	7.57545	7.66736	7.61107	1	1	1
2095	B7EA73;B8B9L6;A0A0E0IFW2;A0A0E0IFW3;B9FYK6;A0A0P0XJC4;A0A0P0XIV5	B7EA73;B8B9L6;A0A0E0IFW2;A0A0E0IFW3;B9FYK6	Puromycin-sensitive aminopeptidase;Uncharacterized protein;Uncharacterized protein;Uncharacterized protein;Protein DETOXIFICATION	Os08g0562700 LOC_Os08g44860 P0543D10.15;Os08g0562700 OSNPB_080562700;OsI_30294;OsJ_28299	89.3978	2.22517e-10	up	7.48217	1	46585000	49515000	44433000	0	0	0	7.49457	7.50151	7.45043	1	1	1
2100	B7EX82	B7EX82	Chlorophyll a-b binding protein, chloroplastic		8.81211	1.76145e-09	up	4.13949	1	20202000	19775000	17233000	0	0	0	4.16127	4.14088	4.11631	1	1	1
2107	B9EVI1;Q5N7W3;B8A840;A0A0E0FXF6;A0A0E0FXF5	B9EVI1;Q5N7W3;B8A840;A0A0E0FXF6;A0A0E0FXF5	Uncharacterized protein;Dolichyl-diphosphooligosaccharide--protein glycosyltransferase subunit 2;Uncharacterized protein;Uncharacterized protein;Uncharacterized protein	OsI_04877;OsJ_04502;RPN2 Os01g0911200 LOC_Os01g68324 P0470A12.10	266.013	2.4405e-11	up	9.05536	1	1267800000	1469400000	1543500000	0	0	0	9.03422	9.0735	9.05835	1	1	1
2109	B8A8C9;Q5NAI4;A0A0E0FS04	B8A8C9;Q5NAI4;A0A0E0FS04	Phospholipase A1-II 5;Phospholipase A1-II 5;Uncharacterized protein	Os01g0710700 LOC_Os01g51360 OsJ_03214 P0456F08.24;OsI_03470	41.998	0.0097734	up	6.39225	1	46640000	61739000	13344000	0	0	0	7.49688	7.61358	4.06627	1	1	1
2110	B8A968	B8A968	Pyridoxal phosphate homeostasis protein	OsI_05211	7.66846	1.21735e-07	up	3.93894	1	5720000	10559000	7423100	0	0	0	3.88389	4.00415	3.92877	1	1	1
2112	B8A9Y3;Q5JJV6	B8A9Y3;Q5JJV6	Uncharacterized protein;Os01g0965900 protein	Os01g0965900 OsJ_04880 OSNPB_010965900 P0458E05.22;OsI_05337	8.54119	2.73621e-08	up	4.09444	1	15211000	19294000	12279000	0	0	0	4.09599	4.13769	4.04963	1	1	1
2113	Q5NBD5;Q0JP16;B8ABS2;B9EUP8	Q5NBD5;Q0JP16;B8ABS2;B9EUP8	Uncharacterized protein P0434D08.19;Os01g0251000 protein;Uncharacterized protein;Uncharacterized protein	Os01g0251000 Os01g0251000 OSNPB_010251000;OsI_01191;OsJ_01114;P0434D08.19	8.98538	7.56699e-09	up	4.16758	1	24906000	20258000	20516000	0	0	0	4.20518	4.14583	4.15173	1	1	1
2114	Q5ZDJ3;B9EY28;B8ABW1;Q5ZDJ2;A0A0P0V5B0;A0A0E0FPL0;A2ZJ95	Q5ZDJ3;B9EY28;B8ABW1;Q5ZDJ2;A0A0P0V5B0;A0A0E0FPL0	Acetyltransferase 1-like;Uncharacterized protein;Uncharacterized protein;Acetyltransferase 1-like;Os01g0617500 protein (Fragment);Uncharacterized protein	Os01g0617500 OSNPB_010617500;OsI_02873;OsI_37895;OsJ_02617;P0686E09.27-1 Os01g0617500 OSNPB_010617500;P0686E09.27-2	41.7808	0.007904	up	6.38477	1	43306000	50628000	24617000	0	0	0	7.448	7.5082	4.19811	1	1	1
2115	B8ACL5;Q5N7E8;Q9ARZ0;A0A0E0FK83	B8ACL5;Q5N7E8;Q9ARZ0;A0A0E0FK83	Uncharacterized protein;Os01g0283100 protein;OSJNBa0004B13.8 protein;Uncharacterized protein	Os01g0283100 Os01g0283100 OsJ_01333 OSNPB_010283100 P0581F09.18;OsI_01428;OSJNBa0004B13.8	152.901	1.28328e-10	up	8.25646	1	219090000	230680000	240050000	0	0	0	8.23309	8.25021	8.28606	1	1	1
2116	B8ACL6;Q9AQU7	B8ACL6;Q9AQU7	Uncharacterized protein;OSJNBa0004B13.13 protein	OsI_01431;P0498A12.2-1 OSJNBa0004B13.13 P0581F09.23-1 Os01g0283500 OsJ_01336 OSNPB_010283500	5.55777	0.0013788	up	3.47451	1	4080500	3410500	4287200	0	0	0	2.85187	3.7361	3.83555	1	1	1
2122	B8ADR1	B8ADR1	PRA1 family protein	OsI_00763	115.245	5.36722e-12	up	7.84857	1	98424000	99587000	101090000	0	0	0	7.84875	7.83694	7.86001	1	1	1
2123	Q0E2Q7;B8AE83;Q6YW46;B7SDI2;A0A0E0IYA9;A0A0E0IYB0	Q0E2Q7;B8AE83;Q6YW46;B7SDI2;A0A0E0IYA9;A0A0E0IYB0	Os02g0220500 protein;Uncharacterized protein;Elongation factor 1-gamma 2;Elongation factor 1-gamma;Uncharacterized protein;Uncharacterized protein	Os02g0220500 LOC_Os02g12800 B1131G07.11;Os02g0220500 OsJ_05922;OsI_06401	117.306	6.10019e-08	up	7.87413	1	112510000	81296000	124800000	0	0	0	7.90783	7.74132	7.97324	1	1	1
2129	B8AFN7;A0A0E0H9J5;S4U008;Q8W1L6;B9F4Y8;A0A0P0VHH4;B9F4Y9	B8AFN7;A0A0E0H9J5;S4U008;Q8W1L6;B9F4Y8	Uncharacterized protein;Uncharacterized protein;3-hydroxyacyl-CoA dehydrogenase;Peroxisomal fatty acid beta-oxidation multifunctional protein;Uncharacterized protein	MFP Os02g0274100 LOC_Os02g17390 P0413A11.18;Os02g0274100 OSNPB_020274100;OsI_06722;OsJ_06221;OsJ_06222	199.642	3.253e-08	up	8.64127	1	733320000	518060000	417030000	0	0	0	8.76195	8.62542	8.53645	1	1	1
2132	Q0E4H0;B8AGJ2	Q0E4H0;B8AGJ2	Os02g0119800 protein;Uncharacterized protein	Os02g0119800 Os02g0119800 OsJ_05150 OSNPB_020119800;OsI_05615	99.879	1.72778e-08	up	7.64211	1	54937000	63548000	78058000	0	0	0	7.57127	7.61974	7.73532	1	1	1
2135	B8AI46;Q6Z5P1;Q0DXR0;A0A0E0FU18;A6MZD4;Q84P77;A0A0P0XG58;Q0J5L5;A0A0E0IC20;Q7EZV4;B8BAZ6;A0A0E0IC19	B8AI46;Q6Z5P1;Q0DXR0;A0A0E0FU18	Uncharacterized protein;Putative dynamin homolog;Os02g0738900 protein;Uncharacterized protein	Os02g0738900 Os02g0738900 OsJ_08316 OSNPB_020738900;Os08g0425100 Os08g0425100 OSNPB_080425100;Os08g0425100 OSNPB_080425100;OsI_08869;OsI_29293;P0456B03.108 OsJ_27373;P0684F11.15	140.129	1.4751e-09	up	8.13062	1	185260000	159200000	180100000	0	0	0	8.16946	8.0757	8.14669	1	1	1
2144	B8AKL0;U5KNJ7;P42862;A0A0E0GUG7;A0A0E0HNM5;Q0DD43;P42863;A0A0P0WUR5;B8B0B0	B8AKL0;U5KNJ7;P42862;A0A0E0GUG7;A0A0E0HNM5;Q0DD43;P42863;A0A0P0WUR5;B8B0B0	Glucose-6-phosphate isomerase;Glucose-6-phosphate isomerase;Glucose-6-phosphate isomerase, cytosolic A;Glucose-6-phosphate isomerase;Glucose-6-phosphate isomerase;Glucose-6-phosphate isomerase;Glucose-6-phosphate isomerase, cytosolic B;Glucose-6-phosphate	Os03g0776000 LOC_Os03g56460 OsJ_12779 OSJNBa0070N04.5;Os06g0256500 LOC_Os06g14510 P0624H09.14;Os06g0256500 OsJ_20863;Os06g0256500 OSNPB_060256500;OsI_13718;OsI_22416	93.8764	9.75438e-09	up	7.55269	1	46337000	52795000	64719000	0	0	0	7.4934	7.53176	7.63291	1	1	1
2154	B8APR8	B8APR8	Uncharacterized protein	OsI_10236	7.99504	1.79325e-08	up	3.9991	1	11339000	8417300	10544000	0	0	0	4.02707	3.95531	4.01493	1	1	1
2155	B8AQD9;Q9AUQ7	B8AQD9;Q9AUQ7	Uncharacterized protein;Atypical receptor-like kinase MARK, putative, expressed	OsI_13260;OSJNBb0033N16.4 LOC_Os03g50450	7.53961	1.01329e-06	up	3.91449	1	4802000	6336600	11171000	0	0	0	3.82581	3.89109	4.02657	1	1	1
2156	B8AQE1;Q9AUQ4;Q7FSG3;A0A0N7KHX7;Q10DZ9;A0A0E0GSQ2;Q710Q0;A0A0P0W241	B8AQE1;Q9AUQ4;Q7FSG3;A0A0N7KHX7;Q10DZ9;A0A0E0GSQ2	Uncharacterized protein;Os03g0712700 protein;Phosphoglucomutase;Os03g0712700 protein (Fragment);Phosphoglucomutase, cytoplasmic 2, putative, expressed;Uncharacterized protein	LOC_Os03g50480;Os03g0712700 OSNPB_030712700;OsI_13262;OSJNBb0033N16.5 LOC_Os03g50480 Os03g0712700 OsJ_12328 OSNPB_030712700;xd7	137.801	7.67671e-10	up	8.10644	1	141750000	177500000	174340000	0	0	0	8.05872	8.12788	8.13272	1	1	1
2157	Q8W315;B8AQE5;Q10DZ2;A0A0E0GSQ6;Q0DP54;A0A0E0INP5	Q8W315;B8AQE5;Q10DZ2;A0A0E0GSQ6	Dynamin-related protein 1C, putative, expressed;Uncharacterized protein;Dynamin-related protein 1C, putative, expressed;Uncharacterized protein	LOC_Os03g50520;Os03g0713100;Os03g0713100 LOC_Os03g50520 OsJ_12333 OSJNBa0014G15.4 OSNPB_030713100;OsI_13267	43.245	0.00954848	up	6.43446	1	114350000	19261000	32342000	0	0	0	7.91548	4.13674	7.25116	1	1	1
2158	Q10DG0;Q10DG1;Q10DG3;B8AR17;B9FBC6	Q10DG0;Q10DG1;Q10DG3;B8AR17;B9FBC6	Os03g0730500 protein;Serine carboxypeptidase family protein, expressed;Os03g0730400 protein;Uncharacterized protein;Uncharacterized protein	LOC_Os03g52070;Os03g0730400 LOC_Os03g52040 OSNPB_030730400;Os03g0730500 LOC_Os03g52070 Os03g0730500 OSNPB_030730500;OsI_13386;OsJ_12449	37.2514	0.000929561	up	6.21922	1	32626000	31295000	29052000	0	0	0	7.26564	6.18572	5.2063	1	1	1
2164	Q7X7Q3;Q01I34;B8AS28;A0A0P0WCM5;B9FG69;A0A0E0HVX0	Q7X7Q3;Q01I34;B8AS28;A0A0P0WCM5;B9FG69;A0A0E0HVX0	OSJNBa0019D11.4 protein;OSIGBa0145G11.5 protein;Uncharacterized protein;Os04g0519925 protein;Uncharacterized protein;Uncharacterized protein	Os04g0519925 OSNPB_040519925;OsI_16670;OSIGBa0145G11.5;OsJ_15486;OSJNBa0019D11.4 OSJNBb0061C13.16	8.44195	7.45529e-08	up	4.07758	1	14741000	11051000	17846000	0	0	0	4.08939	4.01632	4.12702	1	1	1
2165	Q01KE5;B8ATU4;A0A0P0WEF4;Q7X6B1;A0A0E0H5N5	Q01KE5;B8ATU4;A0A0P0WEF4;Q7X6B1;A0A0E0H5N5	alpha-1,2-Mannosidase;alpha-1,2-Mannosidase;alpha-1,2-Mannosidase (Fragment);alpha-1,2-Mannosidase;alpha-1,2-Mannosidase	Os04g0606400 OsJ_16076 OSJNBa0035M09.7 OSNPB_040606400;Os04g0606400 OSNPB_040606400;OsI_17297;OSIGBa0113I13.2	92.2254	5.20925e-09	up	7.52709	1	54229000	45973000	57433000	0	0	0	7.56604	7.45635	7.55889	1	1	1
2170	Q7FAS1;B8AUI3;A0A0E0H664	Q7FAS1;B8AUI3;A0A0E0H664	Peroxisomal (S)-2-hydroxy-acid oxidase GLO3;Peroxisomal (S)-2-hydroxy-acid oxidase GLO3;Uncharacterized protein	GLO3 H0215F08.7 OsI_17479;GLO3 Os04g0623500 LOC_Os04g53210 OsJ_16217 OSJNBa0053K19.8	8.94004	3.32768e-08	up	4.16028	1	20071000	17051000	25700000	0	0	0	4.16036	4.113	4.20748	1	1	1
2177	Q60E59;B8AXU6	Q60E59;B8AXU6	Ribosomal protein;Uncharacterized protein	Os05g0388500 OsJ_18402 OSJNBa0073E05.17 OSNPB_050388500;OsI_19812	94.2434	9.34902e-10	up	7.55832	1	51692000	52414000	61339000	0	0	0	7.54513	7.52644	7.60339	1	1	1
2182	B8AZP1;Q75GB3;A0A0E0HB99;A0A0P0WJT6;B9FNC6	B8AZP1;Q75GB3;A0A0E0HB99;A0A0P0WJT6;B9FNC6	Uncharacterized protein;Os05g0230600 protein;Uncharacterized protein;Os05g0230600 protein (Fragment);Uncharacterized protein	Os05g0230600 Os05g0230600 B1402B06.17 OSJNBa0042F15.2 OSNPB_050230600;Os05g0230600 OSNPB_050230600;OsI_19058;OsJ_17698	147.783	2.20132e-10	up	8.20734	1	226920000	203710000	192860000	0	0	0	8.24185	8.19722	8.18295	1	1	1
2185	B8B082;B9FLA5;Q0DGH0;Q6I5H3;A0A0E0HH83	B8B082;B9FLA5;Q0DGH0;Q6I5H3;A0A0E0HH83	Uncharacterized protein;Uncharacterized protein;Os05g0533100 protein (Fragment);Uncharacterized protein OSJNBa0053E05.13;Uncharacterized protein	Os05g0533100 Os05g0533100 OSNPB_050533100;OsI_20751;OsJ_19323;OSJNBa0053E05.13	111.894	3.95246e-09	up	7.80599	1	84777000	89710000	101840000	0	0	0	7.75321	7.79394	7.87082	1	1	1
2188	B9FSX0;Q5Z4E0;B8B151;A0A0E0HPH2	B9FSX0;Q5Z4E0;B8B151;A0A0E0HPH2	Uncharacterized protein;Os06g0305200 protein;Uncharacterized protein;Uncharacterized protein	Os06g0305200 B1386G10.12 OSNPB_060305200;OsI_22677;OsJ_21091	8.2455	2.98759e-11	up	4.04361	1	12051000	12174000	12419000	0	0	0	4.04023	4.03798	4.05261	1	1	1
2189	Q653V7;B8B1F4;A0A0E0GD25	Q653V7;B8B1F4;A0A0E0GD25	Probable alpha-glucosidase Os06g0675700;Uncharacterized protein;Uncharacterized protein	Os06g0675700 LOC_Os06g46284 B1153E06.2 OsJ_22347;OsI_24144	105.595	2.80224e-09	up	7.7224	1	68462000	80049000	82833000	0	0	0	7.66244	7.73709	7.76767	1	1	1
2190	B9FR59;B8B1K5;Q5VS25;A0A0E0HJV0;A0A0P0WRG1;Q10SK9;Q0DVP5	B9FR59;B8B1K5;Q5VS25;A0A0E0HJV0	Uncharacterized protein;Uncharacterized protein;Putative beta 1,3 glucan synthase;Uncharacterized protein	LOC_Os03g02756;Os03g0119500 OSNPB_030119500;Os06g0113150 OSNPB_060113150;OsI_21355;OsJ_19875;P0541H01.1	8.76546	4.72755e-09	up	4.13183	1	18184000	16301000	20753000	0	0	0	4.1393	4.10009	4.1561	1	1	1
2192	Q656J2;B9FTH0;B8B2W6	Q656J2;B9FTH0;B8B2W6	Reticulon-like protein;Reticulon-like protein;Reticulon-like protein	Os06g0503400 Os06g0503400 OSNPB_060503400 P0564B04.17;OsI_23118;OsJ_21474	8.95434	4.61305e-09	up	4.16259	1	22669000	23142000	18236000	0	0	0	4.18539	4.17221	4.13016	1	1	1
2198	B8B575;B9FWP5;A0A0E0IQ18	B8B575;B9FWP5;A0A0E0IQ18	Uncharacterized protein;Uncharacterized protein;Uncharacterized protein	OsI_25661;OsJ_23874	8.47758	2.66505e-07	up	4.08365	1	20714000	11043000	13456000	0	0	0	4.16776	4.01493	4.06827	1	1	1
2199	B8B5V0;A0A0E0I5L7;Q6ZDX3;B9FUV0;A0A0E0I5L6;A0A0P0XA30	B8B5V0;A0A0E0I5L7;Q6ZDX3;B9FUV0;A0A0E0I5L6;A0A0P0XA30	Uncharacterized protein;Uncharacterized protein;Os07g0675000 protein;Uncharacterized protein;Uncharacterized protein;Os07g0675000 protein (Fragment)	Os07g0675000 OSNPB_070675000;OsI_27313;OsJ_25559;P0618H09.20-1 P0037D09.22-1 Os07g0675000 OSNPB_070675000	155.376	7.42517e-09	up	8.27962	1	209590000	283820000	228700000	0	0	0	8.21928	8.36329	8.25629	1	1	1
2201	Q8GSK5;Q0D8N4;B9FVG3;B8B764;A0A0E0HWE7	Q8GSK5;Q0D8N4;B9FVG3;B8B764;A0A0E0HWE7	Aldo/keto reductase family-like protein;Os07g0143000 protein;Uncharacterized protein;Uncharacterized protein;Uncharacterized protein	OJ1343_B12.101 OJ1351_C05.129;Os07g0143000 Os07g0143000 OSNPB_070143000;OsI_24866;OsJ_23062	106.405	1.38874e-11	up	7.73343	1	83177000	82014000	74895000	0	0	0	7.73827	7.74476	7.71724	1	1	1
2205	B9FW35;B8B896;Q0D7W3;A0A0E0FR16	B9FW35;B8B896;Q0D7W3;A0A0E0FR16	Cytochrome b-c1 complex subunit 7;Cytochrome b-c1 complex subunit 7;Os07g0205000 protein;Cytochrome b-c1 complex subunit 7	Os07g0205000 Os07g0205000 OSNPB_070205000;Os07g0205000 OsJ_23497 OSNPB_070205000;OsI_25318	133.645	2.10575e-09	up	8.06227	1	137680000	175160000	147680000	0	0	0	8.02235	8.12233	8.04212	1	1	1
2209	Q84QT9;B8B9Z2;A0A0E0H7V6;A0A0E0H7V7;A0A0E0H7V5	Q84QT9;B8B9Z2;A0A0E0H7V6;A0A0E0H7V7;A0A0E0H7V5	Pyrophosphate--fructose 6-phosphate 1-phosphotransferase subunit alpha;Pyrophosphate--fructose 6-phosphate 1-phosphotransferase subunit alpha;Pyrophosphate--fructose 6-phosphate 1-phosphotransferase subunit alpha;Pyrophosphate--fructose 6-phosphate 1-phosp	P0410E11.122 PFP-ALPHA Os08g0345700 OsJ_26990 OSNPB_080345700;PFP-ALPHA;PFP-ALPHA OsI_28900	8.23703	9.92236e-10	up	4.04212	1	11478000	11783000	13189000	0	0	0	4.02885	4.03376	4.06376	1	1	1
2210	B8BDP1;B8BA06	B8BDP1;B8BA06	Uncharacterized protein;Uncharacterized protein	OsI_28931;OsI_30649	18.1339	0.0144867	up	5.18062	1	19972000	23846000	31090000	0	0	0	4.15937	4.17768	7.2048	1	1	1
2213	Q84SD6;B8BAX7	Q84SD6;B8BAX7	NADH dehydrogenase [ubiquinone] iron-sulfur protein 6, mitochondrial;NADH dehydrogenase [ubiquinone] iron-sulfur protein 6, mitochondrial	OsI_27911;P0577B11.122 Os08g0161700 OsJ_26133 OSNPB_080161700	177.28	9.59913e-10	up	8.46988	1	343550000	401030000	374340000	0	0	0	8.41742	8.5034	8.48883	1	1	1
2214	Q6Z1J6;B8BBN7;B8BBN8	Q6Z1J6;B8BBN7;B8BBN8	Obg-like ATPase 1;Obg-like ATPase 1;Uncharacterized protein	OsI_28170;OsI_28173;YchF1 LOC_Os08g09940 Os08g0199300 OsJ_26368 OSJNBb0094P23.28	97.2937	2.04548e-08	up	7.60427	1	57634000	74755000	52748000	0	0	0	7.58754	7.69885	7.52644	1	1	1
2216	Q67UF5;B8BCJ0;A3BZF8;A0A0E0IKM7;B9EXZ1	Q67UF5;B8BCJ0;A3BZF8;A0A0E0IKM7	Protein disulfide isomerase-like 2-3;Uncharacterized protein;Uncharacterized protein;Uncharacterized protein	OsI_31602;OsJ_02527;OsJ_29589;PDIL2-3 PDIL5-1 Os09g0451500 LOC_Os09g27830 OJ1163_C07.26 P0488D02.3	134.477	7.94575e-10	up	8.07122	1	162840000	148730000	148540000	0	0	0	8.11897	8.05136	8.04332	1	1	1
2221	B8BG04;Q33AF5;B9G7T2;Q8SAZ7;A0A0E0H7K7	B8BG04;Q33AF5;B9G7T2;Q8SAZ7;A0A0E0H7K7	V-type proton ATPase subunit a;V-type proton ATPase subunit a;V-type proton ATPase subunit a;V-type proton ATPase subunit a;V-type proton ATPase subunit a	LOC_Os10g10500;OsI_32928;OsJ_30905;OSJNBa0029P16.14	153.375	6.6351e-08	up	8.26092	1	249760000	298990000	171770000	0	0	0	8.28296	8.37747	8.12233	1	1	1
2222	B8BGT0;A0A0P0XV18;Q338D6;Q0IXR5;A0A0E0IS03;B9G5Q3	B8BGT0;A0A0P0XV18;Q338D6;Q0IXR5;A0A0E0IS03;B9G5Q3	Phospholipid-transporting ATPase;Os10g0412050 protein;Phospholipid-transporting ATPase;Phospholipid-transporting ATPase (Fragment);Phospholipid-transporting ATPase;Phospholipid-transporting ATPase	LOC_Os10g27220;Os10g0412000 OSNPB_100412000;Os10g0412050 OSNPB_100412050;OsI_33542;OsJ_31499	17.5107	0.0126819	up	5.13016	1	29976000	24029000	20986000	0	0	0	7.05276	4.17836	4.15937	1	1	1
2227	Q7XBT1;B8BIF3;Q108V3;Q336M6;B8BIF4	Q7XBT1;B8BIF3	NADH dehydrogenase [ubiquinone] 1 alpha subcomplex subunit 12;NADH dehydrogenase [ubiquinone] 1 alpha subcomplex subunit 12	LOC_Os10g42840;LOC_Os10g42840 Os10g0579300 OsJ_32599 OSJNBa0056G17.13 OSNPB_100579300;OsI_34794;OsI_34798	98.0779	3.34489e-08	up	7.61586	1	81229000	52832000	60198000	0	0	0	7.72596	7.53407	7.58754	1	1	1
2231	Q2R0P3;B8BLH9;B9G8G0;A0A0E0J4N0	Q2R0P3;B8BLH9;B9G8G0;A0A0E0J4N0	1-acyl-sn-glycerol-3-phosphate acyltransferase PLS1, putative, expressed;Uncharacterized protein;Uncharacterized protein;Uncharacterized protein	Os11g0637800 LOC_Os11g41900 OSNPB_110637800;OsI_36790;OsJ_34550	96.3177	2.40103e-07	up	7.58973	1	63320000	77571000	41883000	0	0	0	7.63664	7.72257	7.40998	1	1	1
2233	H2KWT1;Q2QLJ0;B8BN80;Q2QLI9;A0A0E0JCW5;Q0ILK1;A0A0P0YD24	H2KWT1;Q2QLJ0;B8BN80;Q2QLI9;A0A0E0JCW5;Q0ILK1;A0A0P0YD24	9,10-9,10 carotenoid cleavage dioxygenase 1, putative, expressed;9,10-9,10 carotenoid cleavage dioxygenase 1, putative, expressed;Uncharacterized protein;9,10-9,10 carotenoid cleavage dioxygenase 1, putative, expressed;Uncharacterized protein;Os12g06	LOC_Os12g44310;LOC_Os12g44310 OsJ_37027;Os12g0640600;Os12g0640600 OSNPB_120640600;OsI_39285	110.844	1.03267e-07	up	7.79239	1	113690000	94752000	66144000	0	0	0	7.91287	7.81748	7.64683	1	1	1
2234	Q2QYU8;Q2RBM4;B8BNT8;B9GBE8;A0A0P0XY47;A0A0P0XXZ7;A0A0E0J5U5;A0A0E0J5U3;B8BIM9;A0A0E0J5U4;A0A0E0J5U2;C7J9W5;B8BNT1;A0A0P0Y5Y8;A0A0E0IWZ6	Q2QYU8;Q2RBM4;B8BNT8;B9GBE8;A0A0P0XY47;A0A0P0XXZ7;A0A0E0J5U5;A0A0E0J5U3;B8BIM9;A0A0E0J5U4;A0A0E0J5U2	Ubiquitin-activating enzyme E1 2, putative, expressed;Os11g0106400 protein;Uncharacterized protein;Uncharacterized protein;Os11g0106400 protein (Fragment);Os11g0106400 protein (Fragment);Uncharacterized protein;Uncharacterized protein;Uncharacterized prote	LOC_Os11g01510 Os11g0106400 OSNPB_110106400;LOC_Os12g01520;Os11g0106400 Os12g0105950 OSNPB_110106400 OSNPB_120105950;Os12g0105950;Os12g0105975 OSNPB_120105975;OsI_34806;OsI_37149;OsI_37167;OsJ_34931	8.07687	1.14123e-07	up	4.0138	1	14242000	8697800	9905400	0	0	0	4.08196	3.96313	3.9963	1	1	1
2236	B9ET47	B9ET47	Uncharacterized protein	OsJ_03535	3.63703	0.0327096	up	2.86276	1	1797700	2688300	5968200	0	0	0	1.87579	2.82512	3.88738	1	1	1
2237	B9EX61;A0A0E0FM55;B8A8X4;A0A0E0FM54;A0A0E0FM53;A0A0P0V371;Q0JME1	B9EX61;A0A0E0FM55;B8A8X4;A0A0E0FM54;A0A0E0FM53	Uncharacterized protein;Uncharacterized protein;Uncharacterized protein;Uncharacterized protein;Uncharacterized protein	Os01g0511600;Os01g0511600 OSNPB_010511600;OsI_02153;OsJ_01975	175.021	1.22813e-09	up	8.45138	1	355580000	319310000	388150000	0	0	0	8.4294	8.41742	8.50733	1	1	1
2240	Q7XZW1;B9F5Y2;A0A0E0GUE8;B8AKK1	Q7XZW1;B9F5Y2;A0A0E0GUE8;B8AKK1	NADH-ubiquinone oxidoreductase 23 kDa subunit, mitochondrial, putative, expressed;Uncharacterized protein;Uncharacterized protein;Uncharacterized protein	LOC_Os03g56300 Os03g0774200 OSJNBb0094O03.18 OSNPB_030774200;OsI_13702;OsJ_12764	154.296	7.62797e-07	up	8.26956	1	286100000	363160000	135180000	0	0	0	8.34042	8.46397	8.00428	1	1	1
2282	Q8HCP6;Q2F979;Q2F926;P04373;D3DF24	Q8HCP6;Q2F979;Q2F926;P04373;D3DF24	Cytochrome c oxidase subunit 2;Cytochrome c oxidase subunit 2;Cytochrome c oxidase subunit 2;Cytochrome c oxidase subunit 2;Cytochrome c oxidase subunit 2	cox2;COX2 COII	77.8865	6.35081e-08	up	7.2833	1	30701000	34326000	41666000	0	0	0	7.19179	7.25219	7.40592	1	1	1
2283	Q2F969;P92812;P0C8K6;H5ZXD2;D3DF64;A0A0E0FUQ3	Q2F969;P92812;P0C8K6;H5ZXD2;D3DF64	60S ribosomal protein L2, mitochondrial;60S ribosomal protein L2, mitochondrial;60S ribosomal protein L2, mitochondrial;Ribosomal protein L2;Ribosomal protein large subunit 2	rpl2;RPL2	89.5684	5.98697e-07	up	7.48492	1	62932000	56378000	32384000	0	0	0	7.63133	7.56604	7.25738	1	1	1
2288	Q6ZH98;Q40674;Q40673;Q1KL27;I0J180	Q6ZH98;Q40674;Q40673;Q1KL27;I0J180	Peptidyl-prolyl cis-trans isomerase;Peptidyl-prolyl cis-trans isomerase;Peptidyl-prolyl cis-trans isomerase;Peptidyl-prolyl cis-trans isomerase;Peptidyl-prolyl cis-trans isomerase	CYP-1;Cyp2;Os02g0121300 OJ1020_C02.14 OsJ_05166 OSJNBb0088N06.23 OSNPB_020121300;OsI_05635	39.8533	0.00732861	up	6.31663	1	32023000	27304000	49771000	0	0	0	7.24743	4.20788	7.49457	1	1	1
2289	Q6ENA2;P12124;P0C345;P0C344;J3RQ62;E9KIT4;A0A1W5HZ07;A0A1W5HS54;A0A0N9E0U5;A0A0N6WZU6;A0A0K0LRR9;A0A0K0LKJ1;A0A173CU73	Q6ENA2;P12124;P0C345;P0C344;J3RQ62;E9KIT4;A0A1W5HZ07;A0A1W5HS54;A0A0N9E0U5;A0A0N6WZU6;A0A0K0LRR9;A0A0K0LKJ1;A0A173CU73	NAD(P)H-quinone oxidoreductase subunit 1, chloroplastic;NAD(P)H-quinone oxidoreductase subunit 1, chloroplastic;NAD(P)H-quinone oxidoreductase subunit 1, chloroplastic;NAD(P)H-quinone oxidoreductase subunit 1, chloroplastic;NAD(P)H-quinone oxidoreductase s	ndhA;ndhA 9311173;ndhA Nip174;ndhA PA174	19.6665	0.017492	up	5.29767	1	46890000	27791000	22655000	0	0	0	7.49963	4.21285	4.18051	1	1	1
2290	Q8HCN3;Q2F965;Q2F912;P0C524;P0C523;H5ZX86;J3RG91;A0A1B4Z1C3	Q8HCN3;Q2F965;Q2F912;P0C524;P0C523;H5ZX86;J3RG91;A0A1B4Z1C3	Cytochrome b;Cytochrome b;Cytochrome b;Cytochrome b;Cytochrome b;Cytochrome b;Cytochrome b;Cytochrome b	cob;cob-like;MT-CYB COB CYTB MTCYB;orf356;orf449	105.981	8.67297e-09	up	7.72766	1	91414000	76489000	68156000	0	0	0	7.80469	7.71585	7.66244	1	1	1
2297	Q0JJV1;A0A0N7KDM4;B9EZ52;B8A8P3;A0A0E0FS83	Q0JJV1;A0A0N7KDM4;B9EZ52;B8A8P3;A0A0E0FS83	Mitochondrial outer membrane protein porin 4;Os01g0715500 protein (Fragment);Uncharacterized protein;Uncharacterized protein;Uncharacterized protein	Os01g0715500 OSNPB_010715500;OsI_03508;OsJ_03247;VDAC4 Os01g0715500 LOC_Os01g51170 B1131B07.20 P0683B11.1	98.0893	2.19044e-08	up	7.61602	1	53718000	77060000	57762000	0	0	0	7.56316	7.71887	7.56604	1	1	1
2304	Q2QTK0;A6N149;Q36688;Q2QTJ7;Q2QTJ1;Q0INY7;P18566;O22487;G8CTM6;A6N0B6;A6MZQ8;A2ZJQ0;A2Y205;A0A0E0J9A4;A0A0E0J9A3;A0A0E0J8U0;A0A0E0FHH7;A6N182;A6N117;A6N1G6;A6N165;A6N1N8;A6N1T7;A6N1G5;A6N195;A6N1C9;A6N1G9;A6N1B4;H2KWZ9	Q2QTK0;A6N149;Q36688;Q2QTJ7;Q2QTJ1;Q0INY7;P18566;O22487;G8CTM6;A6N0B6;A6MZQ8;A2ZJQ0;A2Y205;A0A0E0J9A4;A0A0E0J9A3;A0A0E0J8U0;A0A0E0FHH7;A6N182;A6N117;A6N1G6;A6N165	Ribulose bisphosphate carboxylase small chain;Ribulose bisphosphate carboxylase small chain (Fragment);Ribulose bisphosphate carboxylase small chain;Ribulose bisphosphate carboxylase small chain;Ribulose bisphosphate carboxylase small chain;Ribulose bispho	LOC_Os12g17600;LOC_Os12g19394;Os12g0291400 LOC_Os12g19394 Os12g0291400 OsJ_35814 OSNPB_120291400;Os12g0292400 LOC_Os12g19470 Os12g0292400 OsJ_35820 OSNPB_120292400;OsI_38042;OsI_38046;rbcS;RBCS RBCS-C Os12g0274700 LOC_Os12g17600 OsJ_016909 OsJ_17688;RBCS RBCS-C OsI_018348;RBCS-A Os12g0291100 LOC_Os12g19381 LOC_Os12g19394	2.21879	0.0021538	up	9.27632	8.12655	3784800000	1074000000	3354100000	86415000	97308000	133700000	9.43696	8.969	9.42299	8.04529	8.10126	8.23309
2306	Q2QW46	Q2QW46	Retrotransposon protein, putative, unclassified	LOC_Os12g10610	81.5556	5.61312e-09	up	7.34971	1	38907000	35264000	40491000	0	0	0	7.37573	7.2802	7.3932	1	1	1
2308	Q339G9	Q339G9	Ribulose bisphosphate carboxylase large chain, putative, expressed	LOC_Os10g21280	7.75681	2.21185e-09	up	3.95546	1	8582800	8439100	7581200	0	0	0	3.97775	3.95575	3.93289	1	1	1
2311	Q43001	Q43001	Plasma membrane ATPase	OSA1	8.00177	9.22038e-07	up	4.00032	1	14928000	11234000	5991100	0	0	0	4.0915	4.0208	3.88866	1	1	1
2315	Q5QNC8	Q5QNC8	Os01g0513700 protein	P0504D03.30-1 Os01g0513700 OSNPB_010513700	45.1799	0.00110191	up	6.49761	1	28634000	31430000	32269000	0	0	0	5.19264	7.05276	7.24743	1	1	1
2317	Q5Z6B8	Q5Z6B8	Os06g0530200 protein	Os06g0530200 OsJ_21554 OSNPB_060530200 P0410C01.2 P0438E12.23	8.4356	2.31635e-07	up	4.07649	1	11261000	12450000	21175000	0	0	0	4.02425	4.04315	4.16208	1	1	1
2320	Q652L6;A3C1M2;A2Z468;A0A0E0GFQ3;A6N193;Q84XF1;Q6ZJ08;A2YY23;A0A0E0IFR2;B9FYI6	Q652L6;A3C1M2;A2Z468;A0A0E0GFQ3;A6N193	Monodehydroascorbate reductase 3, cytosolic;Uncharacterized protein;Uncharacterized protein;Uncharacterized protein;Monodehydroascorbate reductase (Fragment)	MDAR3 MDHAR3 Os09g0567300 LOC_Os09g39380 OJ1155_H10.27;MDAR4 MDHAR4 Os08g0557600 LOC_Os08g44340 OJ1150_A11.25;OsI_30244;OsI_32437;OsJ_28260;OsJ_30387	89.1319	6.73511e-09	up	7.47787	1	44499000	55249000	42670000	0	0	0	7.46509	7.54826	7.42026	1	1	1
2322	Q6ER49;Q6ER51	Q6ER49;Q6ER51	Peroxidase;Peroxidase	prx29 Os02g0240300 OSJNBa0082C09.15 OSNPB_020240300;prx30 Os02g0240100 OSJNBa0082C09.13 OSNPB_020240100	7.92026	3.01069e-06	up	3.98555	1	8158100	5356900	18311000	0	0	0	3.96878	3.8569	4.13096	1	1	1
2327	Q6R2Q1;A2ZGV7;Q93XG6;B8BIH4;A0A0P0Y576;A7Y877;A7Y872;A7Y867;A7Y866;A7Y864;A7Y859;A7Y852;Q2QZS3;A3ATG9;A0A0P0Y5K1;A0A0P0Y5C8;B8BIJ2;A0A0P0Y5A8;C7J8A2;A0A0P0Y5E8;B9EXN3;A3BMR8;A3BMS1;B9FUH8;A0A0U2QTI8;Q2QZR6;A0A0U2QT60;A0A0E0J5C4;A0A0E0J5C6;A0A0E0J5C5;A3BMS4;Q2QZS6;Q2QZQ7;Q2QZQ6;Q2QZS9;Q2QZS0;F8UWH7;Q2R105;Q2QZR9;C7J9A8;A0A0E0J5C3;C7J8A3	Q6R2Q1;A2ZGV7;Q93XG6;B8BIH4	NBS-LRR-like protein B;Uncharacterized protein;Nucleotide-binding leucine-rich-repeat protein 1;Uncharacterized protein	LOC_Os11g40780 Os11g0623800 OSNPB_110623800;LOC_Os11g44960;LOC_Os11g44990;LOC_Os11g45020;LOC_Os11g45060;LOC_Os11g45090 Os11g0675200;LOC_Os11g45180 Os11g0676980 OsJ_02757;LOC_Os11g45190 Os11g0677101;NL-8411a;NL-B;Os11g0673600;Os11g0673600 OSNPB_110673600;Os11g0674400 LOC_Os11g45050 OSNPB_110674400;Os11g0676050;Os11g0676050 OSNPB_110676050;Os11g0676200;Os11g0676200 OSNPB_110676200;Os11g0677000 OSNP…	95.5681	1.30612e-08	up	7.57846	1	60711000	48637000	64320000	0	0	0	7.61692	7.48888	7.62957	1	1	1
2334	Q7M1U9	Q7M1U9	Photosystem I 9K protein (Fragment)		196.813	3.61539e-10	up	8.62068	1	581530000	542930000	471310000	0	0	0	8.64462	8.63908	8.57834	1	1	1
2336	Q7X7T4;B9FFV2;B8AVU8;A0A0N7KJA0;A0A0E0H2G3;A0A0E0H2G2;A0A0E0H2G1	Q7X7T4;B9FFV2;B8AVU8	Protoporphyrinogen oxidase;Protoporphyrinogen oxidase;Protoporphyrinogen oxidase	Os04g0490100 OSNPB_040490100;OsI_16415;OsJ_15280;OSJNBa0076N16.4 OSJNBa0084K20.6	18.6373	0.0144339	up	5.22012	1	32584000	24389000	26648000	0	0	0	7.26115	4.18249	4.21673	1	1	1
2345	Q84S04;A2YR96;A0A0E0GTQ7	Q84S04;A2YR96	Os08g0152400 protein;Uncharacterized protein	OJ1349_D05.115 Os08g0152400;OsI_27825	41.8782	0.00767878	up	6.38813	1	42953000	28169000	50509000	0	0	0	7.44084	4.218	7.50554	1	1	1
2346	Q8GU64;A2ZSZ8;A2WPT2;A0A0E0FLH3;A0A0E0FLH2;Q0JMW4;A2ZSZ9;A2WPT3;A0A0E0G4Z8;C7IYH5;B9FB03;A0A0E0G4Z5;Q0E1Z1;A0A0P0VHR5;A3A5P0;A2X3K4;B9F527;B8AFP1;Q0JES2;A0A0N7KF42;Q6K8A2;Q8GU60;Q6K8A7;Q8GU61;B8AVB8;A2ZPT4;Q8GU66;Q94E55;Q10RX7;Q0JQA5;A2XCD4;A0A0E0GGM3;A0A0E0FGZ2;Q7XM41;A0A0E0GY00;A0A0E0GY04;Q8GU65;B8AVB7;A0A0E0GY03;B9FDT4	Q8GU64;A2ZSZ8;A2WPT2;A0A0E0FLH3;A0A0E0FLH2	MRP-like ABC transporter;Uncharacterized protein;Uncharacterized protein;Uncharacterized protein;Uncharacterized protein	ABCC13 LPA2 Os03g0142800 LOC_Os03g04920;ABCC13 LPA2 OsI_09965;mrp10 OsJ_13844;mrp3 OSJNBa0089K24.17;mrp4;mrp5;mrp8 Os01g0356400 B1157F09.14 OSNPB_010356400;mrp9 OSJNBa0035O13.14;OJ1756_H07.32;OJ1756_H07.40;Os01g0173900 Os01g0173900 OSNPB_010173900;Os01g0356000;Os02g0288400;Os02g0288400 OSNPB_020288400;Os02g0288700 OSNPB_020288700;Os02g0288733;Os04g0209200 Os04g0209200 OSNPB_040209200;Os04g0209300…	82.86	7.53782e-08	up	7.3726	1	42383000	33860000	44070000	0	0	0	7.43509	7.23777	7.44496	1	1	1
2348	Q8HCQ0	Q8HCQ0	NADH-ubiquinone oxidoreductase chain 3	nad3	97.5487	1.35394e-09	up	7.60805	1	58449000	57202000	67527000	0	0	0	7.59209	7.57388	7.65818	1	1	1
2349	Q8HCR3	Q8HCR3	NADH-ubiquinone oxidoreductase chain 5	nad5	55.4176	0.0123428	up	6.79227	1	123610000	18351000	250620000	0	0	0	7.94805	4.12518	8.30358	1	1	1
2350	Q8HCR5;Q2QUV8;Q2F9A1;Q2F937;Q00058	Q8HCR5;Q2QUV8;Q2F9A1;Q2F937;Q00058	Uncharacterized protein;Mitochondrial 22 kDa protein, putative, expressed;ATP synthase F0 subunit 4;Uncharacterized protein;ATP synthase protein MI25	LOC_Os12g14930 OsJ_35732;orf25;orf25 atp4	223.513	3.21347e-09	up	8.80422	1	686670000	910200000	898370000	0	0	0	8.72964	8.84909	8.83393	1	1	1
2351	Q8HCR7;Q2F9A3;Q2F8Z6;J3RQ06;H5ZX56	Q8HCR7;Q2F9A3;Q2F8Z6;J3RQ06;H5ZX56	NADH-ubiquinone oxidoreductase chain 1;NADH-ubiquinone oxidoreductase chain 1;NADH-ubiquinone oxidoreductase chain 1;NADH-ubiquinone oxidoreductase chain 1;NADH-ubiquinone oxidoreductase chain 1	nad1	98.1367	2.76294e-07	up	7.61672	1	82363000	42756000	72566000	0	0	0	7.73196	7.42403	7.69417	1	1	1
2354	Q9AS74;B8ADG3;A0A0E0FGT7	Q9AS74;B8ADG3;A0A0E0FGT7	Os01g0168300 protein;Uncharacterized protein;Uncharacterized protein	OsI_00558;P0028E10.18 Os01g0168300 OJ1276_B06.17 OsJ_00525 OSNPB_010168300	8.09635	2.7424e-06	up	4.01727	1	16172000	15237000	5085400	0	0	0	4.10797	4.08299	3.86085	1	1	1

## Sheet: dn.TQ_vs_nal8
TQ vs nal8.down Fold change cutoff: 2.0 P-value cutoff: 0.05 Column A: id, unique identifier assigned. Column B: Protein IDs, protein identifiers. Column C: Majority protein IDs, Majority protein identifiers. Column D: Protein names, protein names. Column E: Gene name, protein associated gene names. Column F~J: Statistics results. Column K~P: LFQ intensity, label-free quantitative intensity of ea…
Protein Information					Statictics results					LFQ intensity						log10 transformed and quantile normalized LFQ intensity
id	Protein IDs	Majority protein IDs	Protein names	Gene names	Fold Change	P-value	Regulation	group TQ	group nal8	LFQ intensity TQ-1	LFQ intensity TQ-2	LFQ intensity TQ-3	LFQ intensity nal8-1	LFQ intensity nal8-2	LFQ intensity nal8-3	LFQ intensity TQ-1	LFQ intensity TQ-2	LFQ intensity TQ-3	LFQ intensity nal8-1	LFQ intensity nal8-2	LFQ intensity nal8-3
0	Q2QX49;A0A023H7V6;B9GC28;B8BND6;A0A0E0J795	Q2QX49;A0A023H7V6;B9GC28;B8BND6;A0A0E0J795	CBS domain-containing protein, putative, expressed;CBS domain containing protein CBSCBSPB4;Uncharacterized protein;Uncharacterized protein;Uncharacterized protein	LOC_Os12g07190 Os12g0169400 OSNPB_120169400;OsI_37618;OsJ_35364	-11.5058	3.19704e-09	down	4.02741	7.5517	9572100	11445000	12747000	24415000	23210000	22268000	3.99878	4.02707	4.05638	7.55793	7.5474	7.54978
1	Q653F4;A2YGE5;A0A0E0HUR6;A0A023NDK3	Q653F4;A2YGE5;A0A0E0HUR6;A0A023NDK3	Probable glucuronosyltransferase Os06g0687900;Glycosyltransferases;Glycosyltransferases;Glycosyltransferases	GT43J;Os06g0687900 LOC_Os06g47340 OsJ_22428 P0623A10.33 P0661G04.6;OsI_24245	-87.2903	1.20656e-09	down	1	7.44775	0	0	0	17743000	16332000	19346000	1	1	1	7.43005	7.41744	7.49576
31	Q5ZEK1;B8ADB5;A0A0E0FGA1;A2ZPB5;A0A0P0UY29;A0A0N7KCC4;Q10AQ3	Q5ZEK1;B8ADB5;A0A0E0FGA1;A2ZPB5	Os01g0151200 protein;Uncharacterized protein;Uncharacterized protein;Uncharacterized protein	LOC_Os03g62750;Os01g0151200 OSNPB_010151200;OsI_00422;OsJ_00395;P0009G03.18-1 Os01g0151200 OSNPB_010151200	-121.281	6.23714e-12	down	1	7.92221	0	0	0	62104000	60433000	57215000	1	1	1	7.93406	7.90987	7.9227
35	Q9AS84;B8ADF9;A0A0E0FGS4	Q9AS84;B8ADF9;A0A0E0FGS4	Os01g0167500 protein;Uncharacterized protein;Uncharacterized protein	OsI_00550;P0028E10.8 Os01g0167500 OJ1276_B06.6 OsJ_00515 OSNPB_010167500 P0701D05.34	-13.1898	6.74247e-08	down	4.02589	7.74724	9171400	13966000	10733000	35187000	48147000	32880000	3.99111	4.06576	4.0208	7.71724	7.81038	7.71409
37	Q5VR43;B9ETH2;A2WLD9;A0A0E0FH55;A0A0P0UZA7	Q5VR43;B9ETH2;A2WLD9;A0A0E0FH55	Os01g0180300 protein;Uncharacterized protein;Uncharacterized protein;Uncharacterized protein	Os01g0180300 Os01g0180300 OJ1174_D05.11 OSNPB_010180300;Os01g0180300 OSNPB_010180300;OsI_00648;OsJ_00626	-152.6	1.97549e-10	down	1	8.25361	0	0	0	134910000	131640000	152490000	1	1	1	8.23309	8.23957	8.28816
58	A0A0P0V022;Q0JP95;B8AB29;Q5NAX5;A0A0E0FJ63	A0A0P0V022;Q0JP95;B8AB29;Q5NAX5;A0A0E0FJ63	Os01g0235100 protein;Os01g0235100 protein;Uncharacterized protein;Uncharacterized protein;Uncharacterized protein	Os01g0235100;Os01g0235100 OSNPB_010235100;OsI_01055;P0702F03.30 P0708G02.3	-89.9692	9.23748e-08	down	1	7.49136	0	0	0	13491000	24728000	22691000	1	1	1	7.34686	7.56929	7.55793
59	Q9FTU2;A2WML6;A0A0E0FJ97	Q9FTU2;A2WML6;A0A0E0FJ97	Os01g0238600 protein;Uncharacterized protein;Uncharacterized protein	Os01g0238600 Os01g0238600 OsJ_01043 OSJNBa0086P08.24 OSNPB_010238600;OsI_01083	-165.59	1.29774e-10	down	1	8.37148	0	0	0	181620000	175220000	199840000	1	1	1	8.35376	8.35747	8.4032
62	B7EE89;Q6EP22;A0A0E0FJF4	B7EE89;Q6EP22;A0A0E0FJF4	cDNA clone:J013124G04, full insert sequence;Cell division inhibitor-like;Uncharacterized protein	P0264G11.15-1 Os02g0834700 OSJNOa246I10.5-1 OSNPB_020834700	-13.848	1.48738e-06	down	4.15826	7.94986	21500000	22737000	18258000	44314000	92966000	66596000	4.17542	4.16888	4.13047	7.79595	8.08297	7.97067
65	Q9LDC9;Q7XZG0;Q7F270;Q67G16;Q0DH67;Q06396;P51823;O22413;B8B8G5;B8AB93;A6N0E9;A2Y5Z6;A0A0E0HG55;A3ANY8;Q10CA9;A2ZRJ6;A2WN65;A0A0E0GVG8;B9FW81;A0A0E0FJS2;A0A0E0FJS1;B9FW82;A0A0E0FJS3;A0A0E0HY79;A2XN99;A0A0E0HY77;A0A0E0HY76;Q10CA7	Q9LDC9;Q7XZG0;Q7F270;Q67G16;Q0DH67;Q06396;P51823;O22413;B8B8G5;B8AB93;A6N0E9;A2Y5Z6;A0A0E0HG55;A3ANY8;Q10CA9;A2ZRJ6;A2WN65;A0A0E0GVG8;B9FW81;A0A0E0FJS2;A0A0E0FJS1;B9FW82;A0A0E0FJS3;A0A0E0HY79;A2XN99;A0A0E0HY77;A0A0E0HY76;Q10CA7	Os01g0265100 protein;ADP-ribosylation factor;ADP-ribosylation factor 1;ARF;ADP-ribosylation factor 2;ADP-ribosylation factor 1;ADP-ribosylation factor 2;ADP-ribosylation factor 1;Uncharacterized protein;Uncharacterized protein;ADP-ribosylation factor 1;Unc	ARF Os05g0489600 LOC_Os05g41060 OJ1119_H02.17;LOC_Os03g59740;OJ1118_B03.103 Os07g0223100 P0592C06.133 P0592C06.136 Os07g0223400 OSNPB_070223100 OSNPB_070223400;Os01g0265100 Os01g0265100 OSNPB_010265100 P0453A06.31 P0499C11.13;Os01g0813400 LOC_Os01g59790 OsJ_03844 OSJNBa0085D07.10 P0425G02.41 P0432B10.14;Os03g0811900 LOC_Os03g59740 Os03g0811900 OSJNBb0033J23.16 OSNPB_030811900;Os05g0489600 OsJ_190…	-128.797	4.09514e-10	down	1	8.00896	0	0	0	69841000	86123000	74016000	1	1	1	7.97571	8.04529	8.00587
69	A0A0P0XAH6;Q0JNS6;Q0JNL7;B8ACJ8;B8AC80;A2WNH1;A2WN93;A0A0E0FJV7;A0A0E0FK48;A0A0E0I5W9	A0A0P0XAH6;Q0JNS6;Q0JNL7;B8ACJ8;B8AC80;A2WNH1;A2WN93;A0A0E0FJV7;A0A0E0FK48;A0A0E0I5W9	Os07g0687200 protein;Calmodulin-1;Calmodulin-3;Uncharacterized protein;Uncharacterized protein;Calmodulin-3;Calmodulin-1;Uncharacterized protein;Uncharacterized protein;Uncharacterized protein	CAM1-2 CAM Os07g0687200 LOC_Os07g48780 OJ1150_E04.120-1 OJ1200_C08.124-1 OsJ_024630 OsJ_25643;CAM1-2 OsI_026430;CAM1-3 Os01g0267900 LOC_Os01g16240 OsJ_001186 P0011D01.22;CAM1-3 OsI_001286;CAM1-1 CAM1 Os03g0319300 LOC_Os03g20370 OsJ_010214;CAM1-1 OsI_011021;CAM3 Os01g0279300 LOC_Os01g17190 OsJ_001265 OsJ_01307 P0003H10.4;CAM3 OsI_001364;Os07g0687200 OSNPB_070687200;OsI_01318 OsI_27397;OsI_01399	-97.7255	2.6812e-09	down	1	7.61066	0	0	0	23942000	28571000	28233000	1	1	1	7.55407	7.61974	7.65818
70	Q9SDB9;A0A0E0FJW5;A2ZRM0;A2WNA2	Q9SDB9;A0A0E0FJW5;A2ZRM0;A2WNA2	Os01g0268800 protein;Uncharacterized protein;Uncharacterized protein;Uncharacterized protein	Os01g0268800 OSNPB_010268800 P0011D01.31 P0667A10.5;OsI_01326;OsJ_01233	-77.451	2.08591e-08	down	1	7.27521	0	0	0	13226000	12123000	6283900	1	1	1	7.34034	7.30418	7.18112
78	Q9SDI4;B8ACK0;A0A0E0FK53	Q9SDI4;B8ACK0;A0A0E0FK53	Probable anion transporter 1, chloroplastic;Uncharacterized protein;Uncharacterized protein	1 Os01g0279700 LOC_Os01g17240 OsJ_01311 OSJNBa0036E02.3 P0003H10.9;OsI_01403;PHT4	-78.8692	3.45608e-08	down	1	7.30139	0	0	0	14775000	8894800	12614000	1	1	1	7.37241	7.19335	7.33841
83	Q5N7U2;B8ACG2;A0A0E0FKH2;B8ACG1	Q5N7U2;B8ACG2;A0A0E0FKH2	Os01g0855000 protein;Uncharacterized protein;Uncharacterized protein	B1096A10.22-1 Os01g0855000 OsJ_04114 OSNPB_010855000;OsI_04472;OsI_04478	-158.362	4.5805e-12	down	1	8.30708	0	0	0	167330000	154610000	153980000	1	1	1	8.31707	8.31016	8.29402
89	A0A0E0FL06;B9EVU0;B8A727	A0A0E0FL06;B9EVU0;B8A727	Uncharacterized protein;Uncharacterized protein;Uncharacterized protein	OsI_01623;OsJ_01512	-2.03628	1.92758e-06	down	7.4011	8.42704	41491000	39377000	42752000	202710000	227490000	213630000	7.41628	7.36299	7.42403	8.39919	8.45132	8.4306
97	Q0JMY8;B7E7K3;A2WPN7;A0A0E0FLD0	Q0JMY8;B7E7K3;A2WPN7;A0A0E0FLD0	Salt stress-induced protein;Salt stress-induced protein;Salt stress-induced protein;Uncharacterized protein	SALT ML Os01g0348900 LOC_Os01g24710 B1051E10.18 P0440D10.39;SALT ML OsI_001780;SalT OsJ_01682	-95.5333	3.16202e-09	down	1	7.57793	0	0	0	22537000	25616000	26478000	1	1	1	7.52222	7.58024	7.63133
102	Q5ZCV4;A2WQ59;A0A0E0FLM6	Q5ZCV4;A2WQ59;A0A0E0FLM6	Os01g0375000 protein;Uncharacterized protein;Uncharacterized protein	Os01g0375000 Os01g0375000 B1045D11.37 B1111C09.2 OsJ_01830 OSNPB_010375000;OsI_01991	-133.93	2.03781e-11	down	1	8.06533	0	0	0	92100000	86231000	89480000	1	1	1	8.07413	8.04617	8.0757
109	Q10N90;A2XF57;A0A0E0FLW6;Q10N89;A0A0P0VWN2;Q0DSZ9	Q10N90;A2XF57;A0A0E0FLW6	Os03g0278300 protein;Uncharacterized protein;Uncharacterized protein	LOC_Os03g17010;Os03g0278300 LOC_Os03g17010 OsJ_10345 OSNPB_030278300;Os03g0278300 OSNPB_030278300;OsI_10999	-2.31357	2.20058e-05	down	7.47307	8.68319	51624000	47095000	41790000	341170000	397300000	430870000	7.54461	7.4664	7.40819	8.61463	8.70143	8.73351
118	B7F5J5;A0A0E0FML3;A0A0P0V3J2;Q0JM76;A0A1L1Z6T1;B9EXB5	B7F5J5;A0A0E0FML3;A0A0P0V3J2;Q0JM76;A0A1L1Z6T1;B9EXB5	Glutaredoxin;Glutaredoxin;Os01g0530400 protein (Fragment);Monothiol glutaredoxin-S4, mitochondrial;RXY1;Uncharacterized protein	GRXS4 Os01g0530400 LOC_Os01g34620 P0702H08.16-1;Os01g0530400 OSNPB_010530400;OsJ_02073	-76.7369	3.95292e-09	down	1	7.26185	0	0	0	12349000	9253700	9066400	1	1	1	7.32099	7.21237	7.25219
124	B6RGY0;A0A0E0FN39	B6RGY0;A0A0E0FN39	Peptide deformylase 1A, chloroplastic;Peptide deformylase	PDF1A Os01g0555800 LOC_Os01g37510 OsJ_002139 OsJ_02204	-91.1316	3.48087e-10	down	1	7.50988	0	0	0	23475000	19752000	19668000	1	1	1	7.54461	7.48452	7.50051
131	A0A0E0FNH7;B8AAQ4	A0A0E0FNH7;B8AAQ4	Uncharacterized protein;Uncharacterized protein	OsI_02554	-14.504	8.0952e-08	down	3.97867	7.83705	9667500	11053000	6956200	49635000	43490000	51156000	3.99966	4.01648	3.91988	7.8441	7.78364	7.88342
144	Q5ZDI5;Q5ZDI6;Q5ZDI7;B8ABW3;A0A0E0FPL7;Q0JL78	Q5ZDI5;Q5ZDI6;Q5ZDI7;B8ABW3;A0A0E0FPL7;Q0JL78	Uncharacterized protein P0686E09.32-3;Os01g0617900 protein;Os01g0617900 protein;Uncharacterized protein;Uncharacterized protein;Os01g0617900 protein (Fragment)	Os01g0617900;OsI_02877;P0686E09.32-1 Os01g0617900 OsJ_02623 OSNPB_010617900;P0686E09.32-2 Os01g0617900 OSNPB_010617900;P0686E09.32-3	-109.223	2.06234e-09	down	1	7.77114	0	0	0	39256000	38378000	44988000	1	1	1	7.75564	7.7302	7.82757
150	Q9FP98;A2WST5;A0A0E0FPQ8	Q9FP98;A2WST5;A0A0E0FPQ8	Os01g0626300 protein;Uncharacterized protein;Uncharacterized protein	Os01g0626300 Os01g0626300 OsJ_02673 OSNPB_010626300 P0006C01.23 P0688A04.1;OsI_02929	-91.9892	1.41687e-08	down	1	7.52339	0	0	0	18385000	22534000	24675000	1	1	1	7.43983	7.53407	7.59628
156	Q5VRB2;B8ACE5;A0A0E0FQ69	Q5VRB2;B8ACE5;A0A0E0FQ69	Probable sodium/metabolite cotransporter BASS2, chloroplastic;Uncharacterized protein;Uncharacterized protein	BASS2 SBF1 Os01g0645200 LOC_Os01g45750 OsJ_02805 P0707D10.23-1;OsI_03049	-8.88706	0.00430531	down	5.15713	8.30884	29159000	30661000	24469000	157780000	169560000	151580000	5.21128	6.06421	4.19591	8.29402	8.34644	8.28606
181	Q5N9S2;A0A0E0HHL5;Q0JK13;A2WU74;A0A0E0FRU2;Q65XN2;B8AW82;A0A0E0FRU1	Q5N9S2;A0A0E0HHL5;Q0JK13;A2WU74;A0A0E0FRU2;Q65XN2;B8AW82;A0A0E0FRU1	Clathrin-associated protein unc-101-like;Uncharacterized protein;Os01g0703600 protein;Uncharacterized protein;Uncharacterized protein;Os05g0543100 protein;Uncharacterized protein;Uncharacterized protein	Os01g0703600 Os01g0703600 OsJ_03168 OSNPB_010703600;Os05g0543100 OJ1288_A07.7 OsJ_19408 OSNPB_050543100;OsI_03424;OsI_20841;P0421H07.27-1 Os01g0703600 P0684B02.2-1 OSNPB_010703600	-83.4519	2.03894e-09	down	1	7.38287	0	0	0	12733000	16427000	15111000	1	1	1	7.32947	7.42026	7.39889
197	Q5JM79;B8A916;A0A0E0FSQ7	Q5JM79;B8A916;A0A0E0FSQ7	Os01g0732000 protein;Uncharacterized protein;Uncharacterized protein	Os01g0732000 Os01g0732000 OsJ_03355 OSJNBb0036G09.3 OSNPB_010732000 P0435H01.40;OsI_03631	-150.672	9.12743e-12	down	1	8.23526	0	0	0	132740000	133510000	135080000	1	1	1	8.21928	8.24467	8.24185
200	A2WUU6;A0A0E0FST5;A0A0P0V7W8;Q65X89;A2Y6P9;A0A0E0HH26;Q8S2K0;A2ZXL3	A2WUU6;A0A0E0FST5;A0A0P0V7W8;Q65X89;A2Y6P9;A0A0E0HH26;Q8S2K0;A2ZXL3	Reticulon-like protein;Reticulon-like protein;Reticulon-like protein (Fragment);Reticulon-like protein;Reticulon-like protein;Reticulon-like protein;Reticulon-like protein;Reticulon-like protein	Os01g0736900 Os01g0736900 OSJNBb0021A09.8 OSNPB_010736900;Os01g0736900 OSNPB_010736900;Os05g0526400 Os05g0526400 OJ1593_C11.13 OsJ_19273 OSNPB_050526400;OsI_03655;OsI_20691;OsJ_03377	-149.059	1.32597e-11	down	1	8.21974	0	0	0	133150000	129690000	125870000	1	1	1	8.22505	8.23162	8.20254
209	Q94DS3;B8A9T5;A0A0E0FTG4	Q94DS3;B8A9T5;A0A0E0FTG4	Os01g0761000 protein;Uncharacterized protein;Uncharacterized protein	OsI_03824;P0460E08.25 Os01g0761000 OsJ_03533 OSNPB_010761000 P0512C01.14	-93.1496	7.04373e-11	down	1	7.54148	0	0	0	23748000	21430000	22532000	1	1	1	7.55177	7.51735	7.55531
214	A6MZB3;A0A0P0V8Q0;Q10C64;B8AA58;Q8S1J0;A0A0E0FTS4;Q852L0;N0DNT4;A2XMU2;A0A0E0GUU2;A0A0E0GUU1	A6MZB3;A0A0P0V8Q0;Q10C64;B8AA58;Q8S1J0;A0A0E0FTS4;Q852L0;N0DNT4;A2XMU2;A0A0E0GUU2;A0A0E0GUU1	Protein kinase family protein (Fragment);Os01g0772600 protein (Fragment);Protein kinase family protein, putative, expressed;Uncharacterized protein;Os01g0772600 protein;Uncharacterized protein;Casein kinase 1-like protein HD16;Heading date 16;Uncharacteriz	Hd16;HD16 CKI EL1 Os03g0793500 LOC_Os03g57940 OsJ_12923 OSJNBb0060J21.12;LOC_Os03g57940;Os01g0772600 Os01g0772600 OsJ_03624 OSNPB_010772600 P0695H10.21;Os01g0772600 OSNPB_010772600;OsI_03913;OsI_13865	-74.9227	1.06855e-08	down	1	7.22733	0	0	0	7218600	9200900	10959000	1	1	1	7.16697	7.21085	7.30418
233	Q0J5H3;Q5QLS8;A2WWL6;A0A0E0FV99;Q6YWL3;A2YVI5;B9FUD5;Q8H4E0;A2X2W9;A0A0E0I4H3;A0A0E0IC92	Q0J5H3;Q5QLS8;A2WWL6;A0A0E0FV99;Q6YWL3;A2YVI5;B9FUD5;Q8H4E0;A2X2W9;A0A0E0I4H3;A0A0E0IC92	Malate dehydrogenase (Fragment);Malate dehydrogenase;Malate dehydrogenase;Malate dehydrogenase;Malate dehydrogenase;Malate dehydrogenase;Uncharacterized protein;Os07g0630800 protein;Uncharacterized protein;Uncharacterized protein;Uncharacterized protein	Os01g0829800 Os01g0829800 B1088C09.38 OsJ_03950 OSNPB_010829800 P0446G04.11;Os08g0434300 Os08g0434300 OSNPB_080434300;OsI_04294;OsI_06537;OsI_29345;OsJ_25230;OsJ_27438 P0413H11.6 P0431A03.28;P0011H09.138 Os07g0630800 OSNPB_070630800	-92.2958	2.7444e-09	down	1	7.52819	0	0	0	21121000	20396000	24211000	1	1	1	7.49913	7.49688	7.58856
237	Q8S1S0;A2WWR8;A0A142CJ89;A0A0E0FVG5	Q8S1S0;A2WWR8;A0A142CJ89;A0A0E0FVG5	Os01g0836800 protein;Uncharacterized protein;Putative G protein-coupled receptor;Uncharacterized protein	Os01g0836800 OSNPB_010836800 P0506B12.33;OsI_04345	-101.936	2.19048e-08	down	1	7.67153	0	0	0	25732000	33918000	36233000	1	1	1	7.5769	7.68204	7.75564
240	Q5N781;A0A0E0FVR4;A0A0P0VAH1;B8AC49;B9EUF2	Q5N781;A0A0E0FVR4;A0A0P0VAH1;B8AC49;B9EUF2	Os01g0849000 protein;Uncharacterized protein;Os01g0849000 protein (Fragment);Uncharacterized protein;Uncharacterized protein	Os01g0849000 OSNPB_010849000;Os01g0849000 P0005H10.38;OsI_04438;OsJ_04081	-85.1442	0.00386425	down	2.06711	8.47894	0	0	25009000	228330000	260290000	235720000	1	1	4.20133	8.44883	8.51161	8.4764
267	B9EVG3;B8A7T6;A0A0E0FX91	B9EVG3;B8A7T6;A0A0E0FX91	Uncharacterized protein;Uncharacterized protein;Uncharacterized protein	OsI_04842;OsJ_04466	-23.1174	0.00906809	down	2.91272	7.44363	0	5917800	4995100	15723000	20528000	16267000	1	3.88126	3.8569	7.40217	7.49913	7.42958
275	Q5JJJ5;B9EVX0;A0A0E0FXQ1;A0A0E0FXQ0;B8A8F0;A2XSM8;B9FET9;A0A0E0IJ72;Q0JDS3;Q7XS31;A0A0P0W9A2	Q5JJJ5;B9EVX0;A0A0E0FXQ1;A0A0E0FXQ0;B8A8F0	Os01g0920400 protein;Uncharacterized protein;Uncharacterized protein;Uncharacterized protein;Uncharacterized protein	B1793G04.8-1 P0678F11.35-1 Os01g0920400 OSNPB_010920400;Os04g0381000;Os04g0381000 OSNPB_040381000;OsI_04962;OsI_15615;OsJ_04571;OsJ_14527;OSJNBa0072D21.2	-160.755	4.26204e-11	down	1	8.32872	0	0	0	164250000	158330000	179710000	1	1	1	8.31186	8.32245	8.35185
278	Q7EZD7;A2YHD1;A0A0E0FXY6	Q7EZD7;A2YHD1;A0A0E0FXY6	Sugar transport protein MST3;Uncharacterized protein;Uncharacterized protein	MST3 Os07g0106200 LOC_Os07g01560 B1317D11.119-1 OsJ_22802 P0617C02.124-1;OsI_24597	-83.4998	1.25444e-09	down	1	7.3837	0	0	0	13567000	14188000	16298000	1	1	1	7.34936	7.37115	7.43059
280	Q7X9A7;A2XPB4;A0A0E0FY25;C7J056;Q84P86;Q10AA5;A6MZX7;A0A0P0Y8X9;A0A0P0Y925;A0A0P0W6L8	Q7X9A7;A2XPB4;A0A0E0FY25;C7J056;Q84P86;Q10AA5	Putative rubisco subunit binding-protein alpha subunit (60 kDa chaperonin alpha subunit);Uncharacterized protein;Uncharacterized protein;Os03g0859600 protein (Fragment);Putative chaperonin 60 alpha subunit (Fragment);RuBisCO subunit binding-protein alpha s	LOC_Os03g64210;LOC_Os03g64210 OsJ_13451 OSJNBa0033P04.2;Os03g0859600 Os03g0859700 OSNPB_030859700;Os03g0859600 OSNPB_030859600;Os12g0277500 OSNPB_120277500;OsI_14427	-84.3095	4.09745e-11	down	1	7.39762	0	0	0	15629000	16138000	13966000	1	1	1	7.40084	7.41371	7.37832
282	B9F800;B8ANS3;Q84M73;A0A0E0FY40	B9F800;B8ANS3;Q84M73;A0A0E0FY40	Uncharacterized protein;Uncharacterized protein;Expressed protein;Uncharacterized protein	LOC_Os03g64020 Os03g0857400 OSJNBa0059G06.17 OSNPB_030857400;OsI_14406 OsI_14407;OsJ_13437	-144.513	5.9624e-10	down	1	8.17505	0	0	0	126660000	105350000	122650000	1	1	1	8.2038	8.13035	8.19101
301	B8A979;Q5JKZ8;B8A983;A0A0E0FYV4;A0A0E0FYV3;A0A0E0FYV2	B8A979;Q5JKZ8;B8A983;A0A0E0FYV4;A0A0E0FYV3;A0A0E0FYV2	Uncharacterized protein;Os01g0952700 protein;Uncharacterized protein;Uncharacterized protein;Uncharacterized protein;Uncharacterized protein	Os01g0952700 OsJ_04785 OSNPB_010952700 P0431G06.12;OsI_05221;OsI_05228	-23.1156	0.0104923	down	2.97727	7.50806	8319100	8513700	0	18130000	12436000	37889000	3.97278	3.95902	1	7.43618	7.31828	7.76973
305	A0A0E0FZ19;Q5JK68;B8A9I9;A0A0P0VDC8;A0A0E0HDV5;Q6I5Y0;A0A0E0HDV4;A0A0P0VNF0;A0A0P0VSB9;A0A0E0ICT9;B9G184;P29619;A0A0E0G0D3;Q8GTZ2;Q10SW7;P29618;B8ALF1;A0A0E0J4T8;A0A0E0IK45;B8ALV9;A0A0P0XGP8;B8BBA3;Q6ZAG3;A3A2L7;A2X0B2;B9FAH0;A3AQ68;A0A0E0IK44;B7E9N8;A0A0E0G0D4;A0A0E0IYQ3;A0A0P0VNE7;Q53JG3;A2ZBV8;A0A0E0J4T7;P29620;B9FPF8;A2Y4B6;A0A0E0HDY2;Q6Z8C7;A0A0E0GBR2;Q6Z8C8;B8AH80;A0A0E0GBR1;A0A0E0GBR3;Q6YT…	A0A0E0FZ19;Q5JK68;B8A9I9;A0A0P0VDC8;A0A0E0HDV5;Q6I5Y0;A0A0E0HDV4	Uncharacterized protein;Cyclin-dependent kinase C-2;Uncharacterized protein;Os01g0958000 protein (Fragment);Uncharacterized protein;Cyclin-dependent kinase C-1;Uncharacterized protein	B1157F01.40 P0011H01.2;CDKA-1 CDC2-1 Os03g0118400 LOC_Os03g02680;CDKA-2 CDC2-2 Os02g0123100 LOC_Os02g03060 P0575F10.10-1 P0575F10.10-2;CDKC-1 Os05g0389700 LOC_Os05g32360 OJ1562_H01.5 OsJ_18411;CDKC-1 Os08g0453800 LOC_Os08g35220 OsJ_026440 P0048G02.5;CDKC-2 CDKC1 Os01g0958000 LOC_Os01g72790 OJ1294_F06.25 OsJ_04825;CDKD-1 R2 Os05g0392300 LOC_Os05g32600 OJ1764_D01.12;CDKD-1 R2 OsI_019159;CDKF-4 Os02…	-102.76	1.89292e-10	down	1	7.68314	0	0	0	34328000	31488000	30517000	1	1	1	7.70528	7.65245	7.69168
307	Q5JN29;A2WZB6;A0A0E0FZ45;B9EWK2	Q5JN29;A2WZB6;A0A0E0FZ45;B9EWK2	Os01g0959900 protein;Uncharacterized protein;Uncharacterized protein;Uncharacterized protein	OsI_05288;OsJ_04839;P0401G10.21-1 Os01g0959900 OSNPB_010959900	-117.323	7.27423e-09	down	1	7.87435	0	0	0	61867000	46405000	53067000	1	1	1	7.93164	7.79595	7.89544
331	B8AGK8;A0A0E0G0A7;Q6YUR8	B8AGK8;A0A0E0G0A7;Q6YUR8	Uncharacterized protein;Uncharacterized protein;Cold shock domain protein 1	Os02g0121100 CSP1 OJ1020_C02.12 OsJ_05164 OSJNBb0088N06.21 OSNPB_020121100;OsI_05633	-13.473	8.97682e-06	down	3.98005	7.73205	8608800	8819200	9870900	61142000	45358000	18605000	3.9783	3.96658	3.99526	7.92371	7.79149	7.48094
334	Q6Z703;B9F278;B8AGY7;A0A0E0G0F4	Q6Z703;B9F278;B8AGY7;A0A0E0G0F4	Os02g0125000 protein;Uncharacterized protein;Uncharacterized protein;Uncharacterized protein	OsI_05668;OsJ_05200;P0575F10.35-1 Os02g0125000 OSNPB_020125000	-98.7899	1.41752e-06	down	1	7.62629	0	0	0	39909000	12990000	39642000	1	1	1	7.76107	7.33417	7.78364
337	A0A0E0G0H9;Q6Z2M3;A2X0E5	A0A0E0G0H9;Q6Z2M3;A2X0E5	Phosphatidate cytidylyltransferase;Os02g0126900 protein;Uncharacterized protein	Os02g0126900 OsJ_05216 P0482F12.20;OsI_05683	-147.687	5.6887e-10	down	1	8.2064	0	0	0	118120000	136050000	123230000	1	1	1	8.1757	8.25021	8.1933
343	A3A2Y2;B1NEV5;Q6YXY5;A0A0E0G0U9;Q0E446	A3A2Y2;B1NEV5;Q6YXY5;A0A0E0G0U9;Q0E446	Os02g0137200 protein;Putative 50S ribosomal protein L3 (Fragment);Putative 50S ribosomal protein L3;Uncharacterized protein;Os02g0137200 protein (Fragment)	Os02g0137200 Os02g0137200 OSNPB_020137200;Os02g0137200 OsJ_05302 OSNPB_020137200;OSJNBa0026E05.4 OSJNBa0081C13.28	-89.2049	9.59272e-09	down	1	7.47905	0	0	0	16170000	19332000	22453000	1	1	1	7.40998	7.4754	7.55177
349	Q3HTV0;Q0E3V2;A3A385;A2X106;A0A0E0G1C3	Q3HTV0;Q0E3V2;A3A385;A2X106;A0A0E0G1C3	Uncharacterized protein;Protein YELLOW LEAF 1, choloroplastic;Uncharacterized protein;Uncharacterized protein;Uncharacterized protein	OsI_05889;OsJ_05411;YL1 Os02g0152900 LOC_Os02g05890 P0463E12.11	-123.939	7.95166e-09	down	1	7.95349	0	0	0	73865000	56283000	71647000	1	1	1	7.99447	7.86958	7.99641
357	A0A0P0VFF6;A0A0E0G214;Q6H703;B8AII9	A0A0P0VFF6;A0A0E0G214;Q6H703;B8AII9	Os02g0171100 protein;Glyceraldehyde-3-phosphate dehydrogenase;Glyceraldehyde-3-phosphate dehydrogenase;Glyceraldehyde-3-phosphate dehydrogenase	Os02g0171100 Os02g0171100 OJ1116_A06.36 OsJ_05558 OSNPB_020171100 P0030G02.26;Os02g0171100 OSNPB_020171100;OsI_06028	-108.446	2.36416e-08	down	1	7.76084	0	0	0	50736000	39829000	29560000	1	1	1	7.86119	7.74317	7.67816
366	Q6ETK1;A2X1M1;A0A0E0G2J5	Q6ETK1;A2X1M1;A0A0E0G2J5	Os02g0180200 protein;Uncharacterized protein;Uncharacterized protein	Os02g0180200 Os02g0180200 OsJ_05624 OSNPB_020180200 P0544B02.33;OsI_06100	-16.7081	3.86227e-07	down	4.19597	8.25844	28078000	19783000	26959000	130240000	184860000	122490000	4.22793	4.14108	4.2189	8.21063	8.37496	8.18973
408	Q6Z0W7;A0A0E0G5E8;B8AG73	Q6Z0W7;A0A0E0G5E8;B8AG73	Os02g0307800 protein;Uncharacterized protein;Uncharacterized protein	Os02g0307800 Os02g0307800 OsJ_06408 OSJNBb0026D20.9 OSNPB_020307800;OsI_06901	-17.896	0.000334988	down	3.55103	7.7126	3989000	3507300	12166000	41907000	40616000	25575000	2.84918	3.75667	4.04724	7.77654	7.74767	7.61358
409	Q6Z6S1;A2X3Z4;A0A0E0G5H3	Q6Z6S1;A2X3Z4;A0A0E0G5H3	Apoptosis inhibitor 5-like protein API5;Uncharacterized protein;Uncharacterized protein	API5 Os02g0313400 LOC_Os02g20930 OsJ_06432 P0705A04.11;OsI_06927	-110.231	1.15486e-09	down	1	7.78438	0	0	0	46079000	39047000	42533000	1	1	1	7.81158	7.73389	7.80768
419	Q6K929;A2X511;A0A0E0G6V0	Q6K929;A2X511;A0A0E0G6V0	Os02g0496900 protein;Uncharacterized protein;Uncharacterized protein	Os02g0496900 Os02g0496900 OJ1288_D09.11 OSNPB_020496900;OsI_07284	-54.7789	0.00437378	down	1.98047	7.75602	0	0	7842900	82976000	18361000	38952000	1	1	3.94141	8.03267	7.45764	7.77775
436	A0A0E0G7U4;Q6ER91;B8AJF2	A0A0E0G7U4;Q6ER91;B8AJF2	Uncharacterized protein;Os02g0537900 protein;Uncharacterized protein	Os02g0537900 OsJ_07039 OSJNBa0014M17.9 OSNPB_020537900 P0508B05.30;OsI_07556	-86.9846	3.63895e-10	down	1	7.44269	0	0	0	16737000	19506000	16311000	1	1	1	7.41744	7.47749	7.43314
441	Q6ZI79;A2X624;A0A0E0G878;B9F0K0	Q6ZI79;A2X624;A0A0E0G878;B9F0K0	Os02g0556800 protein;Uncharacterized protein;Uncharacterized protein;Uncharacterized protein	Os02g0556800 Os02g0556800 OJ1008_F08.20 OSNPB_020556800;OsI_07655;OsJ_07137	-95.0785	9.73117e-09	down	1	7.57105	0	0	0	20733000	25879000	26797000	1	1	1	7.49167	7.58856	7.63291
443	Q84VC8;B8ADY7;A0A0E0G8E2	Q84VC8;B8ADY7;A0A0E0G8E2	Gamma hydroxybutyrate dehydrogenase-like protein;Uncharacterized protein;Uncharacterized protein	Os02g0562700 Os02g0562700 OJ1712_E04.5 OsJ_07161 OSNPB_020562700;OsI_07685	-88.8282	5.01329e-09	down	1	7.47295	0	0	0	23401000	16442000	17259000	1	1	1	7.5401	7.42352	7.45522
447	A6N0W8;Q6EUP4;A2X6G8;A0A0E0G8U5;A6N0F1;Q7XTE8;Q0JCM0;A2XUA6;A0A0E0H1S3	A6N0W8;Q6EUP4;A2X6G8;A0A0E0G8U5;A6N0F1;Q7XTE8;Q0JCM0;A2XUA6	14-3-3-like protein b (Fragment);14-3-3-like protein GF14-E;Uncharacterized protein;Uncharacterized protein;14-3-3-like protein gf14-6 (Fragment);14-3-3-like protein GF14-B;G-box binding factor;Uncharacterized protein	GF14B Os04g0462500 LOC_Os04g38870 B0812A04.1 B1358B12.12 OSJNBa0072F16.20;GF14E Os02g0580300 LOC_Os02g36974 B1267B06.30-1 OJ1115_A05.5-1 OsJ_07268;Os04g0462500 OsJ_15074;OsI_07806;OsI_16185	-14.0706	1.62533e-06	down	4.14007	7.95468	17088000	24549000	16972000	43560000	79743000	84875000	4.12259	4.18462	4.113	7.7877	8.01984	8.0565
448	Q6EP40;A2X6H0;A0A0E0G8U8	Q6EP40;A2X6H0;A0A0E0G8U8	Os02g0580500 protein;Uncharacterized protein;Uncharacterized protein	Os02g0580500 Os02g0580500 B1267B06.32 OJ1115_A05.7 OsJ_07270 OSNPB_020580500;OsI_07809	-45.6919	0.00651063	down	3.11743	8.6313	22833000	0	21544000	423560000	280280000	367600000	4.18718	1	4.16512	8.71729	8.53198	8.64462
467	Q6K9C2;B8AFD5;A0A0E0G9Q9;A0A0E0G9Q8	Q6K9C2;B8AFD5;A0A0E0G9Q9;A0A0E0G9Q8	Os02g0610700 protein;Uncharacterized protein;Uncharacterized protein;Uncharacterized protein	OJ1476_F05.21-1 Os02g0610700 OsJ_07487 OSNPB_020610700;OsI_08027	-89.7314	2.78265e-09	down	1	7.48754	0	0	0	17495000	21741000	20339000	1	1	1	7.42757	7.52222	7.51283
476	A2X7U3;Q6H6R9;A0A0E0GAG1	A2X7U3;Q6H6R9;A0A0E0GAG1	Uncharacterized protein;ATP-dependent zinc metalloprotease FTSH 7, chloroplastic;Uncharacterized protein	FTSH7 Os02g0649700 LOC_Os02g43350 OsJ_007487 P0048B08.24-1 P0048B08.24-2;OsI_08286	-83.2626	8.49146e-10	down	1	7.3796	0	0	0	15409000	13001000	15543000	1	1	1	7.39061	7.33719	7.41099
483	Q6EU94;I6QM82;B7SDI4;A2X835;A0A1L2JKI3;A0A0E0GAW2;I6R0X7;A0A0E0GAW1;I6R438;O22541	Q6EU94;I6QM82;B7SDI4;A2X835;A0A1L2JKI3;A0A0E0GAW2;I6R0X7;A0A0E0GAW1;I6R438;O22541	Aquaporin PIP1-1;Aquaporin;Aquaporin;Uncharacterized protein;Aquaporin;Uncharacterized protein;Aquaporin;Uncharacterized protein;Aquaporin;Transmembrane protein	OsI_08388;PIP1.1;PIP1-1 PIP1A RWC1 Os02g0666200 LOC_Os02g44630 OJ1486_E07.10 OsJ_007594 P0461B08.25	-96.7737	9.25044e-10	down	1	7.59654	0	0	0	30228000	24162000	23878000	1	1	1	7.64125	7.56316	7.58522
486	A2ZVI7;B8ABY2;A0A0E0GB13;Q0JL52;B8AX75;Q6I587;B9FLU3	A2ZVI7;B8ABY2;A0A0E0GB13;Q0JL52;B8AX75;Q6I587;B9FLU3	Calcium-dependent protein kinase 1;Uncharacterized protein;Uncharacterized protein;Os01g0622600 protein;Uncharacterized protein;Calcium-dependent protein kinase 15;Uncharacterized protein	CPK1 Os01g0622600 LOC_Os01g43410 OsJ_02652 P0501G01.10;CPK15 Os05g0585500 LOC_Os05g50810 OSJNBa0009C07.9;Os01g0622600;OsI_02910;OsI_21169;OsJ_19709	-29.7037	0.0101947	down	2.00474	6.89731	0	11025000	0	9018300	7881700	10816000	1	4.01422	1	7.22137	6.17103	7.29954
488	Q6EP75;A2X8A0;A0A0E0GBA7	Q6EP75;A2X8A0;A0A0E0GBA7	Os02g0677600 protein;Uncharacterized protein;Uncharacterized protein	Os02g0677600 Os02g0677600 OsJ_07916 OSJNBb0005A04.18 OSNPB_020677600 P0135D07.45;OsI_08458	-114.815	1.76177e-09	down	1	7.84317	0	0	0	47555000	46796000	53123000	1	1	1	7.83349	7.79966	7.89635
514	Q6Z5K5;A2X947;B7EW17;A0A0E0GCI2	Q6Z5K5;A2X947;B7EW17;A0A0E0GCI2	Sucrase-like protein;Uncharacterized protein;Os02g0725100 protein;Uncharacterized protein	OJ1124_G07.11 OsJ_08207 P0685G12.41;Os02g0725100 Os02g0725100 OSNPB_020725100;OsI_08760	-50.9657	0.00540331	down	2.03517	7.70663	16005000	0	0	34257000	36085000	33242000	4.10552	1	1	7.70132	7.70132	7.71724
516	Q6YWQ9;Q9LRI6;B8AI10;A0A0E0GCP6	Q6YWQ9;Q9LRI6;B8AI10;A0A0E0GCP6	Putative mitochondrial aldehyde dehydrogenase ALDH2a;Mitochondrial aldehyde dehydrogenase ALDH2a;Uncharacterized protein;Uncharacterized protein	Aldh2a P0617A09.7-2 Os02g0730000 OsJ_08254 OSJNBa0072H09.28-2 OSNPB_020730000;OsI_08800;P0617A09.7-1 OSJNBa0072H09.28-1	-55.6799	0.00515319	down	2.04418	7.84326	0	0	18531000	45973000	60216000	42743000	1	1	4.13254	7.81038	7.90783	7.81158
518	Q0DXV3;B9F2J6;Q6Z2L1;A2X996;A0A0E0GCV0;A0A0E0GCV2;A0A0E0GCU9	Q0DXV3;B9F2J6;Q6Z2L1;A2X996;A0A0E0GCV0;A0A0E0GCV2;A0A0E0GCU9	Os02g0731600 protein (Fragment);Uncharacterized protein;Uncharacterized protein;Uncharacterized protein;Uncharacterized protein;Uncharacterized protein;Uncharacterized protein	Os02g0731600 Os02g0731600 OSNPB_020731600;OsI_08812;OsJ_08267;P0617A09.29 P0643A10.1	-80.8429	3.34197e-09	down	1	7.33705	0	0	0	12272000	11868000	15091000	1	1	1	7.31666	7.29693	7.39756
525	A0A0E0GD96;Q6K8D2;B8AIU4;A0A0E0GD95	A0A0E0GD96;Q6K8D2;B8AIU4;A0A0E0GD95	Uncharacterized protein;Os02g0760500 protein;Uncharacterized protein;Uncharacterized protein	Os02g0760500 OJ1175_B01.17 OsJ_08468 OSNPB_020760500;OsI_09021	-35.529	0.000907878	down	1	6.15092	0	0	0	3133600	3202700	5483900	1	1	1	6.13565	5.14828	7.16884
534	A0A0P0VQT9;Q6K680;A2XAH7;A0A0E0GDY9;B9F3Z5	A0A0P0VQT9;Q6K680;A2XAH7;A0A0E0GDY9;B9F3Z5	Os02g0793700 protein (Fragment);Cytochrome b5 domain-containing protein-like;Uncharacterized protein;Uncharacterized protein;Uncharacterized protein	Os02g0793700 Os02g0793700 OJ1249_F12.34 OSNPB_020793700 P0700F06.22;Os02g0793700 OSNPB_020793700;OsI_09258;OsJ_08695	-45.4254	0.00488408	down	1.97401	7.47944	0	7300500	0	22791000	12742000	23753000	1	3.92204	1	7.52931	7.3251	7.58391
549	B8AEU6;Q6K6A6;A2XB08;A0A0E0GEU5	B8AEU6;Q6K6A6;A2XB08;A0A0E0GEU5	Uncharacterized protein;ABC1-like;Uncharacterized protein;Uncharacterized protein	OsI_09441;OsI_09446;OsJ_08872 P0643F09.20	-75.1316	5.43599e-09	down	1	7.23135	0	0	0	9655100	8738000	10041000	1	1	1	7.24358	7.16697	7.28349
553	A2XB46;A0A0E0GF04;A6N0A1;Q6K705;Q0DWC5;Q0JJZ7;A2WU95;A0A0E0FRW8	A2XB46;A0A0E0GF04;A6N0A1;Q6K705;Q0DWC5;Q0JJZ7;A2WU95;A0A0E0FRW8	Uncharacterized protein;Uncharacterized protein;60S ribosomal protein l28 (Fragment);Putative 60S ribosomal protein L28;Os02g0821200 protein (Fragment);Os01g0706500 protein;Uncharacterized protein;Uncharacterized protein	OJ1119_A01.6 OsJ_08908 P0474F11.21;Os01g0706500 Os01g0706500 OsJ_03190 OSNPB_010706500;Os02g0821200 Os02g0821200 OSNPB_020821200;OsI_03446;OsI_09485	-2.45737	5.56883e-06	down	7.44931	8.74642	49004000	43826000	40232000	463130000	422250000	457100000	7.52222	7.43509	7.39061	8.75333	8.72397	8.76195
555	Q6K700;B8AF45;A0A0E0GF10;B9F4J6;A0A0E0GF09	Q6K700;B8AF45;A0A0E0GF10;B9F4J6;A0A0E0GF09	Os02g0821900 protein;Uncharacterized protein;Uncharacterized protein;Uncharacterized protein;Uncharacterized protein	Os02g0821900 OJ1119_A01.11 OSNPB_020821900 P0474F11.26;OsI_09491;OsJ_08918	-89.227	1.09632e-08	down	1	7.47941	0	0	0	24883000	17833000	16237000	1	1	1	7.56316	7.44868	7.42639
562	Q10T66;A2XBF5;A0A0E0GFG7	Q10T66;A2XBF5;A0A0E0GFG7	Expressed protein;Uncharacterized protein;Uncharacterized protein	Os03g0100200 LOC_Os03g01030 Os03g0100200 OsJ_09047 OSNPB_030100200;OsI_09605	-9.74424	2.87944e-08	down	4.18314	7.46769	22831000	24797000	22244000	21721000	16385000	18268000	4.1868	4.18718	4.17542	7.51164	7.41834	7.47308
564	A2Z490;Q652N6;A0A0E0GFL3;Q0IZG6	A2Z490;Q652N6;A0A0E0GFL3;Q0IZG6	Uncharacterized protein;Putative oxidoreductase;Uncharacterized protein;Os09g0570300 protein	OJ1003_C09.33 OsJ_30418;Os09g0570300 Os09g0570300 OSNPB_090570300;OsI_32466	-96.2689	1.69039e-08	down	1	7.589	0	0	0	22775000	23759000	29871000	1	1	1	7.52797	7.55531	7.68371
567	B9G551;B8BEL9;A0A0E0GFT1;Q650W3;A0A0P0XRC0	B9G551;B8BEL9;A0A0E0GFT1	Uncharacterized protein;Uncharacterized protein;Uncharacterized protein	Os09g0565500 OSJNBa0042B15.34 OSJNBa0070E11.8;Os09g0565500 OSNPB_090565500;OsI_32422;OsJ_30371	-97.0378	1.43965e-08	down	1	7.60047	0	0	0	21598000	30692000	27829000	1	1	1	7.5082	7.64246	7.65076
575	Q8H879;A2XC22;A0A0E0GG95;Q0DVH3;Q9SNJ7	Q8H879;A2XC22;A0A0E0GG95;Q0DVH3;Q9SNJ7	NADH-ubiquinone oxidoreductase B18 subunit family protein, expressed;Uncharacterized protein;Uncharacterized protein;Os03g0129900 protein (Fragment);ESTs AU078175(C51476)	OJ1528D07.12 LOC_Os03g03770 OsJ_09276;Os03g0129900 OSNPB_030129900;OsI_09840	-132.803	3.36062e-10	down	1	8.05314	0	0	0	86640000	94248000	79231000	1	1	1	8.04617	8.0895	8.02376
576	A3ADS4;Q10S92;A0A0E0GGA0	A3ADS4;Q10S92;A0A0E0GGA0	Uncharacterized protein;EF hand family protein, expressed;Uncharacterized protein	Os03g0130500 LOC_Os03g03830 Os03g0130500 OSNPB_030130500;OsJ_09285	-88.3998	4.92934e-08	down	1	7.46597	0	0	0	19518000	13668000	23327000	1	1	1	7.4686	7.35804	7.57127
592	B9FB20;A2XCH9;Q0DV66;Q10RT5;A0A0E0GGS5;Q947Y2	B9FB20;A2XCH9;Q0DV66;Q10RT5;A0A0E0GGS5;Q947Y2	Uncharacterized protein;Uncharacterized protein;Os03g0146400 protein;Pheophorbide a oxygenase, chloroplast, putative, expressed;Uncharacterized protein;Putative cell death suppressor protein	LOC_Os03g05310;Os03g0146400 Os03g0146400 OSNPB_030146400;OsI_10012;OsJ_09401;OSJNBa0067N01.14	-112.516	4.56638e-12	down	1	7.81398	0	0	0	46576000	46916000	44586000	1	1	1	7.81564	7.80223	7.82409
596	Q10RN1;A0A0E0GGX9;B9FBD7;B8AND7	Q10RN1;A0A0E0GGX9;B9FBD7	Os03g0152700 protein;Uncharacterized protein;Uncharacterized protein	LOC_Os03g05806 Os03g0152700 OSNPB_030152700;OsI_10056;OsJ_09447	-83.3562	5.06867e-10	down	1	7.38122	0	0	0	16205000	14717000	12750000	1	1	1	7.41099	7.38773	7.34493
601	A0A0P0VT94;A0A0P0VTA0;Q10RI2;Q10RI5;Q10RI4;B8ANU7;A0A0E0GH14;Q10RI3;Q8H8C1	A0A0P0VT94;A0A0P0VTA0;Q10RI2;Q10RI5;Q10RI4;B8ANU7;A0A0E0GH14;Q10RI3;Q8H8C1	Os03g0158500 protein (Fragment);Os03g0158500 protein (Fragment);YT521-B-like family protein, expressed;YT521-B-like family protein, expressed;Os03g0158500 protein;Uncharacterized protein;Uncharacterized protein;YT521-B-like family protein, expressed;Putati	LOC_Os03g06240;OJ1134F05.8;Os03g0158500 LOC_Os03g06240 Os03g0158500 OsJ_09476 OSNPB_030158500;Os03g0158500 OSNPB_030158500;OsI_10095	-120.145	7.19961e-09	down	1	7.90864	0	0	0	59500000	51612000	68336000	1	1	1	7.90704	7.83901	7.97985
608	A0A0E0GHK7;B9FBM2;B8APD0;A0A0E0GHK6;Q10R05	A0A0E0GHK7;B9FBM2;B8APD0;A0A0E0GHK6	Uncharacterized protein;Os03g0176600 protein;Uncharacterized protein;Uncharacterized protein	LOC_Os03g07960;Os03g0176700 Os03g0176600 OsJ_09625 OSNPB_030176700;OsI_10231	-10.7437	6.67049e-08	down	4.20287	7.62829	25177000	25418000	25775000	24473000	30952000	29483000	4.20815	4.19259	4.20788	7.56092	7.64683	7.67712
611	A0A0E0GHP1;Q10KY5;A6N0I3;Q0DRP7;B9F8K4;B8AQ66	A0A0E0GHP1;Q10KY5;A6N0I3;Q0DRP7;B9F8K4;B8AQ66	Uncharacterized protein;10 kDa chaperonin, putative, expressed;Chaperonin;Os03g0366000 protein;Uncharacterized protein;Uncharacterized protein	Os03g0366000;Os03g0366000 LOC_Os03g25050 OSNPB_030366000;OsI_11699;OsJ_10958	-147.051	1.08442e-09	down	1	8.20017	0	0	0	140070000	120840000	112920000	1	1	1	8.24467	8.20254	8.15331
612	Q9LSU3;A2XD75;A0A0E0GHQ6;Q10QW8	Q9LSU3;A2XD75;A0A0E0GHQ6;Q10QW8	Proteasome subunit alpha type-6;Proteasome subunit alpha type;Proteasome subunit alpha type;Proteasome subunit alpha type	LOC_Os03g08280;OsI_10259;PAA1 Os03g0180400 LOC_Os03g08280 OsJ_09653 OSJNBa0050H14.19 OSJNBb0076N15.5	-14.0352	1.40985e-08	down	4.16528	7.97626	20917000	21529000	21584000	81735000	65467000	65279000	4.17048	4.15889	4.16646	8.0275	7.94022	7.96106
625	A0A0E0GIS4;A2XDS7;Q8H056;B9F642	A0A0E0GIS4;A2XDS7;Q8H056;B9F642	Uncharacterized protein;Uncharacterized protein;MFP1 attachment factor 1;Uncharacterized protein	OsI_10471;OsJ_09862;OSJNBa0014O06.16 LOC_Os03g11060 Os03g0209000 OSNPB_030209000	-125.029	4.17045e-10	down	1	7.96612	0	0	0	68701000	76168000	60085000	1	1	1	7.96542	8.00131	7.93164
626	A0A0P0VUL4;Q10Q41;A2XDU4;A0A0E0GIU5	A0A0P0VUL4;Q10Q41;A2XDU4;A0A0E0GIU5	Os03g0210700 protein;Expressed protein;Uncharacterized protein;Uncharacterized protein	LOC_Os03g11230 OsJ_09877;Os03g0210700 OSNPB_030210700;OsI_10486	-103.607	3.44081e-07	down	1	7.69497	0	0	0	31722000	22370000	51659000	1	1	1	7.6659	7.53176	7.88725
650	A0A0E0GKC0	A0A0E0GKC0	Uncharacterized protein		-79.3661	9.55539e-10	down	1	7.31045	0	0	0	12880000	10752000	12309000	1	1	1	7.33154	7.26564	7.33417
656	A0A0P0VWA0;Q8GZZ6;A0A0E0GKY4	A0A0P0VWA0;Q8GZZ6;A0A0E0GKY4	Os03g0286300 protein (Fragment);Os03g0286300 protein;Uncharacterized protein	LOC_Os03g17740 Os03g0286300 OSJNBa0013D02.6 OSNPB_030286300;Os03g0286300 OSNPB_030286300	-5.98432	0.0170025	down	5.52212	8.1033	29454000	31064000	26101000	108640000	87306000	97959000	6.17244	6.18193	4.21198	8.14721	8.05487	8.10783
660	B9F7S4;Q10MX2;A2XFH5;A0A0E0GL34;Q0DSS4	B9F7S4;Q10MX2;A2XFH5;A0A0E0GL34;Q0DSS4	Uncharacterized protein;Expressed protein;Uncharacterized protein;Uncharacterized protein;Os03g0291800 protein (Fragment)	Os03g0291800;OsI_11114;OsJ_10454;XOAT6 Os03g0291800 LOC_Os03g18140 OSNPB_030291800	-97.2303	5.05228e-13	down	1	7.60333	0	0	0	28083000	26376000	25296000	1	1	1	7.60765	7.59628	7.60607
662	Q10MU1;B8AM01;A0A0E0GL65	Q10MU1;B8AM01;A0A0E0GL65	CHCH domain containing protein, expressed;Uncharacterized protein;Uncharacterized protein	LOC_Os03g18420 Os03g0295500 OsJ_10476 OSNPB_030295500;OsI_11140	-10.6199	3.66615e-07	down	4.11138	7.52009	16317000	17549000	16348000	23486000	26379000	15751000	4.1091	4.11767	4.10738	7.54513	7.59769	7.41744
688	Q10LK2;Q7Y199;P35687;A0A0E0GMA7;Q60DM0;A0A0E0GRK8	Q10LK2;Q7Y199;P35687;A0A0E0GMA7;Q60DM0;A0A0E0GRK8	40S ribosomal protein S21;40S ribosomal protein S21;40S ribosomal protein S21;40S ribosomal protein S21;40S ribosomal protein S21, putative, expressed;Uncharacterized protein	LOC_Os03g22460;LOC_Os03g46490 OSJNBb0036M02.11;OSJNBa0039O18.25 Os03g0667800 OSNPB_030667800;RPS21 Os03g0345200 LOC_Os03g22460	-8.73249	8.24476e-10	down	4.13063	7.25703	16761000	20400000	17586000	9889200	10056000	9581000	4.11855	4.14822	4.12513	7.25619	7.24743	7.26747
694	Q2QNI3;A0A0P0YBC5;A3CIH3;A2ZLP9;A0A0E0GMN8;Q6YXJ1;Q2QNI4;A0A0E0GMN7;A0A0P0X4M5;A3BIK7;A2YK73;A0A0E0HZ33	Q2QNI3;A0A0P0YBC5;A3CIH3;A2ZLP9;A0A0E0GMN8;Q6YXJ1;Q2QNI4;A0A0E0GMN7;A0A0P0X4M5;A3BIK7;A2YK73;A0A0E0HZ33	Thylakoid lumenal 21.5 kDa protein, chloroplast, putative, expressed;Os12g0564400 protein (Fragment);Uncharacterized protein;Uncharacterized protein;Uncharacterized protein;Putative Thylakoid lumenal 21.5 kDa protein, chloroplast;Os12g0564400 protein;Uncha	B1029H08.30 OSJNBa0091L05.4;LOC_Os12g37710;Os07g0275100 OSNPB_070275100;Os12g0564400 LOC_Os12g37710 Os12g0564400 OSNPB_120564400;Os12g0564400 OSNPB_120564400;OsI_25622;OsI_38745;OsJ_23828;OsJ_36525	-113.432	5.1619e-10	down	1	7.82568	0	0	0	45769000	55921000	42139000	1	1	1	7.80768	7.86714	7.80223
703	Q9SXV0;A0A0E0GNK3;Q8LHA3;A0A0E0I461;B8AQM5;B8B8M7;A0A0E0I460;A3BMA7;Q0D4K0;B8AR95;Q7XT83;Q9FE02;Q01IC1;A0A0E0H2Q3	Q9SXV0;A0A0E0GNK3;Q8LHA3;A0A0E0I461;B8AQM5;B8B8M7;A0A0E0I460;A3BMA7	Cytochrome c oxidase subunit 6b;Uncharacterized protein;Putative cytochrome c oxidase subunit 6b-1;Uncharacterized protein;Uncharacterized protein;Uncharacterized protein;Uncharacterized protein;Uncharacterized protein	COX6b-1 COX6b1 LOC_Os03g27290 Os03g0390400 OsJ_11115 OSJNBa0017N12.7 OSNPB_030390400;COX6b2 Os04g0498200 OSJNBa0067K08.22 OSNPB_040498200;Os07g0621600;OsI_11877;OsI_16493;OsI_26908;OSIGBa0092E01.14 H0711G06.1;OsJ_25165;OSJNBa0029H02.2 OsJ_04184;P0594D10.126	-2.04279	4.08891e-06	down	7.80223	8.83277	101440000	89706000	81593000	569810000	507010000	534920000	7.85806	7.79149	7.75713	8.83045	8.83393	8.83393
705	B8AQN0;Q84R00;A0A0E0GNM1	B8AQN0;Q84R00;A0A0E0GNM1	Uncharacterized protein;DnaJ domain containing protein, expressed;Uncharacterized protein	OsI_11888;OSJNBa0065F09.12 LOC_Os03g27460 Os03g0392400 OsJ_11127 OSJNBa0093I13.1 OSNPB_030392400	-86.7245	2.8367e-10	down	1	7.43837	0	0	0	16447000	16816000	17882000	1	1	1	7.41311	7.43159	7.4704
707	A0A0E0GNY5	A0A0E0GNY5	Uncharacterized protein		-93.1873	3.8486e-09	down	1	7.54206	0	0	0	27983000	22300000	19292000	1	1	1	7.60481	7.52797	7.4934
708	B9F8X8;Q7Y0G5;A0A0E0GNY8;Q7Y0G4;B8AJS3	B9F8X8;Q7Y0G5;A0A0E0GNY8;Q7Y0G4;B8AJS3	Uncharacterized protein;NAD dependent epimerase/dehydratase family protein, expressed;Uncharacterized protein;Reticulon-like protein;Reticulon-like protein	LOC_Os03g29170 Os03g0405000 OSJNBb0074M06.10 OSNPB_030405000;LOC_Os03g29170 OSJNBb0074M06.10;OsI_11972;OsJ_11204	-45.91	0.00111243	down	1	6.52074	0	0	0	6711800	6579900	8088600	1	1	1	7.12588	5.20359	7.23274
731	Q84ST4;B8ANJ7;A0A0E0GR69	Q84ST4;B8ANJ7;A0A0E0GR69	Chlorophyll(ide) b reductase NOL, chloroplastic;Uncharacterized protein;Uncharacterized protein	NOL Os03g0654600 LOC_Os03g45194 OsJ_11943 OSJNBa0092N01.25 OSJNBb0023J24.13;OsI_12846	-16.1736	0.0313754	down	3.39295	7.40852	0	13338000	28422000	15938000	14215000	16628000	1	4.05669	5.12217	7.40819	7.37241	7.44496
733	Q6ASX5;A0A0E0GRM2;Q10FE9;B8AP36	Q6ASX5;A0A0E0GRM2;Q10FE9;B8AP36	Mannosyltransferase (PIG-M) domain containing protein;Uncharacterized protein;Mannosyltransferase family protein, putative, expressed;Uncharacterized protein	B1130H05.7;Os03g0670200 LOC_Os03g46750 Os03g0670200 OSNPB_030670200;OsI_12951	-106.224	4.4135e-10	down	1	7.73097	0	0	0	35903000	36020000	37549000	1	1	1	7.7251	7.70014	7.76767
742	A0A0P0W1V6;A3ALT5;A0A0E0GSE1;A2XL27	A0A0P0W1V6;A3ALT5;A0A0E0GSE1;A2XL27	Os03g0701300 protein (Fragment);Uncharacterized protein;Uncharacterized protein;Uncharacterized protein	Os03g0701300 OSNPB_030701300;OsI_13170;OsJ_12246	-94.6689	2.00235e-11	down	1	7.56482	0	0	0	25854000	24661000	21987000	1	1	1	7.57862	7.56758	7.54826
747	Q53RK7;A2XL75;A0A0E0GSK4	Q53RK7;A2XL75;A0A0E0GSK4	Peptidylprolyl isomerase;Peptidylprolyl isomerase;Peptidylprolyl isomerase	LOC_Os03g50080 Os03g0708500 OSNPB_030708500;OsI_13220	-19.8222	0.0129505	down	3.01819	7.32723	11054000	0	11481000	12680000	13191000	11320000	4.0208	1	4.03376	7.32704	7.34493	7.30971
754	Q0DP45;B8AQN9;A3AM36;A0A0E0GSW6;Q10DW6;P93425	Q0DP45;B8AQN9;A3AM36;A0A0E0GSW6;Q10DW6;P93425	Os03g0717000 protein (Fragment);Uncharacterized protein;Uncharacterized protein;Uncharacterized protein;Protein kinase domain containing protein, expressed;TMK protein	LOC_Os03g50810;Os03g0717000 OSNPB_030717000;OsI_13294;OsJ_12355;TMK	-84.5318	6.75116e-09	down	1	7.40142	0	0	0	19609000	13498000	13912000	1	1	1	7.47433	7.35323	7.37671
756	Q8LLN6;A0A0P0W2C2;Q93VE2;B9FB84;B8AQQ0;A0A0E0GSY7	Q8LLN6;A0A0P0W2C2;Q93VE2;B9FB84;B8AQQ0;A0A0E0GSY7	Putative peptide transporter protein;Os03g0719900 protein;Os03g0719900 protein;Uncharacterized protein;Uncharacterized protein;Uncharacterized protein	OAJNBa0031O09.12;Os03g0719900 OSNPB_030719900;OsI_13317;OsJ_12376;OsPTR1 B1377B10.10 LOC_Os03g51050 Os03g0719900 OSNPB_030719900	-15.4355	0.0353165	down	3.45208	7.40026	28773000	21100000	0	14324000	17587000	15062000	5.20153	4.1547	1	7.36152	7.44361	7.39565
758	A0A0E0GSZ6;B9FB88;Q6ASU8;Q53K35;B8AQQ4;Q10DS9;Q0DP22;B8AQQ6;A0A0P0W2R6	A0A0E0GSZ6;B9FB88;Q6ASU8;Q53K35;B8AQQ4;Q10DS9;Q0DP22	Uncharacterized protein;Uncharacterized protein;Putative translational activator;HEAT repeat, putative;Uncharacterized protein;HEAT repeat family protein, expressed;Os03g0721200 protein (Fragment)	B1377B10.19;LOC_Os03g51140;Os03g0721200 Os03g0721200 OSNPB_030721200;Os03g0721200 OSNPB_030721200;OsI_13323;OsI_13333;OsJ_12383	-85.6858	7.20223e-12	down	1	7.42098	0	0	0	18048000	16127000	15722000	1	1	1	7.43424	7.41243	7.41628
767	Q7XXR0;A0A0E0GTJ0;A2XLW7;Q84MQ0;A3AML2	Q7XXR0;A0A0E0GTJ0;A2XLW7;Q84MQ0;A3AML2	Os03g0744600 protein;Uncharacterized protein;Uncharacterized protein;Uncharacterized protein OSJNBb0036F07.11;Uncharacterized protein	LOC_Os03g53270 Os03g0744600 OSNPB_030744600;OsI_13473;OsJ_12536;OSJNBb0036F07.11	-80.0907	7.24004e-09	down	1	7.32356	0	0	0	14710000	13484000	9003300	1	1	1	7.36993	7.35092	7.24983
779	Q10DV1;Q94HA4;A2XM74;A0A0E0GU36;A0A0E0GU35	Q10DV1;Q94HA4;A2XM74;A0A0E0GU36;A0A0E0GU35	Cytochrome P450 81E1, putative, expressed;Putative cytochrome P450;Uncharacterized protein;Uncharacterized protein;Uncharacterized protein	LOC_Os03g55250 Os03g0760300 OSNPB_030760300;OsI_13621;OSJNBb0048A17.19	-12.0778	1.04774e-07	down	3.93501	7.5293	6651700	7210500	8671500	23627000	18055000	23910000	3.9254	3.91921	3.96044	7.5474	7.45404	7.58646
787	Q10CD5;B8AKX9;Q6F3B5;A0A0N7KI63;A0A0E0GUM1;B9F6D0	Q10CD5;B8AKX9;Q6F3B5;A0A0N7KI63;A0A0E0GUM1;B9F6D0	Expressed protein;Uncharacterized protein;Expressed protein;Os03g0786900 protein (Fragment);Uncharacterized protein;Uncharacterized protein	LOC_Os03g57300;LOC_Os03g57300 Os03g0786900 OSJNBb0024J04.5;Os03g0786900 OSNPB_030786900;OsI_13807;OsJ_12867	-102.68	1.75168e-09	down	1	7.68201	0	0	0	31295000	31432000	34987000	1	1	1	7.65818	7.65076	7.73709
788	A0A0P0W4J1;A0A0E0GUQ7;A2XMS3;A3ANH3;B8AL89;Q852M1;Q10C90;A0A0E0GUQ9;Q852M2;Q0DMV6;A0A0P0W429;B8AL92;A2Z4W6;Q7XH05;A0A0E0IPA5	A0A0P0W4J1;A0A0E0GUQ7;A2XMS3;A3ANH3;B8AL89;Q852M1;Q10C90;A0A0E0GUQ9;Q852M2;Q0DMV6;A0A0P0W429;B8AL92;A2Z4W6;Q7XH05;A0A0E0IPA5	Os03g0790900 protein (Fragment);Uncharacterized protein;Uncharacterized protein;Uncharacterized protein;Uncharacterized protein;Probable aldehyde oxidase 2;Aldehyde oxidase 1, putative, expressed;Uncharacterized protein;Probable aldehyde oxidase 3;Os03g079	LOC_Os03g57690 OsJ_12900;Os03g0790700 LOC_Os03g57680 OSJNBa0087O09.19;Os03g0790900 LOC_Os03g57690 OSJNBa0087O09.20;Os03g0790900 OSNPB_030790900;Os10g0138100 LOC_Os10g04860 OsJ_30665 OSJNAa0087H07.7;OsI_13843;OsI_13844;OsI_13851;OsI_32691;OsJ_12899	-84.8979	2.56751e-09	down	1	7.40766	0	0	0	14344000	15420000	17395000	1	1	1	7.36299	7.39756	7.46242
793	Q851P9;A2XMY6;A0A0E0GV02	Q851P9;A2XMY6;A0A0E0GV02	Histone-like protein;Uncharacterized protein;Uncharacterized protein	OsI_13914;OSJNBa0052F07.24 LOC_Os03g58470 Os03g0799000 OsJ_12968 OSNPB_030799000	-285.862	1.52196e-10	down	1	9.15918	0	0	0	1175500000	1309600000	1038500000	1	1	1	9.13009	9.19299	9.15446
828	Q6AVR1;A0A0E0GW84	Q6AVR1;A0A0E0GW84	Expressed protein;Uncharacterized protein	Os03g0840900 LOC_Os03g62420 Os03g0840900 OSJNBa0075M12.11 OSNPB_030840900	-106.327	5.76647e-10	down	1	7.73236	0	0	0	38317000	34809000	36602000	1	1	1	7.74952	7.69043	7.75713
830	Q75LE2;B8AN77;A0A0E0GWA8;A2XNX2;Q6AVP1	Q75LE2;B8AN77;A0A0E0GWA8;A2XNX2	Os03g0843100 protein;Uncharacterized protein;Uncharacterized protein;Uncharacterized protein	OsI_14270;OsI_14277;OSJNBa0032G11.3 LOC_Os03g62600 Os03g0843100 OsJ_13326 OSNPB_030843100;OSJNBa0075M12.29	-86.0791	7.06265e-09	down	1	7.42759	0	0	0	17426000	20207000	13427000	1	1	1	7.42639	7.4934	7.36299
833	Q8W2C4;Q851Y8;A2XP46;A0A0E0GWL1;Q10AI6;A0A0P0W5K6	Q8W2C4;Q851Y8;A2XP46;A0A0E0GWL1;Q10AI6	Elongation factor Tu;Elongation factor Tu;Elongation factor Tu;Elongation factor Tu;Elongation factor Tu, mitochondrial, putative, expressed	LOC_Os03g63410;Os03g0851100 LOC_Os03g63410 Os03g0851100 OsJ_13388 OSJNBa0015N08.13 OSNPB_030851100;Os03g0851100 OSNPB_030851100;OsI_14349;tufM	-133.084	1.55499e-11	down	1	8.05619	0	0	0	85664000	88388000	86897000	1	1	1	8.03917	8.05988	8.06952
844	Q0JFH5;Q01N35;B8ATY5;Q7XTB1;A0A0E0GWZ9	Q0JFH5;Q01N35;B8ATY5;Q7XTB1;A0A0E0GWZ9	Eukaryotic translation initiation factor 3 subunit M;Eukaryotic translation initiation factor 3 subunit M;Eukaryotic translation initiation factor 3 subunit M;Eukaryotic translation initiation factor 3 subunit M;Eukaryotic translation initiation factor 3 s	Os04g0103200 Os04g0103200 OsJ_13500 OSNPB_040103200;OsI_14507;OSIGBa0148I18.2 OSIGBa0123D13.7;OSJNBa0094O15.2 OSJNBa0068L06.12	-41.0439	0.00604204	down	2.00846	7.36756	0	11390000	0	16693000	14696000	10857000	1	4.02539	1	7.41535	7.38668	7.30065
863	A2YKT5;A0A0E0GZK2	A2YKT5;A0A0E0GZK2	CASP-like protein;CASP-like protein	OsI_25828	-23.346	0.00983229	down	2.96442	7.50953	7600100	0	7741900	20656000	20231000	21726000	3.95531	1	3.93796	7.48888	7.49457	7.54513
866	Q7XVM2;Q01LB1;A0A0E0H008;B8ATA3;A0A0E0G792	Q7XVM2;Q01LB1;A0A0E0H008	OSJNBa0072K14.5 protein;H0718E12.4 protein;Uncharacterized protein	H0718E12.4;Os04g0394200 Os04g0394200 OsJ_14615 OSJNBa0072K14.5 OSNPB_040394200;OsI_15702	-2.14265	0.000111557	down	7.76772	8.86711	107870000	77098000	72447000	524010000	628240000	600030000	7.89157	7.7199	7.69168	8.8008	8.92962	8.87091
876	Q01L73;P42553;A2XT51;A0A0E0H0D4	Q01L73;P42553;A2XT51;A0A0E0H0D4	H0321H01.7 protein;DNA-binding protein S1FA1;Uncharacterized protein;Uncharacterized protein	H0321H01.7;OsI_15788;S1FA1 S1FA Os04g0408900 LOC_Os04g33420 OsJ_14705 OSJNBa0042I15.18	-48.1421	0.00127301	down	1	6.58923	0	0	0	14786000	7074500	6321300	1	1	1	7.37405	5.21065	7.18298
885	Q7XQG5;A0A0E0H174;A0A0E0H175;A0A0E0H173;Q0JD02;Q01K76;B8AU34	Q7XQG5;A0A0E0H174;A0A0E0H175;A0A0E0H173;Q0JD02;Q01K76;B8AU34	OJ000114_01.12 protein;Uncharacterized protein;Uncharacterized protein;Uncharacterized protein;Os04g0439900 protein;H0525C06.8 protein;Uncharacterized protein	H0525C06.8;OJ000114_01.12;Os04g0439900 Os04g0439900 OsJ_14912 OSNPB_040439900;OsI_16005	-132.73	2.32311e-11	down	1	8.05235	0	0	0	90989000	84479000	81991000	1	1	1	8.07172	8.03917	8.04617
897	Q7XUW0;Q01IJ2;B8AUQ8;B7EBF9;A0A0E0H1P5;A0A0E0H1P4	Q7XUW0;Q01IJ2;B8AUQ8;B7EBF9;A0A0E0H1P5;A0A0E0H1P4	OSJNBa0072F16.5 protein;H0219H12.5 protein;Uncharacterized protein;Os04g0459900 protein;Uncharacterized protein;Uncharacterized protein	H0219H12.5 OSIGBa0097P08.10;Os04g0459900 OSNPB_040459900;OsI_16165;OsJ_15052 OSJNBa0072F16.5	-26.3832	0.00952158	down	3.02205	7.7436	0	10850000	12860000	36672000	40669000	35471000	1	4.00801	4.05815	7.73709	7.75055	7.74317
899	Q7XQN5;Q01JN3;A2XUH5;A0A0E0H1Z0	Q7XQN5;Q01JN3;A2XUH5;A0A0E0H1Z0	OSJNBa0089K21.1 protein;OSIGBa0124N08.4 protein;Uncharacterized protein;Uncharacterized protein	Os04g0470100 OsJ_15130 OSJNBa0089K21.1 OSNPB_040470100;OsI_16256;OSIGBa0124N08.4	-37.4245	0.00754338	down	2.04714	7.27305	0	19835000	0	11586000	11217000	8667400	1	4.14142	1	7.29954	7.27603	7.24358
904	A3AV21;Q7XUF9;A2XUV5;A0A0E0H2D3	A3AV21;Q7XUF9;A2XUV5;A0A0E0H2D3	Uncharacterized protein;OJ991113_30.7 protein;Uncharacterized protein;Uncharacterized protein	Os04g0487200 OJ991113_30.7 OSNPB_040487200;OsI_16392;OsJ_15259	-8.76974	7.33252e-08	down	4.18963	7.32217	24818000	21538000	25321000	13848000	10702000	12828000	4.20445	4.15894	4.2055	7.35323	7.26391	7.34936
906	Q84NY6;A0A0E0H2J6;A2XIU4;A2XIU5	Q84NY6;A0A0E0H2J6;A2XIU4;A2XIU5	Membrane-associated zinc metalloprotease family protein, expressed;Uncharacterized protein;Uncharacterized protein;Uncharacterized protein	Os03g0579000 LOC_Os03g38230 Os03g0579000 OsJ_11535 OSJNBa0083K01.13 OSJNBb0016P23.2 OSNPB_030579000;OsI_12356;OsI_12357	-79.9993	1.22647e-09	down	1	7.32192	0	0	0	10745000	12988000	13107000	1	1	1	7.27603	7.33324	7.35648
915	A6N1H9;Q7XKW2;A2XVJ5;A0A0E0H377;Q0JBQ4;Q01J52	A6N1H9;Q7XKW2;A2XVJ5;A0A0E0H377;Q0JBQ4;Q01J52	Uncharacterized protein (Fragment);OSJNBa0073E02.7 protein;Uncharacterized protein;Uncharacterized protein;Os04g0517300 protein;OSIGBa0145M07.5 protein	Os04g0517300 Os04g0517300 OSNPB_040517300;OsI_16651;OSIGBa0145M07.5;OsJ_15471 OSJNBa0073E02.7	-106.268	9.90814e-08	down	1	7.73156	0	0	0	28403000	37085000	49727000	1	1	1	7.61107	7.71063	7.87297
934	Q0IWI2;A0A0P0XW31;A0A0E0H4U9;Q8L3Q4;B9G6J6;B8BHS9	Q0IWI2;A0A0P0XW31;A0A0E0H4U9;Q8L3Q4;B9G6J6;B8BHS9	Os10g0508000 protein (Fragment);Os10g0508000 protein;Uncharacterized protein;Multi-copper oxidase type I family protein, putative;Uncharacterized protein;Uncharacterized protein	Os10g0508000;Os10g0508000 OSNPB_100508000;OsI_34261;OsJ_32106;OSJNBb0015K05.9 LOC_Os10g36390 OSJNBb0091N21.51	-22.9262	0.0128032	down	3.10582	7.62474	18578000	0	22017000	34637000	31790000	19967000	4.14509	1	4.17236	7.71236	7.65632	7.50554
939	Q7FAM8;Q01HU5;A0A0P0WEK2;B9FCA8;A2XX53;A0A0E0H5H5;A0A0E0H5H6;A0A0E0H5H7	Q7FAM8;Q01HU5;A0A0P0WEK2;B9FCA8;A2XX53;A0A0E0H5H5;A0A0E0H5H6;A0A0E0H5H7	OSJNBa0083N12.10 protein;B0403H10-OSIGBa0105A11.3 protein;Os04g0600100 protein;Uncharacterized protein;Uncharacterized protein;Uncharacterized protein;Uncharacterized protein;Uncharacterized protein	B0403H10-OSIGBa0105A11.3;Os04g0600100 OSJNBa0083N12.10;Os04g0600100 OSNPB_040600100;OsI_17253;OsJ_16030	-113.846	3.88536e-08	down	1	7.83095	0	0	0	34593000	56395000	55519000	1	1	1	7.71063	7.87082	7.91138
944	Q7X8B5;B8ATU2;A0A0E0H5M8;A0A0P0WEG7;A0A0P0VFR4;B8AIL2;A0A0E0G270;B9F3C7;Q0E3G0;Q6ETP2;A0A0E0G269;A0A0E0G268;A0A0E0G267;A0A0P0XIY3	Q7X8B5;B8ATU2;A0A0E0H5M8	Calcium-transporting ATPase 5, plasma membrane-type;Calcium-transporting ATPase;Calcium-transporting ATPase	ACA5 Os04g0605500 LOC_Os04g51610 OsJ_16068 OSJNBa0035M09.2 OSJNBb0015N08.12;Os02g0176700;Os02g0176700 OSNPB_020176700;Os04g0605500 OSNPB_040605500;Os08g0517200 OSNPB_080517200;OsI_06071;OsI_17291;OsJ_05593;P0504A05.5	-90.3737	8.6263e-12	down	1	7.49783	0	0	0	21646000	20441000	18754000	1	1	1	7.51022	7.4977	7.48557
962	B9FCW2;Q7X7K8;A0A0E0H6S6;A0A0E0H6S5;Q0J9G6;A0A0P0XEB9;Q6Z0U4;A3CAM9;Q0J705;B9FZT4;A0A0E0I928;Q0IT77;A2ZDK1;Q53MP9;A0A0E0J110	B9FCW2;Q7X7K8;A0A0E0H6S6;A0A0E0H6S5	Uncharacterized protein;NADPH--cytochrome P450 reductase;NADPH--cytochrome P450 reductase;NADPH--cytochrome P450 reductase	LOC_Os11g19160;Os04g0653400;Os04g0653400 OSJNBa0060D06.20 OSJNBb0022F16.2 OSNPB_040653400;Os08g0243500 Os08g0243500 OSNPB_080243500;Os08g0243500 OSNPB_080243500;Os11g0297300 OSNPB_110297300;OsI_35867;OsJ_16444;OsJ_26563;OsJ_33692;OSJNBb0070J06.25 P0437G01.10	-29.0581	0.00894041	down	3.04383	7.9047	12831000	14702000	0	64873000	53703000	55730000	4.05638	4.07509	1	7.95043	7.85034	7.91332
968	Q7XM19;Q0J9B4;B8AVY2;A0A0E0H725	Q7XM19;Q0J9B4;B8AVY2;A0A0E0H725	OSJNBa0084K01.12 protein;Os04g0662800 protein;Uncharacterized protein;Uncharacterized protein	Os04g0662800 Os04g0662800 OsJ_16512 OSNPB_040662800;OsI_17792;OSJNBa0084K01.12	-139.404	1.2824e-10	down	1	8.12313	0	0	0	106540000	107640000	95436000	1	1	1	8.1394	8.13748	8.09252
979	Q259C6;A2XZ27;A0A0E0H7R8;A3AYR1	Q259C6;A2XZ27;A0A0E0H7R8;A3AYR1	H0124B04.8 protein;Uncharacterized protein;Uncharacterized protein;Acyl-CoA-binding domain-containing protein 4	ACBP4 Os04g0681900 LOC_Os04g58550 OsJ_16661 OSJNBa0032F06.12;H0901F07.20 H0124B04.8;OsI_17961	-107.615	6.4603e-10	down	1	7.74973	0	0	0	36816000	37297000	40456000	1	1	1	7.73938	7.71833	7.79149
999	Q75M17;A2XZG2;A0A0E0H8C3;Q6K2P6;A2YZX0;A0A0E0HK72;Q6AUF8;A0A0E0HIH2;A2Y7H5;Q852B4;B8AMT0;A0A0E0GVT0;Q941S7;A2WX00;A0A0E0FVR1;Q94J09;A2WV30;A0A0E0FT56;B9FM10;B7F5R6;A0A0P0V883;A6N0G9;A0A0P0W501;A2YZW7;Q84QW0;A0A0E0IES9;Q8LHP5;B8B4Y5;A0A0E0I4K2;Q5Z9Q7;A2YGY9;A0A0E0HVD2;A0A0E0I4K3;A0A0E0IMN7;Q652A2;A2Z3B5;A3BMJ5;B9G4N8;B9G1W0;B8B8V3	Q75M17;A2XZG2;A0A0E0H8C3;Q6K2P6;A2YZX0;A0A0E0HK72;Q6AUF8;A0A0E0HIH2;A2Y7H5;Q852B4;B8AMT0;A0A0E0GVT0;Q941S7;A2WX00;A0A0E0FVR1;Q94J09;A2WV30;A0A0E0FT56	Os05g0105100 protein;Uncharacterized protein;Uncharacterized protein;Os09g0327100 protein;Uncharacterized protein;Uncharacterized protein;Os05g0564400 protein;Uncharacterized protein;Uncharacterized protein;Os03g0823700 protein;Uncharacterized protein;Unch	OJ1191_A10.113 Os08g0525000 OSNPB_080525000;Os01g0750000 OSNPB_010750000;Os01g0848700 Os01g0848700 OsJ_04079 OSNPB_010848700 P0005H10.32;Os03g0823700 OSNPB_030823700;Os05g0105100 OsJ_16810 OSJNBb0035J08.5 OSNPB_050105100 P0668H12.20;Os05g0280200 OSNPB_050280200;Os05g0564400 OsJ_19557 OSJNBb0053D02.13 OSNPB_050564400;Os06g0714600 Os06g0714600 OsJ_22652 OSNPB_060714600 P0481E08.5;Os09g0327100 Os09g…	-19.2971	0.000172251	down	3.15002	7.42033	3673400	2853500	2841600	20453000	13935000	15505000	2.84001	2.83318	3.77686	7.48594	7.36508	7.40998
1004	B8AXB4;Q65XA0;A0A0E0H8N7	B8AXB4;Q65XA0;A0A0E0H8N7	Uncharacterized protein;Probable glutathione S-transferase DHAR1, cytosolic;Uncharacterized protein	DHAR1 DHAR Os05g0116100 LOC_Os05g02530 OJ1654_B10.18 P0496H07.8;OsI_18213	-90.223	9.40759e-08	down	1	7.49542	0	0	0	20895000	14149000	26136000	1	1	1	7.49457	7.36993	7.62177
1013	Q75L45;B8AXN6;A0A0E0H924;A0A0E0H923;A0A221LFR6;Q84P90;I3QD59;Q9AWP9;A2WP76;A0A0E0FL43	Q75L45;B8AXN6;A0A0E0H924;A0A0E0H923;A0A221LFR6	Os05g0135800 protein;Uncharacterized protein;Uncharacterized protein;Uncharacterized protein;Protein kinase	Os01g0323100 OsJ_01536 OSJNBa0011P19.1 OSNPB_010323100 P0426D06.44;Os05g0135800 Os05g0135800 OJ1127_B08.1 OsJ_17030 OSNPB_050135800 P0519E07.15;OsI_01646;OsI_18361	-82.1739	4.78257e-10	down	1	7.36061	0	0	0	12570000	14638000	13757000	1	1	1	7.3231	7.38468	7.37405
1018	Q6ASR1;B8AXY6;A0A0E0H9D0;A0A0N7KK53	Q6ASR1;B8AXY6;A0A0E0H9D0;A0A0N7KK53	Chaperonin protein;Uncharacterized protein;Uncharacterized protein;Os05g0147400 protein (Fragment)	Os05g0147400 OsJ_17110 OSJNBa0077J22.11 OSNPB_050147400;Os05g0147400 OSNPB_050147400;OsI_18449	-141.28	2.44051e-11	down	1	8.14242	0	0	0	108750000	110580000	101130000	1	1	1	8.15001	8.15492	8.12233
1020	A0A0P0WHZ5;A0A0E0H9H9;P93422;B9FHE1;A2Y0G8;A0A0P0WI14;A0A0E0H9I0;A0A0E0H9H8	A0A0P0WHZ5;A0A0E0H9H9;P93422;B9FHE1;A2Y0G8;A0A0P0WI14;A0A0E0H9I0;A0A0E0H9H8	Os05g0150900 protein;Uncharacterized protein;Histidine--tRNA ligase, cytoplasmic;Uncharacterized protein;Uncharacterized protein;Os05g0150900 protein;Uncharacterized protein;Uncharacterized protein	Os05g0150900 LOC_Os05g05840 P0001A07.8;Os05g0150900 OSNPB_050150900;OsI_18483;OsJ_17145	-101.765	1.26592e-08	down	1	7.66909	0	0	0	28501000	29726000	36617000	1	1	1	7.61358	7.63505	7.75864
1036	B9FMS2;B8AYM8;A0A0E0HAA7	B9FMS2;B8AYM8;A0A0E0HAA7	Os05g0178300 protein;Uncharacterized protein;Uncharacterized protein	Os05g0178300 OsJ_17325 OSNPB_050178300;OsI_18665	-2.07542	5.88838e-05	down	7.6714	8.72481	77692000	73143000	63050000	387320000	365550000	530660000	7.70786	7.68662	7.61974	8.67927	8.66469	8.83045
1037	Q0DKA1;A0A0E0HAD6;Q5KQK3;B9FMT2;A2Y104	Q0DKA1;A0A0E0HAD6;Q5KQK3;B9FMT2;A2Y104	Os05g0180400 protein;Uncharacterized protein;Os05g0180400 protein;Uncharacterized protein;Uncharacterized protein	Os05g0180400;Os05g0180400 OSNPB_050180400 P0453H11.4;OsI_18684;OsJ_17341	-83.8112	2.56724e-09	down	1	7.38907	0	0	0	13056000	14986000	16464000	1	1	1	7.33719	7.39233	7.4377
1039	B9FMZ3;Q6L4R1;A0A0E0HAU6;A2Y1C1	B9FMZ3;Q6L4R1;A0A0E0HAU6;A2Y1C1	PRA1 family protein;PRA1 family protein;PRA1 family protein;PRA1 family protein	OsI_18804;OsJ_17467;P0708D12.1 Os05g0200280 OSNPB_050200280	-111.994	5.38095e-10	down	1	7.80728	0	0	0	44497000	42846000	46474000	1	1	1	7.80072	7.77472	7.8464
1040	Q5TKD4;B9FMZ5;Q6L4R0;A2Y1C2;A0A0E0HAU9	Q5TKD4;B9FMZ5;Q6L4R0;A2Y1C2;A0A0E0HAU9	Putative cytochrome P450;Uncharacterized protein;Putative cytochrome P450;Uncharacterized protein;Uncharacterized protein	OsI_18805;OsJ_17469;OSJNBa0017O06.15;P0708D12.2	-21.8015	0.00115549	down	2.83114	7.27749	2634600	2724800	2378000	10001000	11721000	9979300	1.90345	2.82911	3.76085	7.25738	7.29489	7.2802
1043	Q75HT8;B9FJ36;A2Y1Q6;A0A0E0HB75	Q75HT8;B9FJ36;A2Y1Q6;A0A0E0HB75	Os05g0222200 protein;Uncharacterized protein;Uncharacterized protein;Uncharacterized protein	OsI_18937;OsJ_17593;OSJNBb0043H23.11 Os05g0222200 B1003C08.13 OJ1532_D06.1 OSNPB_050222200	-41.5231	0.0058776	down	2.0032	7.37904	10179000	0	0	15528000	11459000	17269000	4.00959	1	1	7.39565	7.28513	7.45635
1048	Q40723;Q0DJH2;A2Y2Q3;A0A0E0HBX9	Q40723;Q0DJH2;A2Y2Q3;A0A0E0HBX9	Ras-related protein RGP2;Os05g0280200 protein;Gtp-binding regulatory protein rgp2;Uncharacterized protein	Os05g0280200 OsJ_17898;OsI_19285;RGP2 Os05g0280200 LOC_Os05g20050 P0048F12.8	-123.189	3.71997e-10	down	1	7.94473	0	0	0	70535000	60873000	62130000	1	1	1	7.97888	7.91138	7.94392
1056	B9FK56;A0A0E0HC73;A2Y2Y4;Q0DJB9	B9FK56;A0A0E0HC73;A2Y2Y4	Uncharacterized protein;Uncharacterized protein;Uncharacterized protein	Os05g0303000 Os05g0303000 OSNPB_050303000;OsI_19374;OsJ_17967	-79.8607	3.70966e-10	down	1	7.31941	0	0	0	12597000	11490000	12751000	1	1	1	7.3251	7.28627	7.34686
1060	A0A0E0HCA9;B9FKE6;Q0DJA7;B8AWC8	A0A0E0HCA9;B9FKE6;Q0DJA7;B8AWC8	Uncharacterized protein;Uncharacterized protein;Os05g0306000 protein;Uncharacterized protein	Os05g0306000 Os05g0306000 OSNPB_050306000;OsI_19396;OsJ_17990	-81.962	7.71832e-09	down	1	7.35688	0	0	0	16738000	11502000	13569000	1	1	1	7.41834	7.28722	7.36508
1067	A0A0E0HD31;A0A0E0HD30	A0A0E0HD31;A0A0E0HD30	Uncharacterized protein;Uncharacterized protein		-98.5649	8.03179e-10	down	1	7.623	0	0	0	27084000	27571000	28817000	1	1	1	7.59399	7.60765	7.66736
1069	B9F140;Q6KAI0;A0A0E0HD38;B8AFG8	B9F140;Q6KAI0;A0A0E0HD38;B8AFG8	Uncharacterized protein;Polyribonucleotide nucleotidyltransferase 2, mitochondrial;Uncharacterized protein;Uncharacterized protein	OsI_08089;OsJ_07542;PNP2 Os02g0617700 LOC_Os02g40460 OJ1014_H03.14	-81.8332	1.12619e-08	down	1	7.35461	0	0	0	17948000	11601000	12658000	1	1	1	7.43314	7.29036	7.34034
1084	B8AY08;Q75HW3;A0A0E0HE04;Q6AU71;A0A0E0HE05;B9FPG6	B8AY08;Q75HW3;A0A0E0HE04;Q6AU71;A0A0E0HE05;B9FPG6	Uncharacterized protein;Uncharacterized protein OSJNBb0092G21.2;Uncharacterized protein;Os05g0395300 protein;Uncharacterized protein;Uncharacterized protein	Os05g0395300 OSJNBa0014C03.12 OSNPB_050395300;OsI_19861;OsJ_18448;OSJNBb0092G21.2	-119.457	1.87466e-10	down	1	7.90035	0	0	0	52593000	59790000	57673000	1	1	1	7.87082	7.9031	7.92713
1087	Q6ATY7;B8AY20;A0A0E0HE64	Q6ATY7;B8AY20;A0A0E0HE64	Os05g0400600 protein;Uncharacterized protein;Uncharacterized protein	Os05g0400600 OsJ_18477 OSJNBa0035J16.6 OSNPB_050400600;OsI_19892	-84.7328	3.91452e-10	down	1	7.40485	0	0	0	15424000	17213000	14233000	1	1	1	7.39158	7.44084	7.38212
1100	A0A0E0HF10;Q5TKN3;A2Y519	A0A0E0HF10;Q5TKN3;A2Y519	Uncharacterized protein;Os05g0437200 protein;Uncharacterized protein	Os05g0437200 OJ1058_F05.4 OsJ_18671 OSNPB_050437200;OsI_20096	-59.261	9.77507e-05	down	1	6.88901	0	0	0	10331000	7828500	9433100	1	1	1	7.26747	6.13565	7.26391
1112	Q6F332;A2Y609;A0A218KL43;A0A0E0HG78;A0A0E0HG77	Q6F332;A2Y609;A0A218KL43;A0A0E0HG78;A0A0E0HG77	Calmodulin-2;Calmodulin-2;Calmodulin-2;Uncharacterized protein;Uncharacterized protein	CAM2 CAM Os05g0491100 LOC_Os05g41210 OsJ_018255 OsJ_19025 OSJNBa0088I06.9;CAM2 CAM OsI_019752	-95.6167	1.97834e-09	down	1	7.57919	0	0	0	29413000	22327000	23520000	1	1	1	7.62803	7.53092	7.57862
1114	Q65X78;A0A0E0HGA9;B8AZJ3	Q65X78;A0A0E0HGA9;B8AZJ3	Os05g0494500 protein;Uncharacterized protein;Uncharacterized protein	Os05g0494500 OJ1579_G03.4 OsJ_19045 OSNPB_050494500;OsI_20453	-7.25011	0.011651	down	4.84083	7.69883	20690000	28490000	29343000	28621000	37962000	36076000	4.16669	4.22015	6.13565	7.61821	7.72596	7.75233
1123	Q75II9;A2Y6J2;A0A0E0HGY1	Q75II9;A2Y6J2;A0A0E0HGY1	Os05g0516800 protein;Uncharacterized protein;Uncharacterized protein	Os05g0516800 B1130G10.13 OsJ_19207 OSNPB_050516800;OsI_20633	-82.7096	1.36947e-08	down	1	7.36998	0	0	0	11178000	15513000	16265000	1	1	1	7.28349	7.39889	7.42757
1128	B9FHA7;A0A0E0HH94	B9FHA7;A0A0E0HH94	Uncharacterized protein;Uncharacterized protein	OsJ_19331	-28.3485	0.0102007	down	2.00072	6.82592	9785900	0	0	6124000	7992800	9027000	4.00217	1	1	7.05276	6.17386	7.25116
1129	A0A0E0HHD2;B9FLC4;B8AW95;Q0DGE2;A0A0E0HR61;A0A0E0HR60;Q67VX5;A0A0P0W1J8;B8B2G1;B9FTD5;Q6L5H7;Q0JJV8;Q94GQ9;A0A0P0WWU7;Q10CW8;A0A0E0GS16;A0A0E0GS17;Q0DNL1;B9EZ45;Q10CX1;Q6UAL1;Q6UAL3;Q8W312;Q6UAL2;B8A8N5;B8APL1;B9FAN5;A0A0E0FS65;A0A0E0FS64;A0A0E0FS63;A0A0E0FS62;A0A0E0FS61	A0A0E0HHD2;B9FLC4;B8AW95;Q0DGE2;A0A0E0HR61;A0A0E0HR60;Q67VX5;A0A0P0W1J8;B8B2G1;B9FTD5;Q6L5H7	Uncharacterized protein;Uncharacterized protein;Uncharacterized protein;Os05g0537200 protein (Fragment);Uncharacterized protein;Uncharacterized protein;Os06g0488200 protein;Os03g0686300 protein (Fragment);Uncharacterized protein;Uncharacterized protein;Put	LOC_Os03g53660;MyoXIE1;MyoXIE2;MyoXIE3;OJ1124_H03.1;OJ1741_B01.17;Os01g0713900 Os01g0713900 OSNPB_010713900;Os03g0686300 OSNPB_030686300;Os03g0747900 Os03g0747900 OSNPB_030747900;Os05g0537200 Os05g0537200 OSNPB_050537200;Os06g0488200 Os06g0488200 OSNPB_060488200 P0583E12.11;Os06g0488200 OSNPB_060488200;OsI_03495;OsI_13067;OsI_20784;OsI_23028;OsJ_03236;OsJ_12150;OsJ_19360;OsJ_21402;OSJNBa0069E14.11	-80.6404	2.78607e-11	down	1	7.33343	0	0	0	13483000	13071000	11545000	1	1	1	7.34493	7.34034	7.31503
1137	Q6L4F8;A0A0E0HHV3;B8AWF2	Q6L4F8;A0A0E0HHV3;B8AWF2	Guanine nucleotide-binding protein subunit beta-like protein B;Uncharacterized protein;Uncharacterized protein	OsI_20897;RACK1B Os05g0552300 LOC_Os05g47890 OsJ_19467 OSJNBa0079H23.13 P0560C03.18	-11.862	8.255e-06	down	3.99314	7.56141	9521900	8752300	10559000	20948000	46565000	14904000	3.99815	3.96494	4.01632	7.49576	7.79689	7.39158
1139	Q6I608;A2Y7A6;A0A0P0WQT3;A0A0E0HI02;B9FHW5;A2Y7B5	Q6I608;A2Y7A6;A0A0P0WQT3;A0A0E0HI02;B9FHW5;A2Y7B5	Os05g0556900 protein;Uncharacterized protein;Os05g0555800 protein (Fragment);Uncharacterized protein;Uncharacterized protein;Uncharacterized protein	Os05g0555800 OSNPB_050555800;Os05g0556900 OJ1214_E03.11 OJ1214_E03.3 OsJ_19494 OSNPB_050556900;OsI_20924;OsI_20933;OsJ_19501	-9.06106	1.96403e-09	down	4.18513	7.36481	25512000	23511000	21845000	13924000	14077000	13740000	4.20977	4.17514	4.17048	7.35433	7.3677	7.37241
1149	A0A0E0HJ15;Q2QPX7;A2ZL14	A0A0E0HJ15;Q2QPX7;A2ZL14	Uncharacterized protein;Os12g0514000 protein;Uncharacterized protein	Os12g0514000 LOC_Os12g32940 Os12g0514000 OSNPB_120514000;OsI_38507	-101.205	1.35291e-09	down	1	7.66114	0	0	0	28683000	31682000	32292000	1	1	1	7.61974	7.65512	7.70855
1163	Q5VRZ6;A3B7P7;A2Y8H4;A0A0E0HJU7;A6N0T3	Q5VRZ6;A3B7P7;A2Y8H4;A0A0E0HJU7	Os06g0112400 protein;Uncharacterized protein;Uncharacterized protein;Uncharacterized protein	Os06g0112400 OSNPB_060112400 P0029D06.26;OsI_21352;OsJ_19872	-35.5579	0.00731947	down	3.04702	8.19912	12141000	16233000	0	120210000	118880000	129450000	4.04141	4.09966	1	8.18022	8.19547	8.22168
1173	Q8H658;A2Y8K8;A0A0E0HK33	Q8H658;A2Y8K8;A0A0E0HK33	Chloroplast zebra-necrosis protein;Uncharacterized protein;Uncharacterized protein	OsI_21389;ZN Os06g0116400 OSJNBa0019F11.26 OSNPB_060116400	-106.655	1.0776e-09	down	1	7.73681	0	0	0	42630000	39002000	30653000	1	1	1	7.78141	7.73275	7.69626
1180	A0A0E0HKB1;Q658H9;A2Y8U1;A3B801;Q0DEY2	A0A0E0HKB1;Q658H9;A2Y8U1;A3B801;Q0DEY2	Uncharacterized protein;Os06g0129000 protein;Uncharacterized protein;Uncharacterized protein;Os06g0129000 protein	Os06g0129000;OsI_21470;OsJ_19978;P0538C01.11 Os06g0129000 OSNPB_060129000	-9.81716	1.31048e-06	down	4.14917	7.44448	19884000	20197000	19694000	13227000	16018000	23585000	4.15889	4.14527	4.14336	7.34149	7.41099	7.58095
1202	Q6ZLK0;B8B8E2;A0A0E0HLV5;B9FW46	Q6ZLK0;B8B8E2;A0A0E0HLV5;B9FW46	Dolichyl-diphosphooligosaccharide--protein glycosyltransferase 48 kDa subunit;Dolichyl-diphosphooligosaccharide--protein glycosyltransferase 48 kDa subunit;Dolichyl-diphosphooligosaccharide--protein glycosyltransferase 48 kDa subunit;Dolichyl-diphosphoolig	OsI_25342;OsJ_23522;OST48 Os07g0209000 LOC_Os07g10830 OJ1136_A05.21	-2.20434	0.00595452	down	7.64296	8.7833	143230000	39762000	49919000	439590000	480950000	510630000	8.06196	7.37115	7.49576	8.73715	8.81196	8.8008
1210	Q0DDV4;Q69YA0;Q69Y99;A0A0E0HM60;B8B3P0;A0A0P0WU33;A0A0N7KLP9;C7J3R2;Q69K73	Q0DDV4;Q69YA0;Q69Y99;A0A0E0HM60;B8B3P0;A0A0P0WU33;A0A0N7KLP9;C7J3R2;Q69K73	Os06g0196900 protein;Putative chaperonin 21;Chaperonin;Uncharacterized protein;Uncharacterized protein;Os06g0196900 protein (Fragment);Os06g0197550 protein;Os06g0197500 protein;Putative chaperonin 21	B1172G12.2 P0528E04.41;Os06g0196900 Os06g0196900 OSNPB_060196900;Os06g0196900 OSNPB_060196900;Os06g0197500;Os06g0197550 OSNPB_060197550;OsI_22016;P0528E04.36-1 Os06g0196900 OsJ_20450 OSNPB_060196900;P0528E04.36-2	-89.7431	1.65198e-08	down	1	7.48773	0	0	0	19235000	16462000	23528000	1	1	1	7.45972	7.42403	7.57944
1226	Q654U8;A2YB91;A0A0E0HNG2;Q42988	Q654U8;A2YB91;A0A0E0HNG2	Pyrophosphate--fructose 6-phosphate 1-phosphotransferase subunit beta;Pyrophosphate--fructose 6-phosphate 1-phosphotransferase subunit beta;Pyrophosphate--fructose 6-phosphate 1-phosphotransferase subunit beta	AK99;PFP-BETA;PFP-BETA Os06g0247500 OJ1136_C11.21 OsJ_20808 OSNPB_060247500;PFP-BETA OsI_22368	-12.597	4.73433e-08	down	4.16682	7.82183	24058000	16958000	23993000	46801000	44303000	47157000	4.19831	4.11137	4.19077	7.81973	7.7877	7.85806
1231	A3BAW2;Q5ZA77;A2YBY4;A0A0E0HP81	A3BAW2;Q5ZA77;A2YBY4;A0A0E0HP81	Uncharacterized protein;Os06g0294600 protein;Uncharacterized protein;Uncharacterized protein	Os06g0294600 OSNPB_060294600 P0036B02.9;OsI_22616;OsJ_21038	-11.7061	1.20505e-07	down	3.9318	7.48099	8946900	5618500	7820800	19764000	22311000	16416000	3.98312	3.87142	3.94084	7.47749	7.52931	7.43618
1239	A0A0E0HPJ8;Q5Z4M6;A2YC62	A0A0E0HPJ8;Q5Z4M6;A2YC62	Uncharacterized protein;Os06g0308000 protein;Uncharacterized protein	Os06g0308000 Os06g0308000 OsJ_21100 OSNPB_060308000 P0417E03.26;OsI_22693	-97.604	1.40435e-10	down	1	7.60887	0	0	0	26398000	26932000	27085000	1	1	1	7.58754	7.60243	7.63664
1240	A0A0E0HPS7	A0A0E0HPS7	Uncharacterized protein		-80.0251	8.74171e-10	down	1	7.32238	0	0	0	11637000	11912000	13580000	1	1	1	7.30131	7.29954	7.3663
1263	A2YE11;Q5Z9S8;B9FTR2;A0A0E0HSC7;A0A0N7KF66;A0A0P0WY08;B8ABL2;A0A0P0V2F0;A0A0P0XFJ4;B8A9C1;A0A0E0G5L3;B9F5B6;B9G7Y4;A0A0E0FMA0;B8AGA2;B9G0P6;B8BG41;B8B6Q3;A0A0E0J3P2;B8BAB8;A0A0E0IQF3;A0A0E0G2W5;B9FXK4;A0A0E0J3P1;B9ETF6;A0A0E0IQF1;B8ABK4;Q8GU87;A0A0E0J3P0;A0A0E0FH31;B8BLE1;Q8S628;B9F3Y3;B8ADW1;A0A0E0G2W3;A0A0E0IQF0;Q8GU88;A3BXL8;A0A0E0G2W4;B8BEI2;A0A0E0FH32;B8ADJ4;Q8GU86;A0A0E0I1K2;A0A0E0IQF2;Q6YW…	A2YE11;Q5Z9S8;B9FTR2;A0A0E0HSC7	Uncharacterized protein;ABC transporter G family member 42;Uncharacterized protein;Uncharacterized protein	ABCG31 PDR6 Os01g0177900 LOC_Os01g08260 P0013F10 P0509B06;ABCG34 PDR1 PDR10 Os01g0609000 LOC_Os01g42350 P0410E03.4;ABCG35 PDR11 PDR2 Os01g0609200 LOC_Os01g42370 P0410E03.6;ABCG39 PDR7 Os02g0208300 LOC_Os02g11760 OJ1003_F05.29-1 OJ1006_A02.12-1;ABCG40 PDR4 Os02g0318450/Os02g0318500 LOC_Os02g21340 OJ1134_B09.15 OSJNBa0086N11.3;ABCG42 PDR12 Os06g0554800 LOC_Os06g36090 P0458E11.3-1 P0458E11.3-2;ABCG4…	-76.4704	7.79091e-09	down	1	7.25683	0	0	0	9679900	8954700	11967000	1	1	1	7.24983	7.19555	7.3251
1274	A0A0E0HTQ1;A0A0E0HTQ2;Q69TY5;B8B0E2;A0A0E0HTQ3	A0A0E0HTQ1;A0A0E0HTQ2;Q69TY5;B8B0E2;A0A0E0HTQ3	Uncharacterized protein;Uncharacterized protein;Stromal processing peptidase, chloroplastic;Stromal processing peptidase, chloroplastic;Uncharacterized protein	OsI_23765;SPP Os06g0625400 LOC_Os06g41990 OSJNBa0029G06.38-1 OSJNBa0072A21.7-1	-128.47	1.60225e-10	down	1	8.00528	0	0	0	84508000	74541000	69240000	1	1	1	8.03663	7.99447	7.98474
1277	Q69IY8;A0A0E0HU01;Q6YS82;Q69TN3;A0A0E0IHN7;B8B591;A0A0E0HU03;B8BEA5	Q69IY8;A0A0E0HU01;Q6YS82;Q69TN3;A0A0E0IHN7;B8B591;A0A0E0HU03;B8BEA5	RRM-containing RNA-binding protein-like;Uncharacterized protein;Os07g0296200 protein;RNA-binding protein-like;Uncharacterized protein;Uncharacterized protein;Uncharacterized protein;Uncharacterized protein	B1272H04.13-1 Os07g0296200 OsJ_23906 OSNPB_070296200;B1272H04.13-2;OsI_25698;OsI_30792;OsJ_28765 OSJNBa0062A09.7	-98.279	9.40859e-09	down	1	7.61881	0	0	0	25070000	25846000	31189000	1	1	1	7.56758	7.58754	7.70132
1289	Q653F5;A2YGE4;A0A0E0HUR5;Q6ET46;B8AI55;A0A0E0G1J1;A0A0E0G1J2	Q653F5;A2YGE4;A0A0E0HUR5;Q6ET46;B8AI55;A0A0E0G1J1;A0A0E0G1J2	Os06g0687800 protein;Uncharacterized protein;Uncharacterized protein;Os02g0158100 protein;Uncharacterized protein;Uncharacterized protein;Uncharacterized protein	Os02g0158100 Os02g0158100 B1103G11.14 OsJ_05448 OSNPB_020158100 P0419H03.34;Os06g0687800 OsJ_22427 OSNPB_060687800 P0623A10.32 P0661G04.5;OsI_05922;OsI_24244	-101.834	5.3727e-10	down	1	7.67007	0	0	0	34340000	32364000	27124000	1	1	1	7.70786	7.66506	7.63731
1290	B9FQL8;Q654Y9;B8B1T9;A0A0E0HUS6	B9FQL8;Q654Y9;B8B1T9;A0A0E0HUS6	Uncharacterized protein;Os06g0690700 protein;Uncharacterized protein;Uncharacterized protein	Os06g0690700 OSNPB_060690700 P0532H03.5 P0661G04.38;OsI_24259;OsJ_22445	-121.054	2.30801e-09	down	1	7.91951	0	0	0	63259000	55359000	64171000	1	1	1	7.94392	7.85862	7.956
1320	Q6ZEZ1;A0A0P0X334;Q6ZEZ2;B8B7P6;A0A0E0HXB4	Q6ZEZ1;A0A0P0X334;Q6ZEZ2;B8B7P6;A0A0E0HXB4	Putative ribose-5-phosphate isomerase;Os07g0176900 protein (Fragment);Os07g0176900 protein;Uncharacterized protein;Uncharacterized protein	Os07g0176900 OSNPB_070176900;OsI_25096;P0534H07.29-1 Os07g0176900 OsJ_23301 OSNPB_070176900;P0534H07.29-2	-174.465	3.12066e-08	down	1	8.44679	0	0	0	169840000	279970000	245330000	1	1	1	8.32245	8.5291	8.48883
1323	Q6ZLG2;A2YIW0;A0A0E0HXJ9;B9FVW2	Q6ZLG2;A2YIW0;A0A0E0HXJ9;B9FVW2	Os07g0185300 protein;Uncharacterized protein;Uncharacterized protein;Uncharacterized protein	Os07g0185300 OJ1339_B08.2 OSNPB_070185300;OsI_25163;OsJ_23362	-88.1903	3.18526e-10	down	1	7.46255	0	0	0	17753000	19092000	19109000	1	1	1	7.43059	7.4664	7.49065
1331	B8B8H5;Q8H2L4;A0A0E0HYB6;A0A0N7KN57;B9FW92;Q0D7P0	B8B8H5;Q8H2L4;A0A0E0HYB6;A0A0N7KN57;B9FW92	Uncharacterized protein;ABC1 family protein kinase-like protein;Uncharacterized protein;Os07g0227800 protein (Fragment);Uncharacterized protein	Os07g0227800;Os07g0227800 OSNPB_070227800;OsI_25421;OsJ_23600;OSJNBa0016A21.106	-82.0922	1.47155e-08	down	1	7.35917	0	0	0	12206000	12350000	17008000	1	1	1	7.31381	7.31503	7.44868
1333	A3BI27;A2YJQ1;A0A0E0HYG7;Q7XHQ6;A0A0P0X3W0	A3BI27;A2YJQ1;A0A0E0HYG7;Q7XHQ6;A0A0P0X3W0	Uncharacterized protein;Uncharacterized protein;Uncharacterized protein;Putative RNA and export factor binding protein;Os07g0237100 protein (Fragment)	Os07g0237100 OSNPB_070237100;OsI_25455;OsJ_23642;P0565A07.101	-98.3424	1.26381e-09	down	1	7.61974	0	0	0	25188000	29814000	27906000	1	1	1	7.57014	7.63664	7.65245
1338	A0A0E0HZG5;Q8VYU1;Q8GTK0;D0TZE6;D0TZE4;D0TZE3;D0TZD9;D0TZD6;B8B5F4;A0A0E0HZG4;B7EDS3;D0TZD8;D0TZD7	A0A0E0HZG5;Q8VYU1;Q8GTK0;D0TZE6;D0TZE4;D0TZE3;D0TZD9;D0TZD6;B8B5F4;A0A0E0HZG4;B7EDS3;D0TZD8;D0TZD7	Starch synthase, chloroplastic/amyloplastic;Starch synthase, chloroplastic/amyloplastic;Starch synthase, chloroplastic/amyloplastic;Starch synthase, chloroplastic/amyloplastic;Starch synthase, chloroplastic/amyloplastic;Starch synthase, chloroplastic/amylo	GBSSII;GBSSII OsI_25736;P0710F09.134 GBSSII Os07g0412100 OsJ_23947 OSNPB_070412100;ycf4	-61.6419	0.00374458	down	1.98115	7.92699	0	0	7997800	57914000	67077000	60198000	1	1	3.94344	7.90035	7.94805	7.93256
1341	Q8GRI8;A2YKV3;A0A0E0HZY1	Q8GRI8;A2YKV3;A0A0E0HZY1	Aquaporin PIP2-5;Uncharacterized protein;Uncharacterized protein	OsI_25847;PIP2-5 Os07g0448400 LOC_Os07g26660 OJ1047_A06.108-1 OsJ_023143 P0475E07.134-1	-12.0433	2.43433e-07	down	4.11184	7.702	12874000	27107000	13769000	31689000	37844000	33219000	4.05713	4.20631	4.07208	7.66506	7.7251	7.71585
1347	A0A0E0I0D3	A0A0E0I0D3	Uncharacterized protein		-119.544	1.76194e-09	down	1	7.9014	0	0	0	62949000	52652000	55897000	1	1	1	7.94231	7.8464	7.91548
1356	B9FXE2;Q6Z485;B8B6F5;A0A0E0I187;A0A0P0X6R2	B9FXE2;Q6Z485;B8B6F5;A0A0E0I187;A0A0P0X6R2	Uncharacterized protein;Os07g0502900 protein;Glycosyltransferase;Glycosyltransferase;Os07g0502900 protein	Os07g0502900 OSNPB_070502900;Os07g0502900 P0430F03.14;OsI_26123;OsJ_24362	-52.4486	0.00597368	down	2.07217	7.785	0	28001000	0	39960000	44121000	42480000	1	4.21651	1	7.76205	7.78614	7.80682
1358	P53683;E1AVU1;A2YLU1;A0A0E0I1D7;A3BKB7;Q1M2P8	P53683;E1AVU1;A2YLU1;A0A0E0I1D7;A3BKB7;Q1M2P8	Calcium-dependent protein kinase 19;Calcium-dependent protein kinase 19;Uncharacterized protein;Uncharacterized protein;Uncharacterized protein;Calcium dependent protein kinase 3	CDPK3;CPK19 CPK2 Os07g0515100 LOC_Os07g33110 P0048D08.112;OsI_26188;OsJ_24444	-100.447	1.15787e-11	down	1	7.65029	0	0	0	30351000	32467000	27298000	1	1	1	7.64371	7.6659	7.64125
1363	Q84NJ4;A2YVE5;A0A0E0IC35;Q6ZL43;Q6ZL42;Q2QS71;B7E3H8;A2ZK29;A2YMC6;A2YMC5;A0A0E0IA80;A0A0E0I207;A2ZK26	Q84NJ4;A2YVE5;A0A0E0IC35;Q6ZL43;Q6ZL42;Q2QS71;B7E3H8;A2ZK29;A2YMC6;A2YMC5;A0A0E0IA80;A0A0E0I207;A2ZK26	Probable histone H2A.3;Probable histone H2A.3;Histone H2A;Probable histone H2A.1;Probable histone H2A.2;Probable histone H2A.7;Histone H2A;Probable histone H2A.7;Probable histone H2A.2;Probable histone H2A.1;Histone H2A;Histone H2A;Probable histone H2A.8	Os07g0545300 LOC_Os07g36130 OJ1582_D10.25 OsJ_023673;Os07g0545400 LOC_Os07g36140 OJ1582_D10.26 OsJ_023674;Os08g0427700 LOC_Os08g33100 OJ1663_D06.11 OsJ_026285 OSJNBb0032E15.118;Os12g0438000 LOC_Os12g25120;OsI_025469;OsI_028288;OsI_036919;OsI_036922;OsI_26380	-33.9462	0.000947448	down	1	6.08518	0	0	0	1296100	1354700	2599800	1	1	1	6.07113	5.08365	7.10075
1365	B8B7A1;A0A0P0X7E2;B9FXV5;A0A0E0I289;A0A0E0I288	B8B7A1;A0A0P0X7E2;B9FXV5;A0A0E0I289;A0A0E0I288	Uncharacterized protein;Os07g0555200 protein (Fragment);Eukaryotic translation initiation factor 4G;Uncharacterized protein;Uncharacterized protein	Os07g0555200 LOC_Os07g36940 OsJ_24703 OSJNBa0058I18.6;Os07g0555200 OSNPB_070555200;OsI_26446	-94.3255	1.12034e-08	down	1	7.55958	0	0	0	20141000	24673000	26424000	1	1	1	7.48094	7.56821	7.62957
1368	Q7XIK7;B9FXY3;A2XXG5;A0A0E0I2F1;A0A0E0I2F0	Q7XIK7;B9FXY3;A2XXG5;A0A0E0I2F1;A0A0E0I2F0	Putative guanine nucleotide-exchange protein GEP2;Uncharacterized protein;Uncharacterized protein;Uncharacterized protein;Uncharacterized protein	OJ1773_H01.101 OJ1112_E08.120;OsI_17371;OsJ_24760	-131.029	1.35257e-10	down	1	8.03374	0	0	0	88493000	77480000	80860000	1	1	1	8.05872	8.00587	8.03663
1371	Q6ZL29;A2YMV5;A0A0E0I2L9	Q6ZL29;A2YMV5;A0A0E0I2L9	Os07g0572600 protein;Uncharacterized protein;Uncharacterized protein	Os07g0572600 Os07g0572600 OJ1121_A05.28 OJ1699_E05.4 OsJ_24820 OSNPB_070572600;OsI_26561	-23.2095	0.0102744	down	2.98576	7.5224	0	9328000	9209000	22977000	23423000	18668000	1	3.97954	3.97775	7.53092	7.55177	7.48452
1376	Q6ZFM7;A2YN19;A0A0E0I2V6;Q945E5;Q0D551;A0A0E0I2V5	Q6ZFM7;A2YN19;A0A0E0I2V6;Q945E5;Q0D551;A0A0E0I2V5	Os07g0582400 protein;Uncharacterized protein;Uncharacterized protein;Putative sugar transporter;Os07g0582400 protein;Uncharacterized protein	Os07g0582400;Os07g0582400 OJ1301_C12.23 OsJ_24893 OSNPB_070582400;OsI_26629	-96.8054	1.7011e-10	down	1	7.59702	0	0	0	28760000	26477000	23276000	1	1	1	7.62177	7.59999	7.56929
1377	Q7F1U6;B8B7U6;A0A0E0I2Y0;A0A0E0I2X9	Q7F1U6;B8B7U6;A0A0E0I2Y0;A0A0E0I2X9	Adhesive/proline-rich protein homolog-like protein;Uncharacterized protein;Uncharacterized protein;Uncharacterized protein	OJ1060_D03.124;OsI_26653	-81.3164	2.19957e-09	down	1	7.34547	0	0	0	11500000	14876000	12852000	1	1	1	7.29489	7.39061	7.35092
1387	Q8GSE9;A2YNM6;A0A0E0I3J8;A3BM51	Q8GSE9;A2YNM6;A0A0E0I3J8;A3BM51	Os07g0613200 protein;Uncharacterized protein;Uncharacterized protein;Uncharacterized protein	OsI_26845;OsJ_25107;P0616D06.101 OJ1003_H02.128 Os07g0613200 OSNPB_070613200	-5.0607	0.0153703	down	5.15939	7.49873	28150000	24356000	29503000	25249000	19313000	17064000	5.12217	4.18215	6.17386	7.57127	7.47308	7.45183
1388	Q40680;A3BM61;A0A0E0I3L6;B8B8K0;I1VU13;I1VU15;A0A0P0X986;Q40682;A3AIY6;A2XHU1	Q40680;A3BM61;A0A0E0I3L6;B8B8K0;I1VU13	Elongation factor 1-delta 1;Uncharacterized protein;Uncharacterized protein;Uncharacterized protein;Elongation factor 1-beta (Fragment)	NP29;Os03g0406200 LOC_Os03g29260 OSJNBa0002D18.20;Os07g0614500 LOC_Os07g42300 P0616D06.117;Os07g0614500 OSNPB_070614500;OsI_11978;OsI_26859;OsJ_11211;OsJ_25120	-8.52355	0.0364566	down	5.19713	8.28859	30651000	28252000	23827000	217740000	89554000	185590000	7.18298	4.21849	4.18992	8.4306	8.0648	8.37036
1393	Q2QNQ6;B8BMG8;A0A0E0I3X2;B9GDQ4	Q2QNQ6;B8BMG8;A0A0E0I3X2;B9GDQ4	Expressed protein;Uncharacterized protein;Uncharacterized protein;Uncharacterized protein	LOC_Os12g37060 Os12g0557400 OSNPB_120557400;OsI_38703;OsJ_36484	-164.328	2.22984e-10	down	1	8.36043	0	0	0	176940000	190740000	174460000	1	1	1	8.34416	8.39671	8.34042
1394	A0A0E0I3Y6;Q8S6G1;Q7G7F3;Q6ENI1;Q5N985;P0C482;P0C481;P0C480;J7F210;A0A1W5HPF7;A0A0N9E105;A0A0N9DZK6;A0A0K0LRK2;A0A0K0LKM9;E9KIN4;A0A0N9BAR6	A0A0E0I3Y6;Q8S6G1;Q7G7F3;Q6ENI1;Q5N985;P0C482;P0C481;P0C480;J7F210;A0A1W5HPF7;A0A0N9E105;A0A0N9DZK6;A0A0K0LRK2;A0A0K0LKM9;E9KIN4;A0A0N9BAR6	Uncharacterized protein;Putative ribosomal protein S2 from chromosome 10 chloroplast insertion;30S ribosomal protein S2, chloroplastic;30S ribosomal protein S2, chloroplastic;Chloroplast ribosomal protein S2;30S ribosomal protein S2, chloroplastic;30S ribo	OSJNBb0075K12.28 OSJNAb0075K12.12;P0557A01.46;rps2;rps2 9311038;rps2 LOC_Osp1g00270 Nip040;rps2 OSJNBa0022A24.53 OSJNBa0034L04.40 OSJNBb0005J14.8;rps2 PA040	-121.579	2.41507e-11	down	1	7.92575	0	0	0	61740000	60135000	61653000	1	1	1	7.93	7.90704	7.94022
1407	Q8GRU7;A2YP58;A0A0E0I4P3	Q8GRU7;A2YP58;A0A0E0I4P3	Os07g0640200 protein;Uncharacterized protein;Uncharacterized protein	OsI_27048;P0524G08.102 OJ1340_C08.135 Os07g0640200 OsJ_25306 OSNPB_070640200	-50.7267	0.000766692	down	1.61334	7.27801	0	2985500	0	11354000	12394000	7870700	1	2.84001	1	7.29036	7.31666	7.22701
1427	A2YQ14;A0A0E0I5T3;A0A0P0XAI8;Q6Z4N6;A3BNI4;A0A0N7KP29;A0A0E0I5T0;B9FUX8;B8B642	A2YQ14;A0A0E0I5T3;A0A0P0XAI8;Q6Z4N6;A3BNI4	Uncharacterized protein;Uncharacterized protein;Os07g0683900 protein (Fragment);Ricin B-like lectin R40G2;Uncharacterized protein	Os07g0683600 OSNPB_070683600;Os07g0683900 OSNPB_070683900;OsI_27368;OsI_27370;OsJ_25614;OsJ_25616;R40G2 Os07g0683900 LOC_Os07g48490 OSJNBa0060O17.13-1 OSJNBa0060O17.13-2	-2.1505	6.31729e-05	down	7.64486	8.74953	82306000	57866000	63350000	364570000	496710000	459100000	7.73119	7.58161	7.62177	8.66469	8.8168	8.76709
1435	B8B9Y0;Q6Z1Y4;A0A0E0I688	B8B9Y0;Q6Z1Y4;A0A0E0I688	Uncharacterized protein;Nicalin;Nicalin	Os08g0102100 Os08g0102100 B1147B12.25 OsJ_25727 OSNPB_080102100 P0015C07.8;OsI_27484	-19.1479	1.62025e-07	down	4.20522	8.46433	27335000	26229000	24344000	196070000	301090000	213680000	4.22127	4.19969	4.19469	8.39058	8.56953	8.43288
1449	A0A0E0I6U1;A2YQW2;Q84UR8	A0A0E0I6U1;A2YQW2	Uncharacterized protein;Uncharacterized protein	OsI_27689;P0582D05.112 CSP2 Os08g0129200 OSNPB_080129200	-16.8799	3.35107e-07	down	4.11355	8.19078	15616000	21800000	14270000	137500000	92082000	138750000	4.09966	4.16142	4.07955	8.24185	8.0757	8.25479
1462	A6MZK6;A0A0E0I7G1;Q7EZC8;B8BAX1	A6MZK6;A0A0E0I7G1;Q7EZC8;B8BAX1	Tetraspanin family protein (Fragment);Uncharacterized protein;Os08g0159100 protein;Uncharacterized protein	OsI_27894;P0498E12.115 Os08g0159100 OsJ_26119 OSNPB_080159100	-104.55	7.73426e-09	down	1	7.70805	0	0	0	39164000	29314000	35119000	1	1	1	7.7548	7.62803	7.74132
1464	Q84SC5;B8BAY9;A0A0E0I7J4;A0A0E0I7J5	Q84SC5;B8BAY9;A0A0E0I7J4;A0A0E0I7J5	Os08g0162600 protein;Uncharacterized protein;Uncharacterized protein;Uncharacterized protein	OsI_27923;P0577B11.138 OJ9990_A01.104 Os08g0162600 OsJ_26144 OSNPB_080162600	-124.289	1.4078e-11	down	1	7.95756	0	0	0	65142000	66001000	67578000	1	1	1	7.95236	7.94594	7.97438
1467	Q6YZX6;A0A0E0I816;B8BBF4;B9FZG0;B8BBF3;A0A0N7KLZ5	Q6YZX6;A0A0E0I816;B8BBF4;B9FZG0	Putative aconitate hydratase, cytoplasmic;Aconitate hydratase;Uncharacterized protein;Aconitate hydratase	Os06g0303400 OSNPB_060303400;Os08g0191100 LOC_Os08g09200 P0610E02.32;OsI_28098;OsI_28099;OsJ_26310	-2.0205	6.72777e-05	down	7.82097	8.83568	79010000	106180000	104950000	518640000	551510000	567000000	7.71236	7.86714	7.88342	8.79069	8.8635	8.85286
1472	A0A0N7KJT1;Q7X8Z8;Q25A68;A0A0E0I8K6	A0A0N7KJT1;Q7X8Z8;Q25A68;A0A0E0I8K6	Glutamyl-tRNA(Gln) amidotransferase subunit A, chloroplastic/mitochondrial;Glutamyl-tRNA(Gln) amidotransferase subunit A, chloroplastic/mitochondrial;Glutamyl-tRNA(Gln) amidotransferase subunit A, chloroplastic/mitochondrial;Glutamyl-tRNA(Gln) amidotransfe	GATA;GATA H0306F03.6 OsI_17641;GATA Os04g0643200 LOC_Os04g55050 OSJNBa0033G05.4 OSJNBa0063C18.18;Os04g0643200 GATA OSNPB_040643200	-31.737	0.00383821	down	2.55623	7.54432	3848300	0	4024600	25708000	18896000	24449000	2.84513	1	3.82354	7.57578	7.46509	7.59209
1477	A0A0E0I9H5;Q6ZAX7;Q0J6T8;A2YT90;Q6ZAX5;A2YT92;A0A0E0I9H7;A0A0E0I9H6	A0A0E0I9H5;Q6ZAX7;Q0J6T8;A2YT90;Q6ZAX5;A2YT92;A0A0E0I9H7;A0A0E0I9H6	Uncharacterized protein;Uncharacterized protein OJ1540_G08.27;Os08g0269500 protein;Uncharacterized protein;Os08g0269700 protein;Uncharacterized protein;Uncharacterized protein;Uncharacterized protein	OJ1540_G08.27;Os08g0269500 Os08g0269500 OsJ_26682 OSNPB_080269500;Os08g0269700 OJ1540_G08.29 OsJ_26684 OSNPB_080269700;OsI_28535;OsI_28537	-58.0766	0.000690149	down	1.61765	7.47753	4138400	0	0	20768000	17097000	19769000	2.85295	1	1	7.4934	7.4377	7.50151
1480	A3BRI1;A2YTF9;Q6YS19;A0A0E0I9P4	A3BRI1;A2YTF9;Q6YS19;A0A0E0I9P4	Uncharacterized protein;Uncharacterized protein;Os08g0282000 protein;Uncharacterized protein	Os08g0282000 Os08g0282000 B1446H11.6 OSNPB_080282000;OsI_28599;OsJ_26734	-18.6162	0.0137677	down	3.01106	7.22955	12686000	0	9405100	7496100	9700200	9515100	4.05145	1	3.98174	7.19179	7.23122	7.26564
1490	B8BPF7;A3CGZ3;A0A0E0IA90;A0A0P0Y9Q3;Q2QS62	B8BPF7;A3CGZ3;A0A0E0IA90;A0A0P0Y9Q3;Q2QS62	Uncharacterized protein;Os12g0438900 protein;Uncharacterized protein;Os12g0438900 protein (Fragment);Microsomal signal peptidase 12 kDa subunit family protein	LOC_Os12g25210;Os12g0438900 OsJ_35964;Os12g0438900 OSNPB_120438900;OsI_38198	-17.9785	3.72103e-08	down	4.15787	8.32607	22550000	24903000	15793000	153900000	163750000	183630000	4.18446	4.18776	4.1014	8.28154	8.3334	8.36329
1496	A2X4M4;A0A0E0IBC1;A0A0E0IBC0	A2X4M4;A0A0E0IBC1;A0A0E0IBC0	Uncharacterized protein;Uncharacterized protein;Uncharacterized protein	OsI_07144	-92.1072	5.29609e-08	down	1	7.52524	0	0	0	15619000	25674000	24495000	1	1	1	7.39889	7.58285	7.59399
1510	Q6Z9F9;A0A0E0ICH6;A2YVL4	Q6Z9F9;A0A0E0ICH6;A2YVL4	Os08g0440100 protein;Uncharacterized protein;Uncharacterized protein	Os08g0440100 Os08g0440100 OsJ_27468 OSNPB_080440100 P0524F03.30 P0528B09.3;OsI_29372	-156.588	2.0739e-08	down	1	8.29083	0	0	0	123630000	188460000	153910000	1	1	1	8.1933	8.38695	8.29222
1513	Q2QNF3;A2ZLS7;A0A0E0ICN1	Q2QNF3;A2ZLS7;A0A0E0ICN1	60S ribosomal protein L2;Uncharacterized protein;Uncharacterized protein	LOC_Os12g38000 Os12g0567700 OsJ_36548 OSNPB_120567700;OsI_38771	-2.12227	0.00307241	down	7.63402	8.71963	45729000	45078000	124730000	402440000	439110000	420850000	7.48196	7.448	7.97211	8.70039	8.74341	8.71509
1514	A0A0E0ICR2;A0A0E0ICR1;Q6ZLF0;B8BB94	A0A0E0ICR2;A0A0E0ICR1;Q6ZLF0;B8BB94	Uncharacterized protein;Uncharacterized protein;Os08g0451000 protein;Uncharacterized protein	Os08g0451000 Os08g0451000 OJ1005_H01.29 OsJ_27529 OSNPB_080451000;OsI_29436	-76.7921	1.54517e-10	down	1	7.26289	0	0	0	9780900	9918300	10350000	1	1	1	7.25471	7.24358	7.29036
1543	Q84QW4;A2YX88;A0A0E0IES4	Q84QW4;A2YX88;A0A0E0IES4	Os08g0524400 protein;Uncharacterized protein;Uncharacterized protein	OJ1191_A10.104 Os08g0524400 OSNPB_080524400;OsI_29956	-77.0861	5.09665e-09	down	1	7.2684	0	0	0	11760000	8998900	10766000	1	1	1	7.30559	7.20083	7.29877
1547	Q6ZIA1;B8B928;A0A0E0IEZ1;A0A0E0IEZ0;Q6K1W6;A2YZ23;A0A0E0IH19	Q6ZIA1;B8B928;A0A0E0IEZ1;A0A0E0IEZ0;Q6K1W6;A2YZ23;A0A0E0IH19	Os08g0530200 protein;Uncharacterized protein;Uncharacterized protein;Uncharacterized protein;Os09g0258600 protein;Uncharacterized protein;Uncharacterized protein	Os08g0530200 Os08g0530200 OJ1770_H02.31 OJ1789_C07.10 OsJ_28046 OSNPB_080530200;Os09g0258600 Os09g0258600 B1279D09.8 OsJ_28568 OSNPB_090258600 P0523B07.46;OsI_30009;OsI_30588	-105.419	8.3669e-10	down	1	7.72	0	0	0	36239000	33405000	36117000	1	1	1	7.73119	7.67559	7.75321
1559	Q6ZJ19;A2YY10;A0A0E0IFQ2	Q6ZJ19;A2YY10;A0A0E0IFQ2	Os08g0556600 protein;Uncharacterized protein;Uncharacterized protein	Os08g0556600 OJ1150_A11.14 OsJ_28251 OSNPB_080556600;OsI_30228	-128.792	4.98334e-11	down	1	8.0089	0	0	0	82655000	73562000	73375000	1	1	1	8.03142	7.99099	8.00428
1563	A3BVR0;A2YY39;Q6YZI4;A0A0E0IFS7	A3BVR0;A2YY39;Q6YZI4;A0A0E0IFS7	Uncharacterized protein;Uncharacterized protein;Os08g0559000 protein;Uncharacterized protein	Os08g0559000 Os08g0559000 OSNPB_080559000 P0562A06.12;OsI_30263;OsJ_28273	-122.472	2.13604e-09	down	1	7.93631	0	0	0	56391000	63661000	71085000	1	1	1	7.89041	7.92545	7.99307
1566	A3BVS6;A2YY59;P93407;A0A0E0IFV1	A3BVS6;A2YY59;P93407;A0A0E0IFV1	Superoxide dismutase [Cu-Zn];Superoxide dismutase [Cu-Zn];Superoxide dismutase [Cu-Zn], chloroplastic;Superoxide dismutase [Cu-Zn]	OsI_30285;OsJ_28291;SODCP Os08g0561700 LOC_Os08g44770 P0543D10.3 P0604E01.43	-10.4269	1.4805e-07	down	4.21039	7.59262	26484000	27650000	25253000	22689000	25689000	29006000	4.21473	4.21198	4.20445	7.52412	7.58391	7.66983
1573	B9FYL3;B8B9M8;A0A0E0IGC4;Q6Z1P3	B9FYL3;B8B9M8;A0A0E0IGC4;Q6Z1P3	Uncharacterized protein;Uncharacterized protein;Uncharacterized protein;Os08g0566400 protein	Os08g0566400 Os08g0566400 OSJNBa0044E16.26 OSNPB_080566400;OsI_30325;OsJ_28324	-91.8874	2.65149e-08	down	1	7.5218	0	0	0	16747000	23073000	25139000	1	1	1	7.42026	7.54513	7.59999
1578	B8BD82;A0A0E0IGQ7;B9G2A8	B8BD82;A0A0E0IGQ7;B9G2A8	Uncharacterized protein;Uncharacterized protein;Auxin transport protein BIG	Os09g0247700 LOC_Os09g07294 OJ1451_A02.25 OsJ_28507 P0499G10.6;OsI_30520	-92.6817	1.06059e-10	down	1	7.53421	0	0	0	24441000	21227000	21314000	1	1	1	7.55889	7.51283	7.53092
1586	Q69TB0;B8BE14;A0A0E0IHL8	Q69TB0;B8BE14;A0A0E0IHL8	Os09g0297100 protein;Uncharacterized protein;Uncharacterized protein	Os09g0297100 Os09g0297100 OJ1381_H04.1 OsJ_28746 OSNPB_090297100 P0592C05.25;OsI_30776	-91.8739	2.65628e-09	down	1	7.52158	0	0	0	19298000	23020000	22736000	1	1	1	7.46242	7.54344	7.55889
1594	Q6H4G4;A2Z0I7;A0A0E0IIJ0;A0A0E0III9	Q6H4G4;A2Z0I7;A0A0E0IIJ0;A0A0E0III9	Os09g0370200 protein;Uncharacterized protein;Uncharacterized protein;Uncharacterized protein	Os09g0370200 Os09g0370200 B1168F12.6 OsJ_29115 OSNPB_090370200;OsI_31110	-113.729	2.10793e-09	down	1	7.82945	0	0	0	41114000	56477000	46448000	1	1	1	7.77302	7.87297	7.84237
1597	Q6H5G3;A2Z0M4;A0A0E0IIM8	Q6H5G3;A2Z0M4;A0A0E0IIM8	Hypoxia-responsive protein / zinc finger (C3HC4-type RING finger) protein-like;Hypoxia-induced gene domain 1;Uncharacterized protein	HIGD1 OsI_31148;Os09g0375900 OsJ_29155 OSNPB_090375900 P0711A01.13	-83.7601	2.29824e-10	down	1	7.38819	0	0	0	14104000	15673000	15379000	1	1	1	7.35648	7.40217	7.40592
1601	A0A0E0IIY4;Q6H450;B8BF46	A0A0E0IIY4;Q6H450;B8BF46	Annexin;Annexin;Annexin	Os09g0394900 B1040D06.12 B1339H09.19 OsJ_29255 OSNPB_090394900;OsI_31267	-12.7147	1.28385e-07	down	4.14404	7.81247	21269000	17399000	19585000	53466000	39263000	44634000	4.17341	4.11631	4.1424	7.87609	7.73532	7.826
1617	A0A0P0XNN3;Q69P89;A0A0E0IKC2;B9G3U5	A0A0P0XNN3;Q69P89;A0A0E0IKC2;B9G3U5	Os09g0439700 protein (Fragment);Membrane protein PTM1-like;Uncharacterized protein;Uncharacterized protein	Os09g0439700 OJ1344_B01.20 OSNPB_090439700;Os09g0439700 OSNPB_090439700;OsJ_29515	-13.7626	8.17354e-07	down	4.08546	7.86814	10741000	27316000	11361000	45135000	65075000	47844000	4.01648	4.20815	4.03176	7.80469	7.93855	7.86119
1618	Q69P80;F5BCS3;A2Z1P3;A0A0E0IKD0;B9G3U9	Q69P80;F5BCS3;A2Z1P3;A0A0E0IKD0;B9G3U9	Copper transporter 5.1;COPT7;Uncharacterized protein;Uncharacterized protein;Uncharacterized protein	COPT5.1 Os09g0440700 LOC_Os09g26900 OJ1344_B01.31;COPT7;OsI_31527;OsJ_29521	-13.3168	2.49613e-08	down	4.1301	7.86528	19163000	15681000	20176000	47859000	55115000	55067000	4.1527	4.08939	4.14822	7.83432	7.85368	7.90783
1633	B8BD19;B9G4B3;A0A0E0ILM1	B8BD19;B9G4B3;A0A0E0ILM1	Uncharacterized protein;Os09g0491772 protein;Uncharacterized protein	Os09g0491772 Os09g0491772 OsJ_29849 OSNPB_090491772;OsI_31865	-124.131	1.03342e-10	down	1	7.95573	0	0	0	62226000	67360000	69052000	1	1	1	7.93514	7.94915	7.98289
1653	A0A0P0XQR7;Q69JZ2;A2Z3H3;A0A0E0IMX1;A0A0E0IMX2;A0A0E0IMX0;A0A0E0IMW7;A0A0E0IMW8;A0A0E0IMW6	A0A0P0XQR7;Q69JZ2;A2Z3H3;A0A0E0IMX1;A0A0E0IMX2;A0A0E0IMX0;A0A0E0IMW7;A0A0E0IMW8;A0A0E0IMW6	Os09g0535900 protein;Os09g0535900 protein;Uncharacterized protein;Uncharacterized protein;Uncharacterized protein;Uncharacterized protein;Uncharacterized protein;Uncharacterized protein;Uncharacterized protein	Os09g0535900 OsJ_30143 OSNPB_090535900 P0569E11.10;Os09g0535900 OSNPB_090535900;OsI_32177	-74.4179	5.85188e-10	down	1	7.21758	0	0	0	7307100	9749800	8432100	1	1	1	7.17866	7.23395	7.24013
1665	B7FAL9;Q0IZQ5;A0A0E0INH4;B9G505;B8BED4	B7FAL9;Q0IZQ5;A0A0E0INH4;B9G505;B8BED4	Signal peptidase complex subunit 3;Os09g0556000 protein (Fragment);Signal peptidase complex subunit 3;Signal peptidase complex subunit 3;Signal peptidase complex subunit 3	Os09g0556000;Os09g0556000 OsJ_30293 OSNPB_090556000;OsI_32346	-144.936	3.03144e-10	down	1	8.17927	0	0	0	124420000	108020000	125840000	1	1	1	8.19547	8.14113	8.20121
1669	Q8W3D2;A0A0E0INR1;Q10A77	Q8W3D2;A0A0E0INR1;Q10A77	Putative dehydrogenase;Uncharacterized protein;Protein TIC 62, chloroplastic	OJ1136E01.14 OSJNBa0046L02.3;TIC62 LOC_Os10g01044 Os10g0100300 OSNPB_100100300	-102.938	8.8986e-11	down	1	7.68564	0	0	0	31395000	36801000	30004000	1	1	1	7.66244	7.70786	7.68662
1680	Q8LNL2;A0A0E0IQ53;A2Z5D5;Q10P27;B8AK27;A0A0E0GJR0	Q8LNL2;A0A0E0IQ53;A2Z5D5;Q10P27;B8AK27;A0A0E0GJR0	40S ribosomal protein S20, putative, expressed;Uncharacterized protein;Uncharacterized protein;40S ribosomal protein S20, putative, expressed;Uncharacterized protein;Uncharacterized protein	Os03g0249400 LOC_Os03g14530 Os03g0249400 OsJ_10145 OSNPB_030249400;OsI_10762;OsI_32860;OSJNBa0071I20.6 LOC_Os10g08930 Os10g0170200 OsJ_30847 OSNPB_100170200	-2.36046	3.26094e-05	down	7.49078	8.72985	40610000	55075000	52102000	518070000	359890000	451510000	7.40084	7.5474	7.52412	8.78479	8.65385	8.75091
1683	Q8LR75;I7FRB9;A2WWV4;A0A0E0IQE1	Q8LR75;I7FRB9;A2WWV4;A0A0E0IQE1	Os01g0841600 protein;Triosephosphate isomerase;Uncharacterized protein;Uncharacterized protein	Os01g0841600 Os01g0841600 OsJ_04035 OSNPB_010841600 P0408C03.42;OsI_04384;TPI	-91.608	6.5857e-09	down	1	7.5174	0	0	0	18532000	24449000	21570000	1	1	1	7.44361	7.56604	7.54256
1686	Q0JEP5;B9FDW4;A0A0E0IQK7;Q7XSW7;Q01LW8	Q0JEP5;B9FDW4;A0A0E0IQK7;Q7XSW7;Q01LW8	Os04g0224900 protein (Fragment);Uncharacterized protein;Glycerol-3-phosphate dehydrogenase;Glycerol-3-phosphate dehydrogenase;Glycerol-3-phosphate dehydrogenase	Os04g0224900 Os04g0224900 OSNPB_040224900;OSIGBa0101A01.3;OsJ_13895;OSJNBb0072N21.10	-34.2099	0.00892855	down	2.06992	7.16627	0	27375000	0	8513400	8270600	8370800	1	4.20977	1	7.20828	7.05276	7.23777
1703	B8BH96;A0A0E0ISX2;Q94LR9	B8BH96;A0A0E0ISX2;Q94LR9	Uncharacterized protein;Uncharacterized protein;3-ketoacyl-CoA thiolase 2, peroxisomal, putative, expressed	Os10g0457600 LOC_Os10g31950 Os10g0457600 OsJ_31778 OSJNBb0011A08.2 OSNPB_100457600;OsI_33888	-9.65278	7.80562e-08	down	4.09484	7.36578	15809000	19922000	11742000	15051000	12983000	14839000	4.10277	4.1424	4.03933	7.37832	7.3305	7.38852
1708	B8AKW1;Q0DN24;B9F604;Q10CU7;Q9AY75;A0A0E0ITA4;B8AKM3	B8AKW1;Q0DN24;B9F604;Q10CU7;Q9AY75;A0A0E0ITA4;B8AKM3	Uncharacterized protein;Os03g0780500 protein;Uncharacterized protein;Inosine-5-monophosphate dehydrogenase;Inosine-5-monophosphate dehydrogenase;Inosine-5-monophosphate dehydrogenase;Uncharacterized protein	Os03g0780500 LOC_Os03g56800 OSNPB_030780500;Os03g0780500 OSNPB_030780500;OsI_13742;OsI_13758;OsJ_12809;OSJNBa0091J19.1 LOC_Os03g56800	-117.618	2.31001e-10	down	1	7.87797	0	0	0	57761000	52328000	52097000	1	1	1	7.8994	7.8441	7.89041
1711	A3C5M7;Q7XDI5;A0A0E0ITF2;A0A0E0ITF3	A3C5M7;Q7XDI5;A0A0E0ITF2;A0A0E0ITF3	Uncharacterized protein;Os10g0470900 protein;Uncharacterized protein;Uncharacterized protein	Os10g0470900 LOC_Os10g33230 Os10g0470900 OSJNBa0079L16.15 OSNPB_100470900;OsJ_31855	-7.63211	0.0254829	down	3.13927	6.07135	2035300	3654500	2265000	1246000	1622100	1460300	1.88477	3.77686	3.75617	6.06421	5.09708	7.05276
1713	A0A0P0VYY3;Q10JB2;B9F950;B8AKD9;Q75GT3;A0A0E0ITT7;A0A172XHD1;A0A172XDT3;A0A2U1EEN6;A0A2U1EE59;Q6F2Y7;A0A0E0ITM1;B8B007	A0A0P0VYY3;Q10JB2;B9F950;B8AKD9;Q75GT3;A0A0E0ITT7;A0A172XHD1;A0A172XDT3;A0A2U1EEN6;A0A2U1EE59;Q6F2Y7;A0A0E0ITM1;B8B007	Os03g0426900 protein (Fragment);Chaperone clpB 1, putative, expressed;Uncharacterized protein;Uncharacterized protein;Chaperone protein ClpB2, chloroplastic;Uncharacterized protein;ATP-dependent Clp protease ATP-binding protein;ATP-dependent Clp protease A	BCBMB205_00920;BCBMB205_13840;C7337_0402;clpB C7337_0226;CLPB1 HSP101 Os05g0519700 LOC_Os05g44340 OsJ_19232 P0483D07.3 P0599F04.13;CLPB2 CLPB-C Os03g0426900 LOC_Os03g31300 OSJNBa0020H02.1 OSJNBa0083F15.25;LOC_Os03g31300;Os03g0426900 OSNPB_030426900;OsI_12134;OsI_20656;OsJ_11345	-83.9694	2.32153e-09	down	1	7.39179	0	0	0	13037000	16774000	15488000	1	1	1	7.33659	7.43059	7.40819
1714	Q75KQ4;B8AKF0;A0A0E0ITW6;A0A0E0ITW5	Q75KQ4;B8AKF0;A0A0E0ITW6;A0A0E0ITW5	Expressed protein;Uncharacterized protein;Uncharacterized protein;Uncharacterized protein	Os03g0431100 OSJNBa0036E17.17;OsI_12154	-74.4953	4.94365e-08	down	1	7.21908	0	0	0	10505000	8583200	10047000	1	1	1	7.27234	7.10075	7.28414
1715	B8BH78;Q8W5Q8;Q7XDE0;Q9AUZ8;A0A0E0ITZ1	B8BH78;Q8W5Q8;Q7XDE0;Q9AUZ8;A0A0E0ITZ1	Uncharacterized protein;Putative phosphatase subunit, 3-partial (Fragment);EF hand family protein, expressed;Uncharacterized protein OSJNBa0026O12.1;Uncharacterized protein	Os10g0476600 LOC_Os10g33680 Os10g0476600 OsJ_31883 OSNPB_100476600;OsI_34023;OSJNBa0026O12.1;OSJNBb0044B19.1	-40.7597	0.0047459	down	1.94194	7.29101	0	0	4118900	11711000	11380000	10128000	1	1	3.82581	7.30327	7.28349	7.28627
1725	A0A0E0IUW0;P0C587;A2Z928;A6N1Q2;A0A0N7KS13;A3C682	A0A0E0IUW0;P0C587;A2Z928;A6N1Q2;A0A0N7KS13;A3C682	Glutamyl-tRNA reductase;Glutamyl-tRNA reductase, chloroplastic;Glutamyl-tRNA reductase, chloroplastic;Glutamyl-trna reductase 1 (Fragment);Os10g0502400 protein (Fragment);Glutamyl-tRNA reductase	Os10g0502400 LOC_Os10g35840 OSJNBa0078O01.14 OSJNBb0073N24.1;Os10g0502400 OSNPB_100502400;OsI_033071;OsJ_32069	-87.789	2.6495e-08	down	1	7.45597	0	0	0	14452000	23282000	17016000	1	1	1	7.3677	7.54978	7.45043
1741	Q5W745;A2Y3A2;A0A0E0IW33	Q5W745;A2Y3A2;A0A0E0IW33	Os05g0331200 protein;Uncharacterized protein;Uncharacterized protein	Os05g0331200 Os05g0331200 OJ1005_D04.1 OJ1675_H07.8 OsJ_18089 OSNPB_050331200;OsI_19490	-129.589	1.43434e-08	down	1	8.0178	0	0	0	97961000	64118000	79976000	1	1	1	8.09568	7.92713	8.0306
1744	A0A0E0IWK0;Q7XC40;B8BI98	A0A0E0IWK0;Q7XC40;B8BI98	Uncharacterized protein;Expressed protein;Uncharacterized protein	Os10g0563400 LOC_Os10g41380 Os10g0563400 OsJ_32478 OSJNBa0027P10.2 OSNPB_100563400;OsI_34667	-90.954	6.51627e-09	down	1	7.50707	0	0	0	18459000	24831000	20227000	1	1	1	7.44084	7.57014	7.51022
1748	Q8S7E1;B8BIB7;A0A0E0IWP3	Q8S7E1;B8BIB7;A0A0E0IWP3	Chlorophyllide a oxygenase, chloroplastic;Uncharacterized protein;Uncharacterized protein	CAO LLS1 Os10g0567400 LOC_Os10g41780 OsJ_32509 OSJNBa0057L21.2;OsI_34701	-45.2454	0.00695275	down	2.07493	7.57463	0	0	27765000	18977000	25632000	30348000	1	1	4.2248	7.45404	7.58095	7.6889
1759	A2XQK0;A0A0E0IWY2;A3AR68;Q7XX36;B8AVD0;A3AR66	A2XQK0;A0A0E0IWY2;A3AR68;Q7XX36;B8AVD0	Uncharacterized protein;Uncharacterized protein;Uncharacterized protein;OSJNBa0060B20.12 protein;Uncharacterized protein	OsI_14909;OsI_14912;OsJ_13863;OsJ_13866;OSJNBa0060B20.12	-160.639	3.69409e-08	down	1	8.32768	0	0	0	162320000	223770000	131480000	1	1	1	8.30752	8.44883	8.22668
1762	Q0IQK7;Q6ZX06;Q2QYK8;A2ZHF7;A0A0E0IXB4;A0A0E0IXB3;A2ZAT4;Q0IV34	Q0IQK7;Q6ZX06;Q2QYK8;A2ZHF7;A0A0E0IXB4;A0A0E0IXB3;A2ZAT4;Q0IV34	Non-specific lipid-transfer protein (Fragment);Non-specific lipid-transfer protein;Non-specific lipid-transfer protein;Non-specific lipid-transfer protein;Non-specific lipid-transfer protein;Non-specific lipid-transfer protein;Non-specific lipid-transfer p	ltp2 Os11g0116200 LOC_Os11g02424 OsJ_32723 OSNPB_110116200;Os11g0116200;Os12g0115500;Os12g0115500 LOC_Os12g02340 OsJ_34998 OSNPB_120115500;OsI_34870;OsI_37228	-239.881	1.57736e-10	down	1	8.90618	0	0	0	641200000	661790000	631100000	1	1	1	8.88827	8.94198	8.88827
1773	Q6Z6L4;A2X2G9;A0A0E0IY89	Q6Z6L4;A2X2G9;A0A0E0IY89	Aminopeptidase M1-A;Aminopeptidase;Aminopeptidase	Os02g0218200 LOC_Os02g12650 OsJ_05906 P0027A02.7;OsI_06386	-81.2667	1.77751e-08	down	1	7.34459	0	0	0	17587000	10854000	12542000	1	1	1	7.42912	7.26747	7.33719
1784	B8BJF2;A0A0E0IZ14;B9G9P6;Q2R9R4	B8BJF2;A0A0E0IZ14;B9G9P6;Q2R9R4	Uncharacterized protein;Uncharacterized protein;Uncharacterized protein;Protein-tyrosine phosphatase containing protein, expressed	LOC_Os11g07850;OsI_35345;OsJ_33184	-103.254	4.3241e-10	down	1	7.69005	0	0	0	36054000	33486000	28624000	1	1	1	7.72815	7.67816	7.66384
1786	B7EBJ5;Q0IU69;B8BJF9;A0A0E0IZ23;Q53ML8	B7EBJ5;Q0IU69;B8BJF9;A0A0E0IZ23;Q53ML8	Os11g0181700 protein;Os11g0181700 protein;Uncharacterized protein;Uncharacterized protein;Similar to seven transmembrane protein Mlo4	LOC_Os11g07920;Os11g0181700 LOC_Os11g07922 Os11g0181700 OsJ_33194 OSNPB_110181700;Os11g0181700 LOC_Os11g07922 OSNPB_110181700;OsI_35355	-102.93	2.05423e-09	down	1	7.68552	0	0	0	33417000	29668000	34579000	1	1	1	7.69168	7.63291	7.73196
1789	Q2R8J4;A0A0E0IZV7;Q0ITQ9	Q2R8J4;A0A0E0IZV7;Q0ITQ9	Expressed protein;Uncharacterized protein;Os11g0227000 protein	LOC_Os11g11980;Os11g0227000 Os11g0227000 OSNPB_110227000	-2.00309	4.967e-05	down	7.39093	8.39316	40796000	42306000	37643000	228670000	150030000	214600000	7.40217	7.41628	7.35433	8.45132	8.29222	8.43593
1803	Q0IT26;A0A0E0J1C3	Q0IT26;A0A0E0J1C3	Os11g0425600 protein;Uncharacterized protein	Os11g0425600 OSNPB_110425600	-88.2147	3.77475e-08	down	1	7.46295	0	0	0	15228000	16562000	23433000	1	1	1	7.38668	7.42639	7.57578
1819	Q2R2Z3;A2ZF51;A0A0E0J2U0;A0A0P0Y3G9	Q2R2Z3;A2ZF51;A0A0E0J2U0;A0A0P0Y3G9	Expressed protein;Uncharacterized protein;Uncharacterized protein;Os11g0544600 protein (Fragment)	LOC_Os11g34190 Os11g0544600 OsJ_34181 OSNPB_110544600;Os11g0544600 OSNPB_110544600;OsI_36410	-83.9635	5.71286e-14	down	1	7.39169	0	0	0	15473000	15065000	14818000	1	1	1	7.3932	7.39414	7.38773
1829	Q2R1C4;B9G0A2;B8AMX7;A0A0E0J439	Q2R1C4;B9G0A2;B8AMX7;A0A0E0J439	Os11g0610700 protein;Uncharacterized protein;Uncharacterized protein;Uncharacterized protein	LOC_Os11g39650 Os11g0610700 OSNPB_110610700;OsI_09981;OsJ_26867	-13.2569	1.72029e-08	down	4.20334	7.93201	22809000	27083000	26752000	65241000	69417000	51110000	4.18658	4.20621	4.21724	7.95437	7.96106	7.88062
1837	Q1JRJ5;Q2R037;A4GZL2;A3CDM5;A2X7R9;A0A0E0J565	Q1JRJ5;Q2R037;A4GZL2;A3CDM5;A2X7R9;A0A0E0J565	Putative meiotic recombination protein REC14;Expressed protein;Meiotic recombination protein;Uncharacterized protein;Uncharacterized protein;Uncharacterized protein	LOC_Os11g43890 Os11g0660300 OSNPB_110660300;OsI_08263;OsJ_34727;rec14	-16.624	6.04287e-09	down	4.00576	8.06095	11840000	11019000	8894600	94031000	85744000	85047000	4.03563	4.01409	3.96755	8.08082	8.04332	8.05872
1845	Q2QYL3;A2ZAS9;A0A0E0J610	Q2QYL3;A2ZAS9;A0A0E0J610	Non-specific lipid-transfer protein 3;Non-specific lipid-transfer protein 3;Non-specific lipid-transfer protein	LTP110-B Os12g0114800 LOC_Os12g02300;LTP110-B OsI_035992;LTP110-A Os11g0115100 LOC_Os11g02350 OsJ_031413;LTP110-A OsI_033672	-20.1977	4.15904e-08	down	4.08971	8.42583	15911000	11550000	18770000	215890000	186250000	225700000	4.10398	4.03037	4.13478	8.42651	8.38284	8.46814
1846	Q7XJ39;A3C7Z3;A2ZAT0;A0A1L2JIE4;A0A0E0J611;T2D089;O22482;A0A0P0Y6A6;V5K4S5;Q2QYL2;A0A1L2JIE5;A0A0E0IXA6	Q7XJ39;A3C7Z3;A2ZAT0;A0A1L2JIE4;A0A0E0J611;T2D089	Non-specific lipid-transfer protein 2A;Non-specific lipid-transfer protein;Non-specific lipid-transfer protein 2;Non-specific lipid-transfer protein;Non-specific lipid-transfer protein;Non-specific lipid-transfer protein (Fragment)	LTP2-B OsI_035993;LTP2-A Os11g0115350 LOC_Os11g02369;LTP2-A OsI_033673;LTP2-B LTPB-1 Os12g0115000 LOC_Os12g02310 OsJ_033643;Os11g0115466 OsJ_32715;Os12g0115000 OSNPB_120115000	-10.2467	2.41859e-08	down	4.12613	7.48322	18718000	15715000	19260000	18589000	19966000	20346000	4.14703	4.0915	4.13985	7.44496	7.49065	7.51405
1862	Q2QVB4;A2ZJA7;A0A0E0J8D4	Q2QVB4;A2ZJA7;A0A0E0J8D4	Aspartyl aminopeptidase, putative, expressed;Uncharacterized protein;Uncharacterized protein	Os12g0236500 LOC_Os12g13390 Os12g0236500 OsJ_35672 OSNPB_120236500;OsI_37907	-45.4036	0.00432107	down	1.94451	7.44925	0	0	4262100	18863000	16191000	18644000	1	1	3.83353	7.45043	7.41535	7.48196
1864	A0A0P0Y952;Q2QV45;A0A0E0J8K1;B9GCK4;B8BP25;A0A0P0Y8M7;Q84P99;A0A0P0Y8U7	A0A0P0Y952;Q2QV45;A0A0E0J8K1;B9GCK4;B8BP25	Os12g0244100 protein (Fragment);70 kDa heat shock protein;Uncharacterized protein;Uncharacterized protein;Uncharacterized protein	Os12g0244100 LOC_Os12g14070 Os12g0244100 OSNPB_120244100;Os12g0244100 OSNPB_120244100;OsI_37938;OsJ_35701	-76.7602	2.73724e-09	down	1	7.26229	0	0	0	11256000	9005200	10603000	1	1	1	7.28513	7.2048	7.29693
1866	Q2QU07;A2ZJH6;A0A0E0J8W2	Q2QU07;A2ZJH6;A0A0E0J8W2	RING-type E3 ubiquitin transferase;RING-type E3 ubiquitin transferase;RING-type E3 ubiquitin transferase	Os12g0277400 LOC_Os12g17900 Os12g0277400 OsJ_35755 OSNPB_120277400;OsI_37966	-97.8155	1.08989e-12	down	1	7.61199	0	0	0	27931000	28468000	25584000	1	1	1	7.60339	7.61692	7.61566
1867	Q2QU06;A2ZJH7;A0A0E0J8W3;A0A0P0Y903	Q2QU06;A2ZJH7;A0A0E0J8W3	60 kDa chaperonin alpha subunit;Uncharacterized protein;Uncharacterized protein	LOC_Os12g17910 Os12g0277500 OSNPB_120277500;Os12g0277500 OSNPB_120277500;OsI_37967	-144.931	1.66136e-09	down	1	8.17922	0	0	0	134880000	114620000	104580000	1	1	1	8.23162	8.1757	8.13035
1875	Q8H3F6;A2YJY2;A0A0E0J9Y4;Q0D7G0	Q8H3F6;A2YJY2;A0A0E0J9Y4;Q0D7G0	Uncharacterized protein;Uncharacterized protein;Uncharacterized protein;Os07g0251200 protein	Os07g0251200;OsI_25536;OsJ_23727 OSJNBb0056I06.118	-9.39911	3.2391e-08	down	4.18763	7.42015	22141000	28334000	21268000	14920000	17374000	16532000	4.18085	4.21911	4.16291	7.37573	7.44236	7.44236
1884	Q2QN87;Q2QN86;B8BMN2;A0A0E0JBE6;B9GDW9	Q2QN87;Q2QN86;B8BMN2;A0A0E0JBE6;B9GDW9	Expressed protein;Expressed protein;Uncharacterized protein;Uncharacterized protein;Uncharacterized protein	LOC_Os12g38640;Os12g0575000 LOC_Os12g38640 Os12g0575000 OSNPB_120575000;OsI_38846;OsJ_36614	-154.902	1.48177e-08	down	1	8.27521	0	0	0	188100000	133950000	126420000	1	1	1	8.37496	8.24607	8.20461
1890	A3CIY6;A2ZM75;A0A0E0JBT3	A3CIY6;A2ZM75;A0A0E0JBT3	Uncharacterized protein;Uncharacterized protein;Uncharacterized protein	OsI_38931;OsJ_36694	-120.268	2.59174e-12	down	1	7.91011	0	0	0	58053000	60008000	56992000	1	1	1	7.9031	7.90606	7.92119
1893	Q2QMG7;A2ZMH6;A0A0E0JC55	Q2QMG7;A2ZMH6;A0A0E0JC55	Os12g0605400 protein;Uncharacterized protein;Uncharacterized protein	LOC_Os12g41220 Os12g0605400 OsJ_36792 OSNPB_120605400;OsI_39027	-89.7668	8.92899e-10	down	1	7.48811	0	0	0	18739000	22193000	19105000	1	1	1	7.448	7.52644	7.4899
1910	Q7F4T2;Q6END7;P0C440;P0C439;P0C438;J7EYP7;A0A1W5HYZ9;A0A0N9E0Z9;A0A0N9E0W2;A0A0K0LRQ7;A0A0K0LKA8;A0A1L6Z5L1	Q7F4T2;Q6END7;P0C440;P0C439;P0C438;J7EYP7;A0A1W5HYZ9;A0A0N9E0Z9;A0A0N9E0W2;A0A0K0LRQ7;A0A0K0LKA8;A0A1L6Z5L1	50S ribosomal protein L14, chloroplastic;50S ribosomal protein L14, chloroplastic;50S ribosomal protein L14, chloroplastic;50S ribosomal protein L14, chloroplastic;50S ribosomal protein L14, chloroplastic;50S ribosomal protein L14, chloroplastic;50S riboso	rpl14;rpl14 9311107;rpl14 LOC_Osp1g00710;rpl14 Os05g0292700 OSJNBa0036E18.23 P0557A01.18	-83.1867	1.65038e-14	down	1	7.37828	0	0	0	15095000	14448000	13832000	1	1	1	7.38079	7.37832	7.37573
1948	A2XRR5;Q01M02;A3AS72;A2XRR4;A0A0P0W8V9	A2XRR5;Q01M02;A3AS72;A2XRR4;A0A0P0W8V9	Uncharacterized protein;OSIGBa0096F13.8 protein;Uncharacterized protein;Uncharacterized protein;Os04g0306750 protein (Fragment)	Os04g0306750 OSNPB_040306750;OsI_15319;OsI_15320;OSIGBa0096F13.8 OSIGBa0125J07.3;OsJ_14218	-122.321	4.27059e-11	down	1	7.93453	0	0	0	66050000	63234000	57352000	1	1	1	7.95717	7.9227	7.92371
1966	A0A0P0XR31;Q7XHB3;A2Z4F1	A0A0P0XR31;Q7XHB3;A2Z4F1	Peroxidase (Fragment);Peroxidase;Peroxidase	Os10g0109300 OSNPB_100109300;OsI_32528;prx125 OSJNBa0015O22.19 LOC_Os10g02040 Os10g0109300 OSNPB_100109300	-93.1332	4.14665e-11	down	1	7.54122	0	0	0	23425000	23872000	20872000	1	1	1	7.54256	7.55889	7.52222
1984	Q5ZBL3;A2WKK7	Q5ZBL3;A2WKK7	Os01g0144700 protein;Uncharacterized protein	Os01g0144700 OsJ_00343 OSNPB_010144700 P0024G09.36;OsI_00364	-101.007	4.56708e-10	down	1	7.65831	0	0	0	29688000	30822000	30654000	1	1	1	7.63398	7.64371	7.69724
1985	A2WL86;A2WL89;Q0JQA4;A0A0E0FGZ3;A0A2H4ULE9;Q5VR12;B8ADI1;Q5VR11;A0A0P0UYZ1;A0A0E0FGZ5	A2WL86;A2WL89;Q0JQA4;A0A0E0FGZ3;A0A2H4ULE9;Q5VR12;B8ADI1;Q5VR11;A0A0P0UYZ1;A0A0E0FGZ5	Uncharacterized protein;Uncharacterized protein;Os01g0174000 protein;Uncharacterized protein;NADH-cytochrome b5 reductase (Fragment);NADH-cytochrome b5 reductase;NADH-cytochrome b5 reductase;Putative TGACG-motif binding factor;Os01g0174000 protein;Uncharac	Os01g0174000 OsJ_00568;Os01g0174000 OSNPB_010174000;Os01g0174300 Os01g0174300 OsJ_00570 OSJNBa0089K24.21 OSNPB_010174300;OsI_00597;OsI_00600;OsI_00602;OSJNBa0089K24.18	-96.0933	9.28469e-08	down	1	7.58636	0	0	0	19395000	25089000	33336000	1	1	1	7.46509	7.57512	7.71887
1992	Q7F7I7;A2WSI7;A0A0E0HIU0	Q7F7I7;A2WSI7;A0A0E0HIU0	GTP-binding nuclear protein Ran-1;GTP-binding nuclear protein Ran-1;Uncharacterized protein	RAN1 OsI_002780;RAN1 TC4 Os01g0611100 LOC_Os01g42530 OsJ_002485 P0046B10.3 P0410E03.34	-92.8926	2.88944e-10	down	1	7.53749	0	0	0	22718000	24881000	20448000	1	1	1	7.52644	7.57127	7.51477
1997	A2WYG9;Q5JJI4;A0A0E0FXQ9	A2WYG9;Q5JJI4;A0A0E0FXQ9	Probable mitochondrial import receptor subunit TOM20;Probable mitochondrial import receptor subunit TOM20;Uncharacterized protein	TOM20 Os01g0921600 LOC_Os01g69250 B1793G04.21 OJ1485_B09.8 OsJ_004482 OsJ_04580;TOM20 OsI_04972	-19.6673	0.0267831	down	3.43699	7.73472	0	18399000	28835000	32046000	42267000	37523000	1	4.12569	5.18529	7.67249	7.76484	7.76684
2001	A3A3K9;A2X1E0;Q6H713	A3A3K9;A2X1E0;Q6H713	Glycine cleavage system H protein;Glycine cleavage system H protein;Glycine cleavage system H protein	Os02g0170100 OJ1116_A06.24 OSNPB_020170100 P0030G02.14;OsI_06022;OsJ_05551	-75.1317	5.21743e-10	down	1	7.23135	0	0	0	9675500	10272000	6998200	1	1	1	7.2485	7.25219	7.19335
2004	Q6EUS1;A2X2T0;Q0E2I2	Q6EUS1;A2X2T0;Q0E2I2	Peroxidase;Peroxidase;Os02g0236600 protein	Os02g0236600;Os02g0236600 prx27 OJ1077_A12.23 OsJ_06021 OSNPB_020236600;OsI_06495	-46.1624	0.00651023	down	2.06159	7.59024	0	0	23146000	21314000	34609000	23653000	1	1	4.18478	7.50248	7.68662	7.58161
2010	Q10Q38;A2XDU6	Q10Q38;A2XDU6	Expressed protein;Uncharacterized protein	LOC_Os03g11250 OsJ_09879;OsI_10488	-159.287	5.981e-11	down	1	8.31549	0	0	0	157630000	157210000	172090000	1	1	1	8.29222	8.31707	8.33717
2019	A2XLQ3	A2XLQ3	Uncharacterized protein	OsI_13406	-81.1995	5.19846e-08	down	1	7.3434	0	0	0	9740500	18413000	11691000	1	1	1	7.25219	7.45972	7.31828
2030	Q0DKF0;B7EBT7;A2Y0T4;B8AYH0;A0A0P0WIJ3	Q0DKF0;B7EBT7;A2Y0T4;B8AYH0;A0A0P0WIJ3	60S ribosomal protein L10-2;60s ribosomal protein;60S ribosomal protein L10-2;Uncharacterized protein;Os05g0169100 protein (Fragment)	Os05g0169100 OSNPB_050169100;OsI_18615;OsJ_17273;SG12 QM1 Os05g0169100 LOC_Os05g07700;SG12 QM1 OsI_017927	-45.7085	0.00110886	down	1	6.51439	0	0	0	6866900	6222800	7358300	1	1	1	7.1358	5.19909	7.20828
2038	A2YEV6;B9FU28;Q69Q38	A2YEV6;B9FU28;Q69Q38	Uncharacterized protein;Uncharacterized protein;Os06g0607100 protein	Os06g0607100 OSNPB_060607100 P0029C06.23;OsI_23651;OsJ_21922	-13.3471	1.20489e-08	down	3.90419	7.64265	6611900	7396700	5290800	30143000	33316000	25842000	3.92111	3.9254	3.86607	7.63854	7.67249	7.61692
2045	A2YIV4;Q8H4Z0;A0A0E0HXI7	A2YIV4;Q8H4Z0;A0A0E0HXI7	Uncharacterized protein;Os07g0184800 protein;Uncharacterized protein	OJ1046_F10.127 Os07g0184800 OSNPB_070184800;OsI_25157	-77.1938	0.00414133	down	2.0606	8.33101	22187000	0	0	117520000	219030000	188070000	4.1818	1	1	8.17352	8.4397	8.37981
2047	Q6YU35;A2YK70	Q6YU35;A2YK70	Os07g0274700 protein;Uncharacterized protein	Os07g0274700 B1029H08.20 OsJ_23824 OSJNBb0032G22.35 OSNPB_070274700;OsI_25619	-92.9413	1.56429e-09	down	1	7.53825	0	0	0	20682000	23046000	23553000	1	1	1	7.4899	7.54461	7.58024
2055	Q6ZD98;A2YRD4	Q6ZD98;A2YRD4	Os08g0156700 protein;Uncharacterized protein	Os08g0156700 Os08g0156700 OsJ_26090 OSNPB_080156700 P0438H08.18;OsI_27863	-95.4444	1.09388e-09	down	1	7.57659	0	0	0	25579000	22696000	25910000	1	1	1	7.57388	7.53615	7.61974
2060	Q6ZFI6;A2YWR6;A0A0E0IE05;A0A0E0IE07;A0A0E0IE04;A0A0E0IE06;A0A0P0XHN6;A6N1A8;A6N1R4	Q6ZFI6;A2YWR6;A0A0E0IE05;A0A0E0IE07;A0A0E0IE04;A0A0E0IE06;A0A0P0XHN6	Os08g0502700 protein;Uncharacterized protein;Uncharacterized protein;Uncharacterized protein;Uncharacterized protein;Uncharacterized protein;Os08g0502700 protein (Fragment)	Os08g0502700 Os08g0502700 OJ1345_D02.38 OJ1506_F01.10 OsJ_27850 OSNPB_080502700;Os08g0502700 OSNPB_080502700;OsI_29783	-2.06542	0.0003697	down	9.27846	10.3249	2818000000	2905800000	1757900000	15469000000	20321000000	19470000000	9.32419	9.3811	9.13009	10.2144	10.3801	10.3801
2062	Q6YYV8;A2YY66;A0A0E0IFW0;A3BVT2;A0A0P0XJ94	Q6YYV8;A2YY66;A0A0E0IFW0;A3BVT2	Os08g0562500 protein;Uncharacterized protein;Uncharacterized protein;Uncharacterized protein	Os08g0562500 Os08g0562500 OSNPB_080562500 P0543D10.12 P0604E01.52;Os08g0562500 OSNPB_080562500;OsI_30292;OsJ_28297	-96.6486	1.4835e-09	down	1	7.59468	0	0	0	28620000	23019000	26215000	1	1	1	7.61692	7.54256	7.62455
2078	A3A7Y3	A3A7Y3	Uncharacterized protein	OsJ_07113	-91.1403	3.76575e-08	down	1	7.51002	0	0	0	25059000	24808000	14995000	1	1	1	7.56604	7.56988	7.39414
2081	A3B9C8;Q2QLP8	A3B9C8;Q2QLP8	Uncharacterized protein;Expressed protein	LOC_Os12g43730;OsJ_20479	-150.396	4.38854e-09	down	1	8.23262	0	0	0	115230000	150080000	135070000	1	1	1	8.16427	8.29402	8.23957
2089	A6N109	A6N109	Oxygen-evolving enhancer protein 1 (Fragment)		-167.024	4.56821e-11	down	1	8.38391	0	0	0	185010000	203400000	187180000	1	1	1	8.36894	8.40823	8.37457
2091	B0FFP0;Q8GTK4;O65103;A2YI21;A0A0E0HWD4;U5YRP7;Q40701;O22536;A2YI23	B0FFP0;Q8GTK4;O65103;A2YI21;A0A0E0HWD4;U5YRP7;Q40701;O22536	Chloroplast 23 kDa polypeptide of photosystem II (Fragment);Os07g0141400 protein;23 kDa polypeptide of photosystem II;Uncharacterized protein;Uncharacterized protein;Photosystem II extrinsic subunit;23 kDa polypeptide of photosystem II;23kDa polypeptide of	OJ1351_C05.112 Os07g0141400 OsJ_23049 OSNPB_070141400;OS0EE2;OsI_24850;OsI_24852;PsbP	-2.4221	0.000267348	down	8.01219	9.28845	146140000	157470000	107910000	2198200000	1172600000	1520600000	8.06952	8.0648	7.90226	9.44856	9.13724	9.27954
2101	B8AVZ3;B7EYF6;Q94F85;Q7FAR6	B8AVZ3;B7EYF6;Q94F85;Q7FAR6	Uncharacterized protein;Os04g0665400 protein;H1005F08.7 protein;OSJNBa0087O24.6 protein	H1005F08.7;Os04g0665400 OsJ_16530 OSNPB_040665400;Os04g0665400 OSJNBa0087O24.6;OsI_17816	-85.6635	8.12453e-09	down	1	7.42061	0	0	0	18746000	19160000	12710000	1	1	1	7.44868	7.4695	7.34364
2102	Q5N747;B8A6Z7;Q7F2J9;A0A0E0FWC8;A0A0E0FWC7;A6N052	Q5N747;B8A6Z7;Q7F2J9;A0A0E0FWC8;A0A0E0FWC7	Os01g0871500 protein;Uncharacterized protein;OSJNBb0008G24.11 protein;Uncharacterized protein;Uncharacterized protein	Os01g0871500 OsJ_04242 OSNPB_010871500 P0039A07.28 P0491F11.2;OsI_04603;OSJNBb0008G24.11	-2.06051	0.00392725	down	7.53741	8.58041	39322000	109400000	36719000	341670000	277610000	321620000	7.38668	7.88062	7.34493	8.6165	8.52407	8.60066
2104	B8A753;A0A0P0V1X7;Q654S0;A0A0P0V2C2;A2ZSJ0;A2WPA3;Q654R2;Q5U1T1;Q5U1T0;B8A755;Q5U1S8;Q5U1M1;A2Y0P6;Q5U1S9;A2WPA2;Q654S1;Q75IS1;A2WPA1;A2ZSI8	B8A753;A0A0P0V1X7;Q654S0;A0A0P0V2C2;A2ZSJ0;A2WPA3;Q654R2;Q5U1T1;Q5U1T0;B8A755;Q5U1S8;Q5U1M1;A2Y0P6;Q5U1S9;A2WPA2;Q654S1;Q75IS1;A2WPA1;A2ZSI8	Peroxidase;Peroxidase (Fragment);Peroxidase;Peroxidase (Fragment);Peroxidase;Peroxidase;Peroxidase;Peroxidase;Peroxidase;Peroxidase;Peroxidase;Peroxidase;Peroxidase;Peroxidase;Peroxidase;Peroxidase;Peroxidase;Peroxidase;Peroxidase	B1135C02.24-1 Os01g0326000 OSNPB_010326000;B1135C02.24-2 Os01g0326000 OSNPB_010326000;B1135C02.43 P0537A05.18;Os01g0326300 OSNPB_010326300;Os01g0327100 OSNPB_010327100;Os05g0162000 OSJNBa0034O12.19 OSJNBb0099P06.2 OSNPB_050162000;OsI_01672;OsI_01676;OsI_01677;OsI_01678;OsI_01679;OsI_18569;OsJ_01547;OsJ_01549;prx12 OsJ_01544;prx13;prx14;prx15 Os01g0327100 OSNPB_010327100;prx72	-90.9952	1.7544e-10	down	1	7.50772	0	0	0	20319000	20706000	21431000	1	1	1	7.48452	7.50248	7.53615
2118	B8ADF0;B9ET09	B8ADF0;B9ET09	Uncharacterized protein;Uncharacterized protein	OsI_00526;OsJ_00494	-89.6792	1.20015e-12	down	1	7.4867	0	0	0	19903000	19796000	19319000	1	1	1	7.4796	7.48594	7.49457
2121	B8ADN7;Q5SNE1;B9ETJ9;A0A0E0FHC8	B8ADN7;Q5SNE1;B9ETJ9;A0A0E0FHC8	Uncharacterized protein;Os01g0187400 protein;Uncharacterized protein;Uncharacterized protein	Os01g0187400 OSNPB_010187400 P0512G09.9 P0695A04.18;OsI_00705;OsJ_00683	-88.2308	8.76091e-09	down	1	7.46321	0	0	0	15816000	23009000	16558000	1	1	1	7.40592	7.5401	7.44361
2128	B8AFJ1;Q8RW24;Q6K959;A0A0P0VRN7;A0A0E0GFE5;A0A0E0GFE4;A0A0E0GFE3;A0A0E0GFE1;A0A0E0GFE2;A0A0E0GFD9;A0A0E0GFE0	B8AFJ1;Q8RW24;Q6K959;A0A0P0VRN7;A0A0E0GFE5;A0A0E0GFE4;A0A0E0GFE3;A0A0E0GFE1;A0A0E0GFE2;A0A0E0GFD9;A0A0E0GFE0	Uncharacterized protein;N-acetylglucosaminyltransferase 1;N-acetylglucosaminyltransferase I-like protein;Os02g0832800 protein (Fragment);Uncharacterized protein;Uncharacterized protein;Uncharacterized protein;Uncharacterized protein;Uncharacterized protein	mgat1;Os02g0832800 Os02g0832800 OJ1149_C12.27 OJ1282_E10.3 OsJ_09008 OSNPB_020832800;Os02g0832800 OSNPB_020832800;OsI_09579	-10.4146	3.59036e-07	down	4.20708	7.58762	25087000	24858000	27880000	21315000	25265000	29742000	4.20748	4.18752	4.22625	7.50391	7.5769	7.68204
2134	B9F297;B8AH11	B9F297;B8AH11	Os02g0129900 protein;Uncharacterized protein	Os02g0129900 OsJ_05240 OSNPB_020129900;OsI_05713	-97.0683	9.68749e-09	down	1	7.60093	0	0	0	28797000	21579000	28314000	1	1	1	7.62273	7.52005	7.66
2136	Q6Z7S3;B8AID7	Q6Z7S3;B8AID7	Os02g0741100 protein;Uncharacterized protein	Os02g0741100 Os02g0741100 OsJ_08329 OSNPB_020741100 P0516G10.24 P0585G03.2;OsI_08883	-79.9278	7.5813e-10	down	1	7.32062	0	0	0	10978000	13416000	12249000	1	1	1	7.27928	7.34936	7.33324
2147	Q10MI6;B8AMH3	Q10MI6;B8AMH3	Expressed protein;Uncharacterized protein	LOC_Os03g19452 OsJ_10567;OsI_11247	-115.888	7.28208e-11	down	1	7.85658	0	0	0	48321000	57899000	46861000	1	1	1	7.83694	7.88062	7.8522
2149	Q94GE1;Q0DM69;B8AMP8	Q94GE1;Q0DM69;B8AMP8	Putative zinc finger protein;Os03g0825400 protein;Uncharacterized protein	OJ1111_B11.19;Os03g0825400 Os03g0825400 OsJ_13187 OSNPB_030825400;OsI_14138	-83.4502	0.00361059	down	2.04296	8.42581	0	0	18038000	217020000	211680000	204860000	1	1	4.12889	8.4294	8.4306	8.41742
2151	Q10G26;B9FA08;B8ANH9	Q10G26;B9FA08;B8ANH9	Cell division protein ftsZ, putative, expressed;Uncharacterized protein;Uncharacterized protein	LOC_Os03g44420 Os03g0646100 OSNPB_030646100;OsI_12805;OsJ_11892	-52.1203	0.00411912	down	1.9659	7.66967	0	0	6193400	31593000	29817000	32283000	1	1	3.89769	7.66384	7.63731	7.70786
2172	Q8RU45;Q7XN85;Q01HZ5;B9FCX4;B8AVM5	Q8RU45;Q7XN85;Q01HZ5;B9FCX4;B8AVM5	Putative rubisco activase;OSJNBa0011F23.7 protein;OSIGBa0132E09-OSIGBa0108L24.4 protein;Uncharacterized protein;Uncharacterized protein	24K23.6;Os04g0658300 Os04g0658300 OSJNBa0011F23.7 OSNPB_040658300;OsI_17750;OSIGBa0132E09-OSIGBa0108L24.4;OsJ_16474	-75.1005	1.73148e-10	down	1	7.23075	0	0	0	8267700	9742000	9259800	1	1	1	7.2048	7.23274	7.25471
2173	B9F7A0;B8AVZ2	B9F7A0;B8AVZ2	Uncharacterized protein;Uncharacterized protein	OsI_17810;OsJ_10304	-114.304	2.71322e-11	down	1	7.83673	0	0	0	46850000	50996000	47074000	1	1	1	7.82132	7.83349	7.85539
2180	Q60EM2;B9FJD7;B8AYT9	Q60EM2;B9FJD7;B8AYT9	Os05g0455700 protein;Uncharacterized protein;Uncharacterized protein	Os05g0455700 Os05g0455700 OJ1651_D06.11 OSNPB_050455700;OsI_20192;OsJ_18781	-91.0746	2.89243e-07	down	1	7.50898	0	0	0	34198000	17045000	14887000	1	1	1	7.70014	7.43618	7.39061
2181	Q06397;B8AYW3	Q06397;B8AYW3	Derlin-1;Derlin	DER1 Os05g0187800 LOC_Os05g09550 B1007D10.4 OJ1097_A12.10 OsJ_17392;OsI_18749	-23.1323	0.0126962	down	3.11015	7.64199	21533000	0	20666000	29509000	29567000	28730000	4.17574	1	4.1547	7.62957	7.63133	7.66506
2202	Q6YT74;B8B7C4	Q6YT74;B8B7C4	Os07g0152800 protein;Uncharacterized protein	Os07g0152800 B1364A02.32 OsJ_23124 OSNPB_070152800;OsI_24927	-81.3785	2.73804e-10	down	1	7.34658	0	0	0	14427000	12306000	13220000	1	1	1	7.3663	7.31381	7.35962
2208	Q7EZ93;B8B8W4	Q7EZ93;B8B8W4	Os08g0517300 protein;Uncharacterized protein	OsI_29889;P0686C03.151 P0700D12.110 Os08g0517300 OsJ_27936 OSNPB_080517300	-85.9748	1.63901e-08	down	1	7.42584	0	0	0	14199000	21334000	15365000	1	1	1	7.35804	7.51477	7.40472
2211	Q6YZK5;B8BA11;A0A0E0IAN5;A0A0E0IAN4;A0A0E0IAN3;A0A0E0IAN2	Q6YZK5;B8BA11;A0A0E0IAN5;A0A0E0IAN4;A0A0E0IAN3;A0A0E0IAN2	Os08g0359000 protein;Uncharacterized protein;Uncharacterized protein;Uncharacterized protein;Uncharacterized protein;Uncharacterized protein	Os08g0359000 Os08g0359000 OSNPB_080359000 P0488B06.35;OsI_28948	-104.613	3.83957e-09	down	1	7.70892	0	0	0	38711000	38797000	27313000	1	1	1	7.75233	7.73196	7.64246
2212	Q6ZKI0;B8BAM3;A0A0E0I752	Q6ZKI0;B8BAM3;A0A0E0I752	Os08g0139200 protein;Uncharacterized protein;Uncharacterized protein	Os08g0139200 OJ1119_D01.19 OsJ_25988 OSNPB_080139200;OsI_27757	-107.59	2.25479e-10	down	1	7.7494	0	0	0	38598000	43101000	33425000	1	1	1	7.75055	7.77775	7.7199
2219	Q7XGR3;B8BFR8	Q7XGR3;B8BFR8	Os10g0151800 protein;Uncharacterized protein	OsI_32766;OSJNBa0028C16.8 LOC_Os10g06130 Os10g0151800 OsJ_30749	-10.2666	4.6693e-07	down	4.0833	7.44319	16362000	15409000	12428000	20641000	20731000	12527000	4.11128	4.08557	4.05305	7.48744	7.50554	7.33659
2226	Q7G282;B8BHT4;Q0IWH7;Q8LN74	Q7G282;B8BHT4;Q0IWH7;Q8LN74	Expressed protein;Uncharacterized protein;Os10g0508600 protein (Fragment);Uncharacterized protein OSJNBb0091N21.32	LOC_Os10g36480 OsJ_32111;Os10g0508600 Os10g0508600 OSNPB_100508600;OsI_34267;OSJNBb0091N21.32	-14.3426	2.23435e-08	down	4.16965	8.01189	18557000	28028000	20100000	73384000	75062000	82802000	4.1449	4.21673	4.14733	7.99099	7.99567	8.04902
2238	Q6K4V9;B9EZW0;A2X4M3;A6MZJ3	Q6K4V9;B9EZW0;A2X4M3;A6MZJ3	Os02g0465400 protein;Uncharacterized protein;Uncharacterized protein;7-dehydrocholesterol reductase (Fragment)	Os02g0465400 OSJNBa0035A24.50 OSNPB_020465400;OsI_07143;OsJ_06658	-149.116	2.66053e-10	down	1	8.22029	0	0	0	123960000	123300000	139120000	1	1	1	8.19395	8.21063	8.25629
2242	B9FER6;Q7XVK0;Q0JDV3;Q01KT3;A2XSG0;A0A0E0IJ62	B9FER6;Q7XVK0;Q0JDV3;Q01KT3;A2XSG0;A0A0E0IJ62	Uncharacterized protein;OSJNBa0069D17.1 protein;Os04g0372700 protein (Fragment);OSIGBa0140A01.6 protein;Uncharacterized protein;Uncharacterized protein	Os04g0372700 Os04g0372700 OSNPB_040372700;OsI_15552;OSIGBa0140A01.6;OsJ_14476;OSJNBa0069D17.1	-7.99433	0.000811972	down	4.5521	7.55107	29065000	29275000	27143000	21030000	25826000	23292000	5.20959	4.22542	4.22127	7.49688	7.58646	7.56988
2243	B9FRH0;Q0DEL6;A0A0E0FHV9;B8B2N6;A0A0P0WS80	B9FRH0;Q0DEL6;A0A0E0FHV9;B8B2N6	Uncharacterized protein;Os06g0146300 protein (Fragment);Uncharacterized protein;Uncharacterized protein	Os06g0146300;Os06g0146300 OSNPB_060146300;OsI_21641;OsJ_20118	-8.42782	0.0008953	down	4.5359	7.61106	22575000	27719000	29168000	19810000	41275000	24837000	4.18478	4.21228	5.21065	7.47836	7.75713	7.59769
2249	Q2QWT4;P0C5A3;B9GC71;A0A0N7KTP2;A0A0E0ILX2;A0A0E0ILX1;B8BNH9	Q2QWT4;P0C5A3;B9GC71;A0A0N7KTP2;A0A0E0ILX2;A0A0E0ILX1;B8BNH9	3(2),5-bisphosphate nucleotidase;3(2),5-bisphosphate nucleotidase;Uncharacterized protein;Os12g0183300 protein (Fragment);Uncharacterized protein;Uncharacterized protein;Uncharacterized protein	Os12g0183300 LOC_Os12g08280;Os12g0183300 OSNPB_120183300;OsI_37712;OsJ_35452	-45.5637	0.00468606	down	1.96654	7.47635	6042900	0	0	21799000	16565000	18843000	3.89962	1	1	7.51405	7.42757	7.48744
2305	Q2QUG2;B7EA00;H2KWY2;B9FN90;B8AZF5;Q0IP17;A0A0E0J9Q8;A0A0P0Y8U1;Q2QUG3;A0A0E0J9Q7;A0A0E0J9Q6;Q2QUG4	Q2QUG2;B7EA00;H2KWY2;B9FN90;B8AZF5;Q0IP17;A0A0E0J9Q8;A0A0P0Y8U1;Q2QUG3;A0A0E0J9Q7;A0A0E0J9Q6;Q2QUG4	3-hydroxyisobutyryl-coenzyme A hydrolase, putative, expressed;3-hydroxyisobutyryl-coenzyme A hydrolase, putative, expressed;3-hydroxyisobutyryl-coenzyme A hydrolase, putative, expressed;Uncharacterized protein;Uncharacterized protein;Os12g0264500 protein (	LOC_Os12g16350;Os12g0264500 Os12g0264500 OSNPB_120264500;Os12g0264500 OSNPB_120264500;OsI_18988;OsJ_17646	-88.57	4.4012e-10	down	1	7.46875	0	0	0	21094000	16933000	18489000	1	1	1	7.4977	7.43314	7.4754
2319	Q651N4	Q651N4	Uncharacterized protein OSJNBa0047P18.12	OSJNBa0047P18.12	-15.0999	7.67349e-07	down	4.13531	8.05178	19180000	20160000	16413000	69454000	118980000	69501000	4.15306	4.14452	4.10835	7.97211	8.19722	7.98601
2323	Q6I5Y4	Q6I5Y4	Os05g0389400 protein	Os05g0389400 Os05g0389400 OJ1562_H01.1 OSJNBa0073E05.23 OSNPB_050389400	-23.5695	0.0117871	down	3.07583	7.63468	16356000	17428000	0	34363000	26125000	25214000	4.11063	4.11686	1	7.70855	7.59209	7.60339
2332	Q7EZL2;Q8GU78;A0A0E0IGE2;B9FYK8;B8B9L8;A0A0P0XJ15;Q7EZL3;A0A0P0XIL8;Q7EZL1;A0A0P0XJY4;Q6Z894	Q7EZL2;Q8GU78;A0A0E0IGE2;B9FYK8;B8B9L8;A0A0P0XJ15;Q7EZL3	Os08g0564300 protein;MDR-like ABC transporter;Uncharacterized protein;Uncharacterized protein;Uncharacterized protein;Os08g0564300 protein (Fragment);Os08g0564300 protein	mdr14;Os08g0564300 OSNPB_080564300;OsI_30303;OsJ_28307;P0017H11.19-2 OJ1148_D05.31-2 Os02g0693700 OSNPB_020693700;P0705A05.112-1 Os08g0564300 OSNPB_080564300;P0705A05.112-2 Os08g0564300 OSNPB_080564300;P0705A05.112-3	-28.9722	0.0104586	down	3.11348	7.97007	23707000	0	19756000	31392000	115430000	88203000	4.19591	1	4.14452	7.66	8.1785	8.07172
2337	Q7XD45;Q9FWV2	Q7XD45;Q9FWV2	Chloroplast inner envelope protein, putative, expressed;Putative chloroplast inner envelope protein	LOC_Os10g35010;OSJNBa0051D19.7	-110.954	6.03314e-05	down	1	7.79381	0	0	0	16503000	15697000	302010000	1	1	1	7.41371	7.40472	8.56301
2338	Q7XHR0;B9FXA7;B8B677	Q7XHR0	Peptidylprolyl isomerase	Os07g0490400 Os07g0490400 OSNPB_070490400 P0477A12.35;OsI_26047;OsJ_24296	-113.928	1.03416e-09	down	1	7.83197	0	0	0	54153000	48437000	41820000	1	1	1	7.88062	7.81564	7.79966
