# Supplementary material for: NAL8 encodes a prohibitin that contributes to leaf and spikelet development by regulating mitochondria and chloroplasts stability in rice
Source: BMC Plant Biol. 2019 Sep 11;19:395. doi: 10.1186/s12870-019-2007-4 (PMC6737680; doi:10.1186/s12870-019-2007-4)
Supplement: Supplementary file 20 — Table S4. Primers used in this study. (XLSX 13 kb) [file 12870_2019_2007_MOESM20_ESM.xlsx]

## Sheet: Sheet1
Primers name		Primers sequence
		Forward (5'-3')				Reverse (5'-3')
Primers for mapping (InDel)
07-30610		ACACAAGTATCAGGTAGTCCC				CGGGTAAAACAATGACATCAGC
NAL8-A		AATGATTGTTTGATTGAGCC				CCTAGCTATGAAATTCTTACGGA
NAL8-B		ATTATTACTTCTCAATTTGCAGA				CCCTTCCAAATTGTGGGGAT
NAL8-Q		GTATTGCAATCCAATATGCTT				TGACTTCCGGATTAATTTTAGGG
NAL8-C1		TAATGCAAGAGAGACAACATC				TCTACTCATAAATTAAGAGGTG
RM5499		GGACGAAAGGGTATTTGATTGG				CCTCAAGGTGGTCTCCTTCTCC
NAL8-G		CCCGCATAAATGGATAAGCTG				TATGCCTACAACAAATTGGTGA
07-52402		CAATCCCAGAATTCAAGAGC				GAAATACATCACAGAGCAACG
NAL8 genotyping
NAL8-SNP		ATTGAAGCCAAACAGGTTGC				TTGACCAATCAGCTCAGCAC
Complementation for nal8
NAL8-com		ACCCACCTTTTGTCCTCTCC				TGACTCTAGTGCAAGTGGGAGAC
Primers for NAL8Pro::GUS
NAL8Pro::GUS	AAAACTGCAGGGAGAGGAGAGAGGAGGGGAGTGGTGGGTG				GGCGGGTACCTTTATTGCGATAATAGTGGTGCCATTGCGC
NAL8 CRISPR/Cas9
NAL8-U3		GGCACATCAAGGGCGGAGGCCGG				AAACCCGGCCTCCGCCCTTGATG
NAL8-U6A		GCCGTCAAGCTGGTGGTGCTCGG				AAACCCGAGCACCACCAGCTTGA
NAL8 Overexpression
35S:NAL8-GFP		AAAACTGCAGATGAACATCAAGGGCGGAGGC				TTTTTGAGCTCCATTTCTTCGACTTGTTTGCCACG
NAL8 RNAi knockdown
NAL8-I_miR-s		AGTTATTAAAATTCCTGGCCCTACAGGAGATTCAGTTTGA
NAL8-II_miR-a		TGTAGGGCCAGGAATTTTAATAACTGCTGCTGCTACAGCC
NAL8-III_miR*s		CTTAGGGGCAGCAATTTTAATAATTCCTGCTGCTAGGCTG
NAL8-IV_miR*a		AATTATTAAAATTGCTGCCCCTAAGAGAGGCAAAAGTGAA
Primers name		Primers sequence
		Forward (5'-3')				Reverse (5'-3')
Primers for qRT-PCR
NAL8		CCCATGCCAGAGAAGCTACCAAC				ATTCCTGGCCCTCTCAGTCAG
AOX1a		TGCCCAAGACGCTGCTCGACA				CAGCCGCCGCTCTGCTCGAA
AOX1b		GCATCCAGCCGCCGAAGCTC				CCAGCGACCTCACCGTCCAGT
AOX1c		AGGCCATCCACTCCTACACCGA				AACATCCGACGCGAAGTGGTT
COX11		ACATGCTCGAGACGGAACAAC				ATTGCAGCCTTCATAGGAGCTAC
NDA		GGTATTGGAACCCGTCCCCTC				CCTTGTCTGCTACCCGGAA
NDB3		ACCGAAGATCTATCCAAGCTG				TTTCACATCAATGCCATCCCT
Reiske		AGCACAACCTGGATTTACTGCAT				AGTCCAATAAACCAGTCCCCTT
VDAC1		CATCCCAGCAAGGCCCTTCG				CCAGCATACATTCCACGGTCA
BAK1		GAACCTCCACTTGATTGGCGAAC				ACCAAAGTCCCCTACTACAGC
BRI1		ACCATTGGCAAGATCAAACACC				TCCAACAGCGATTTTCCGTCT
MDP1		AGCTCTTCCAATTCGCCAGCA				TCCTCCCCTTGTAAGTCGAGT
LIC		CCACGTTTTCCCAGTTCGAAG				GGTATCTCCCCAATTGCCCAT
GSK2		AGCTCATATTTGGTGCAACTGA				ACGTATTTCCTCACGGGTT
OsBZR1		CGTCGCCCACCTACAACCTCGT				ACCTCGTGGATCCTCTCGCCCTC
DWARF4		CCCCAAGGCTGTCCAAGAACTGA				ACCACGTTTCCTAGCCGCAAC
DLT		CCGGTCACCCAGTCCGTGTC				CCGTCGCTTGCATCGTCCCT
D11		AAGCAAGAAGTTTACGCCGTT				CTCGATTTCTATGGGCAGACCT
HEMA		GATGCAATCACTGCTGGAAAGCGT				CCATCTTGCCAGCACCAATCAACA
HEMB		TGGCATTGTCAGGGAAGATGGAGT				CCAAAHCAHCACHTATTGCTCCAA
HEMC		TCATTCCGAGGGCTATTGGCTTCA				ACACTCTAGTTGGCCAATGGTGGA
URO-D		AGGCTTCCACTGACAGGTGTTGAT				AAAGAACGCCAGGGTCAACATTCC
CHLD		TAGCACAGCTGTCAGAGTGGGTTT				TTGCCAGCCACCTCAAGTATCTCA
CHLH		GCACGGGAACTTGGCGTTTCATTA				ACATGTCCTGGAGCTGCTTCTCAT
CRD		TGGATGTAACATGACACGCACCCA				ACTGTAACGGCATTCTTCTCCGGT
DVR		TTCTTCGAGAGGGTGATCAGGGAA				GAAACTGGCAATGGCAGCCAAGAA
POR		TCGTCGGCCTCGTCTGAGTTTATT				AGGCCTCTCTCACTGAAAGCTGAA
Primers name		Primers sequence
		Forward (5'-3')				Reverse (5'-3')
Primers for qRT-PCR
CAO1		ACACCTTCATCTGGGCTTCAAGGA				AGATGCGTCGAACATTGCTTGGTG
PsbD		CTGCTACTGCTGTTTTCT				GATGTTATGCTCTGCCTG
Rpoa		GCGTCTTTATTATGGTCG				TGTTCCTTCTGTTTCTCC
Rpob		GTGGGGAACTTGCTTTAGG				GCTTGTTGTATCCGTCTGA
NADH2		ATCACTGTAGGACTTGGGTT				TTTCCAGAAGAAGATGCC
NADH4		TCCTTATTGCTTATGCTGTC				CCGTATGCTCCCATCTTTA
ATPa		TCAAAAAGGGCAAGATGT				TTGTAATGTAGCAGGGGAAT
ATPb		TTATTGGACCCGTGCTGG				TTGCTTACCGTCAGTGTCTCG
RCA		CTCTTCGTGCCCGTGTTTAC				TCGGAGTTAGCGTCACCAAG
RBC		CAACTGTTTGGACTGATG				GTTACCCACAATGGAAGT
UBQ5		GACGGACGCACCCTGGCTGACTAC				TGCTGCCAATTACCATATACCACGAC
Primers for CRISPR/Cas9 detection
NAL8-detect		TCGCTTCGACAAACAAAACCCC				AAACACAATTTACCCTGCAACCT
